# Supplementary material for: ﻿Molecular and morphological data support the synonymy of Muricanthusradix Gmelin, 1791 and Muricanthusambiguus Reeve, 1845 (Gastropoda, Muricidae)
Source: Zookeys. 2025 May 28;1239:281–303. doi: 10.3897/zookeys.1239.143837 (PMC12138812; doi:10.3897/zookeys.1239.143837)
Supplement: Supplementary material 1 — Database of all the specimens included in this study [file zookeys-1239-281_article-143837__-s001.xlsx]

## Sheet: Sample Sheet 1
Sample ID	Date	Country	Region	Site	Aprox. coordinates	Weight (g)	Length (mm)	Width (mm)	Varices	Species (based on shell morphology)	Structure cluster (ddRAD data)	COI haplotype (GenBank accession)	12S rRNA haplotype (GenBank accession)	16S rRNA haplotype (GenBank accession)	28S rRNA haplotype (GenBank accession)
L1-1	Oct 2022	Mexico	Baja Sur	S3 San Carlos	24.857543, -112.191644	477	163.7	116.4	9	Muricanthus nigritus	cluster 1	H12 (PQ213173)	H8 (PQ215023)	H9 (PQ215052)	H2 (PQ215012)
L1-2	Oct 2022	Mexico	Baja Sur	S3 San Carlos	24.857543, -112.191644	264	140.1	108	8	Muricanthus nigritus	not included	H12 (PQ213173)	H8 (PQ215023)	H9 (PQ215052)	H2 (PQ215012)
L1-3	Oct 2022	Mexico	Baja Sur	S3 San Carlos	24.857543, -112.191644	317	147.4	96	10	Muricanthus ambiguus	cluster 2	H2 (PQ213163)	H2 (PQ215017)	H10 (PQ215053)	H1 (PQ215011)
L1-4	Oct 2022	Mexico	Baja Sur	S3 San Carlos	24.857543, -112.191644	421	150.2	112	9	Muricanthus nigritus	cluster 1	H12 (PQ213173)	H8 (PQ215023)	H9 (PQ215052)	H2 (PQ215012)
L1-5	Oct 2022	Mexico	Baja Sur	S3 San Carlos	24.857543, -112.191644	308	146.1	116.6	9	Muricanthus nigritus	cluster 1	H12 (PQ213173)	H8 (PQ215023)	H9 (PQ215052)	H2 (PQ215012)
L1-6	Oct 2022	Mexico	Baja Sur	S3 San Carlos	24.857543, -112.191644	104	99.8	80	7	Muricanthus nigritus	cluster 1	H13 (PQ213174)	H9 (PQ215024)	H9 (PQ215052)	H2 (PQ215012)
L1-7	Oct 2022	Mexico	Baja Sur	S3 San Carlos	24.857543, -112.191644	462	142.6	100	12	Muricanthus radix	not included	H14 (PQ213175)	H10 (PQ215025)	H11 (PQ215054)	H1 (PQ215011)
L2-1	Oct 2022	Mexico	Baja Sur	S3 San Carlos	24.857543, -112.191644	336	145.2	100	7	Muricanthus nigritus	cluster 1	H12 (PQ213173)	H8 (PQ215023)	H9 (PQ215052)	H2 (PQ215012)
L2-2	Oct 2022	Mexico	Baja Sur	S3 San Carlos	24.857543, -112.191644	245	127.9	100	7	Muricanthus nigritus	cluster 1	H15 (PQ213176)	H11 (PQ215026)	H9 (PQ215052)	H2 (PQ215012)
L3-1	Oct 2022	Mexico	Baja Sur	S3 San Carlos	24.857543, -112.191644	199	117.1	90.1	8	Muricanthus nigritus	cluster 1	H12 (PQ213173)	H8 (PQ215023)	H9 (PQ215052)	H2 (PQ215012)
L3-2	Oct 2022	Mexico	Baja Sur	S3 San Carlos	24.857543, -112.191644	200	118.3	94.1	8	Muricanthus nigritus	cluster 1	H12 (PQ213173)	H12 (PQ215027)	H9 (PQ215052)	H2 (PQ215012)
L3-3	Oct 2022	Mexico	Baja Sur	S3 San Carlos	24.857543, -112.191644	54	85.5	60.6	8	Muricanthus nigritus	cluster 1	H16 (PQ213177)	H13 (PQ215028)	H9 (PQ215052)	H2 (PQ215012)
L3-4	Oct 2022	Mexico	Baja Sur	S3 San Carlos	24.857543, -112.191644	201	118.4	94.9	9	Muricanthus nigritus	cluster 1	H17 (PQ213178)	H8 (PQ215023)	H9 (PQ215052)	H2 (PQ215012)
L3-5	Oct 2022	Mexico	Baja Sur	S3 San Carlos	24.857543, -112.191644	211	124.7	102.9	8	Muricanthus nigritus	cluster 1	H12 (PQ213173)	H8 (PQ215023)	H9 (PQ215052)	H2 (PQ215012)
L3-6	Oct 2022	Mexico	Baja Sur	S3 San Carlos	24.857543, -112.191644	167	110.6	92.3	7	Muricanthus nigritus	cluster 1	H12 (PQ213173)	H8 (PQ215023)	H9 (PQ215052)	H2 (PQ215012)
1N	Jan 2023	Mexico	Baja Sur	S1 Magdalena Bay	24.654384, -112.026216	395	157.7	134.9	8	Muricanthus nigritus	cluster 1	H18 (PQ213179)	H8 (PQ215023)	H9 (PQ215052)	H3 (PQ215013)
2N	Jan 2023	Mexico	Baja Sur	S1 Magdalena Bay	24.654384, -112.026216	256	149.9	109.7	7	Muricanthus nigritus	not included	H19 (PQ213180)	H14 (PQ215029)	H12 (PQ215055)	H3 (PQ215013)
3N	Jan 2023	Mexico	Baja Sur	S1 Magdalena Bay	24.654384, -112.026216	622	173.2	138.9	10	Muricanthus nigritus	cluster 1	H20 (PQ213181)	H15 (PQ215030)	H9 (PQ215052)	H3 (PQ215013)
4N	Jan 2023	Mexico	Baja Sur	S1 Magdalena Bay	24.654384, -112.026216	308	157.2	120.7	6	Muricanthus nigritus	cluster 1	H20 (PQ213181)	H8 (PQ215023)	H9 (PQ215052)	H3 (PQ215013)
5N	Jan 2023	Mexico	Baja Sur	S1 Magdalena Bay	24.654384, -112.026216	311	136.6	108.8	8	Muricanthus nigritus	cluster 1	H20 (PQ213181)	H8 (PQ215023)	H9 (PQ215052)	H3 (PQ215013)
6N	Jan 2023	Mexico	Baja Sur	S1 Magdalena Bay	24.654384, -112.026216	462	175.7	121	8	Muricanthus nigritus	cluster 1	H21 (PQ213182)	H16 (PQ215031)	H9 (PQ215052)	H3 (PQ215013)
7N	Jan 2023	Mexico	Baja Sur	S1 Magdalena Bay	24.654384, -112.026216	400	158.4	109.3	10	Muricanthus nigritus	cluster 1	H22 (PQ213183)	H8 (PQ215023)	H9 (PQ215052)	H3 (PQ215013)
8N	Jan 2023	Mexico	Baja Sur	S1 Magdalena Bay	24.654384, -112.026216	502	147.1	131.6	10	Muricanthus nigritus	cluster 1	H23 (PQ213184)	H13 (PQ215028)	H9 (PQ215052)	H3 (PQ215013)
10A.1	Jan 2023	Mexico	Baja Sur	S1 Magdalena Bay	24.654384, -112.026216	413	143.9	116.5	11	Muricanthus ambiguus	cluster 2	H22 (PQ213183)	H8 (PQ215023)	H9 (PQ215052)	H3 (PQ215013)
1A	Jan 2023	Mexico	Baja Sur	S2 Magdalena Bay	24.718644, -112.079775	495	159	127.5	10	Muricanthus radix	cluster 2	H24 (PQ213185)	H17 (PQ215032)	H9 (PQ215052)	H1 (PQ215011)
2A	Jan 2023	Mexico	Baja Sur	S2 Magdalena Bay	24.718644, -112.079775	442	154	126.9	11	Muricanthus radix	cluster 2	H25 (PQ213186)	H18 (PQ215033)	H9 (PQ215052)	H1 (PQ215011)
3A	Jan 2023	Mexico	Baja Sur	S2 Magdalena Bay	24.718644, -112.079775	301	145.9	116	11	Muricanthus ambiguus	cluster 2	H2 (PQ213163)	H8 (PQ215023)	H1 (PQ215044)	H1 (PQ215011)
4A	Jan 2023	Mexico	Baja Sur	S2 Magdalena Bay	24.718644, -112.079775	359	149.8	120.4	10	Muricanthus ambiguus	cluster 2	H2 (PQ213163)	H19 (PQ215034)	H1 (PQ215044)	H1 (PQ215011)
5A	Jan 2023	Mexico	Baja Sur	S2 Magdalena Bay	24.718644, -112.079775	431	162.8	123.8	12	Muricanthus ambiguus	cluster 2	H18 (PQ213179)	H8 (PQ215023)	H9 (PQ215052)	H1 (PQ215011)
6A	Jan 2023	Mexico	Baja Sur	S2 Magdalena Bay	24.718644, -112.079775	392	140	115.3	10	Muricanthus radix	cluster 2	H26 (PQ213187)	H18 (PQ215033)	H1 (PQ215044)	H4 (PQ215014)
7A	Jan 2023	Mexico	Baja Sur	S2 Magdalena Bay	24.718644, -112.079775	259	132.5	113.8	10	Muricanthus ambiguus	cluster 2	H27 (PQ213188)	H17 (PQ215032)	H9 (PQ215052)	H1 (PQ215011)
8A	Jan 2023	Mexico	Baja Sur	S2 Magdalena Bay	24.718644, -112.079775	311	138.7	114.8	10	Muricanthus ambiguus	cluster 2	H28 (PQ213189)	H20 (PQ215035)	H9 (PQ215052)	H4 (PQ215014)
9A	Jan 2023	Mexico	Baja Sur	S2 Magdalena Bay	24.718644, -112.079775	359	141.2	117.2	10	Muricanthus radix/ambiguus	cluster 2	H29 (PQ213190)	H18 (PQ215033)	H1 (PQ215044)	H4 (PQ215014)
10A.2	Jan 2023	Mexico	Baja Sur	S2 Magdalena Bay	24.718644, -112.079775	458	149.7	125.6	10	Muricanthus ambiguus	cluster 2	H30 (PQ213191)	H20 (PQ215035)	H9 (PQ215052)	H1 (PQ215011)
11A	Jan 2023	Mexico	Baja Sur	S2 Magdalena Bay	24.718644, -112.079775	429	125.8	118.4	12	Muricanthus radix	cluster 2	H31 (PQ213192)	H18 (PQ215033)	H1 (PQ215044)	H1 (PQ215011)
12A	Jan 2023	Mexico	Baja Sur	S2 Magdalena Bay	24.718644, -112.079775	257	132.7	105.2	11	Muricanthus ambiguus	cluster 2	H32 (PQ213193)	H21 (PQ215036)	H1 (PQ215044)	H1 (PQ215011)
13A	Jan 2023	Mexico	Baja Sur	S2 Magdalena Bay	24.718644, -112.079775	365	153.9	113.1	10	Muricanthus ambiguus	not included	H18 (PQ213179)	H22 (PQ215037)	H9 (PQ215052)	H1 (PQ215011)
14A	Jan 2023	Mexico	Baja Sur	S2 Magdalena Bay	24.718644, -112.079775	295	133.8	102.4	10	Muricanthus ambiguus	not included	H33 (PQ213194)	H23 (PQ215038)	H1 (PQ215044)	H1 (PQ215011)
15A	Jan 2023	Mexico	Baja Sur	S2 Magdalena Bay	24.718644, -112.079775	2954	141.2	104.7	10	Muricanthus ambiguus	not included	H34 (PQ213195)	H17 (PQ215032)	H9 (PQ215052)	H1 (PQ215011)
16A	Jan 2023	Mexico	Baja Sur	S2 Magdalena Bay	24.718644, -112.079775	258	128.4	106.5	10	Muricanthus ambiguus	not included	H35 (PQ213196)	H16 (PQ215031)	H9 (PQ215052)	H1 (PQ215011)
17A	Jan 2023	Mexico	Baja Sur	S2 Magdalena Bay	24.718644, -112.079775	217	129.2	110.1	11	Muricanthus ambiguus	not included	H36 (PQ213197)	H2 (PQ215017)	H1 (PQ215044)	H1 (PQ215011)
18A	Jan 2023	Mexico	Baja Sur	S2 Magdalena Bay	24.718644, -112.079775	348	139.2	119.8	9	Muricanthus ambiguus	not included	H2 (PQ213163)	H2 (PQ215017)	H13 (PQ215056)	H3 (PQ215013)
20A	Jan 2023	Mexico	Baja Sur	S2 Magdalena Bay	24.718644, -112.079775	268	134.3	107.8	12	Muricanthus ambiguus	not included	H14 (PQ213175)	H24 (PQ215039)	H11 (PQ215054)	H1 (PQ215011)
21N	Jan 2023	Mexico	Baja Sur	S2 Magdalena Bay	24.718644, -112.079775	485	176.1	132.8	10	Muricanthus nigritus	not included	H37 (PQ213198)	H8 (PQ215023)	H9 (PQ215052)	H3 (PQ215013)
22N	Jan 2023	Mexico	Baja Sur	S2 Magdalena Bay	24.718644, -112.079775	435	149.6	118.2	10	Muricanthus ambiguus	cluster 2	H38 (PQ213199)	H25 (PQ215040)	H1 (PQ215044)	H3 (PQ215013)
23N	Jan 2023	Mexico	Baja Sur	S2 Magdalena Bay	24.718644, -112.079775	369	152.7	119.1	8	Muricanthus nigritus	cluster 1	H21 (PQ213182)	H16 (PQ215031)	H9 (PQ215052)	H3 (PQ215013)
24N	Jan 2023	Mexico	Baja Sur	S2 Magdalena Bay	24.718644, -112.079775	440	153.8	118.2	9	Muricanthus nigritus	cluster 1	H39 (PQ213200)	H8 (PQ215023)	H14 (PQ215057)	H3 (PQ215013)
25N	Jan 2023	Mexico	Baja Sur	S2 Magdalena Bay	24.718644, -112.079775	392	156.4	119.8	10	Muricanthus nigritus	cluster 1	H12 (PQ213173)	H8 (PQ215023)	H9 (PQ215052)	H3 (PQ215013)
MR1	Feb 2023	Mexico	Jalisco	S1 La Venu de Los Angeles	19.285172, -104.455500	481	134.9	124.4	10	Muricanthus radix	cluster 2	H2 (PQ213163)	H26 ()PQ215041	H15 (PQ215058)	H5 (PQ215015)
MR2	Feb 2023	Mexico	Jalisco	S1 La Venu de Los Angeles	19.285172, -104.455500	310	130.7	109.2	8	Muricanthus ambiguus	cluster 2	H40 (PQ213201)	H2 (PQ215017)	H1 (PQ215044)	H5 (PQ215015)
MR3	Feb 2023	Mexico	Jalisco	S1 La Venu de Los Angeles	19.285172, -104.455500	293	125.2	105.6	9	Muricanthus ambiguus	cluster 2	H32 (PQ213193)	H2 (PQ215017)	H1 (PQ215044)	H5 (PQ215015)
MR4	Feb 2023	Mexico	Jalisco	S1 La Venu de Los Angeles	19.285172, -104.455500	316	126.8	106.5	9	Muricanthus ambiguus	cluster 2	H22 (PQ213183)	H8 (PQ215023)	H9 (PQ215052)	H1 (PQ215011)
MR5	Feb 2023	Mexico	Jalisco	S1 La Venu de Los Angeles	19.285172, -104.455500	318	124.8	108.3	8	Muricanthus ambiguus	cluster 2	H41 (PQ213202)	H27 (PQ215042)	H1 (PQ215044)	H5 (PQ215015)
MAV1	Mar 2023	Mexico	Jalisco	S2 Boca de Iguanas	19.305459, -104.826130	230	125.2	96	10	Muricanthus ambiguus	not included	H42 (PQ213203)	H2 (PQ215017)	H1 (PQ215044)	H1 (PQ215011)
MAV2	Mar 2023	Mexico	Jalisco	S2 Boca de Iguanas	19.305459, -104.826130	125	106.8	91	8	Muricanthus ambiguus	not included	H43 (PQ213204)	H8 (PQ215023)	H9 (PQ215052)	H1 (PQ215011)
MAV3	Mar 2023	Mexico	Jalisco	S2 Boca de Iguanas	19.305459, -104.826130	240	126.7	109	7	Muricanthus ambiguus	not included	H2 (PQ213163)	H2 (PQ215017)	H16 (PQ215059)	H5 (PQ215015)
V1	Mar 2023	Mexico	Jalisco	S3 Arroyo Seco	19.310309, -104.939850	360	129	102.2	9	Muricanthus radix	cluster 2	H32 (PQ213193)	H2 (PQ215017)	H1 (PQ215044)	H1 (PQ215011)
V2	Mar 2023	Mexico	Jalisco	S3 Arroyo Seco	19.310309, -104.939850	321	133	116.3	10	Muricanthus ambiguus/radix	cluster 2	H44 (PQ213205)	H26 ()PQ215041	H1 (PQ215044)	H1 (PQ215011)
V3	Mar 2023	Mexico	Jalisco	S3 Arroyo Seco	19.310309, -104.939850	381	135.5	119.5	10	Muricanthus ambiguus/radix	cluster 2	H45 (PQ213206)	H2 (PQ215017)	H17 (PQ215060)	H1 (PQ215011)
V4	Mar 2023	Mexico	Jalisco	S3 Arroyo Seco	19.310309, -104.939850	519	138.1	121.4	10	Muricanthus ambiguus/radix	cluster 2	H2 (PQ213163)	H2 (PQ215017)	H13 (PQ215056)	H1 (PQ215011)
V5	Mar 2023	Mexico	Jalisco	S3 Arroyo Seco	19.310309, -104.939850	502	156.7	118.1	11	Muricanthus radix	cluster 2	H46 (PQ213207)	H9 (PQ215024)	H9 (PQ215052)	H1 (PQ215011)
V6	Mar 2023	Mexico	Jalisco	S3 Arroyo Seco	19.310309, -104.939850	443	137.4	119.8	10	Muricanthus ambiguus	cluster 2	H47 (PQ213208)	H28 (PQ215043)	H1 (PQ215044)	H1 (PQ215011)
V7	Mar 2023	Mexico	Jalisco	S3 Arroyo Seco	19.310309, -104.939850	462	147.9	119.8	10	Muricanthus ambiguus/radix	cluster 2	H2 (PQ213163)	H2 (PQ215017)	H1 (PQ215044)	H1 (PQ215011)
V8	Mar 2023	Mexico	Jalisco	S3 Arroyo Seco	19.310309, -104.939850	374	122.3	107.6	10	Muricanthus radix	cluster 2	H48 (PQ213209)	H2 (PQ215017)	H18 (PQ215061)	H1 (PQ215011)
V9	Mar 2023	Mexico	Jalisco	S3 Arroyo Seco	19.310309, -104.939850	348	130	106.4	10	Muricanthus ambiguus	not included	H1 (PQ213162)	H27 (PQ215042)	H1 (PQ215044)	H1 (PQ215011)
V10	Mar 2023	Mexico	Jalisco	S3 Arroyo Seco	19.310309, -104.939850	450	140	116.8	8	Muricanthus ambiguus	cluster 2	H12 (PQ213173)	H8 (PQ215023)	H9 (PQ215052)	H1 (PQ215011)
V11	Mar 2023	Mexico	Jalisco	S3 Arroyo Seco	19.310309, -104.939850	431	141.7	118.8	10	Muricanthus ambiguus/radix	cluster 2	H49 (PQ213210)	H2 (PQ215017)	H1 (PQ215044)	H1 (PQ215011)
V12	Mar 2023	Mexico	Jalisco	S3 Arroyo Seco	19.310309, -104.939850	461	141.1	128.8	8	Muricanthus ambiguus	cluster 2	H15 (PQ213176)	H9 (PQ215024)	H9 (PQ215052)	H1 (PQ215011)
C1	Nov 2021	Panama	Isla Cebaco	S1 Isla Cebaco	7.58054, -81.066278	221	97.1	75	12	Muricanthus radix	cluster 3	H1 (PQ213162)	H1 (PQ215016)	H1 (PQ215044)	H1 (PQ215011)
C2	Nov 2021	Panama	Isla Cebaco	S1 Isla Cebaco	7.58054, -81.066278	195	89.9	69	10	Muricanthus ambiguus/radix	not included	H2 (PQ213163)	H2 (PQ215017)	H2 (PQ215045)	H1 (PQ215011)
C3	Nov 2021	Panama	Isla Cebaco	S1 Isla Cebaco	7.58054, -81.066278	114	78.7	65	11	Muricanthus radix/ambiguus	not included	H3 (PQ213164)	H3 (PQ215018)	H3 (PQ215046)	H1 (PQ215011)
C4	Nov 2021	Panama	Isla Cebaco	S1 Isla Cebaco	7.58054, -81.066278	195	84.4	71	11	Muricanthus radix	cluster 3	H4 (PQ213165)	H2 (PQ215017)	H1 (PQ215044)	H1 (PQ215011)
C5	Nov 2021	Panama	Isla Cebaco	S1 Isla Cebaco	7.58054, -81.066278	114	86.5	77	10	Muricanthus ambiguus	not included	H5 (PQ213166)	H2 (PQ215017)	H4 (PQ215047)	H1 (PQ215011)
C6	Nov 2021	Panama	Isla Cebaco	S1 Isla Cebaco	7.58054, -81.066278	89	75	65	9	Muricanthus ambiguus	cluster 3	H6 (PQ213167)	H4 (PQ215019)	H5 (PQ215048)	H1 (PQ215011)
C7	Nov 2021	Panama	Isla Cebaco	S1 Isla Cebaco	7.58054, -81.066278	89	78.5	62	10	Muricanthus ambiguus	cluster 3	H7 (PQ213168)	H5 (PQ215020)	H1 (PQ215044)	H1 (PQ215011)
C8	Nov 2021	Panama	Isla Cebaco	S1 Isla Cebaco	7.58054, -81.066278	239	92.6	69	12	Muricanthus radix	cluster 3	H2 (PQ213163)	H2 (PQ215017)	H6 (PQ215049)	H1 (PQ215011)
C9	Nov 2021	Panama	Isla Cebaco	S1 Isla Cebaco	7.58054, -81.066278	109	84.1	69	9	Muricanthus radix/ambiguus	cluster 3	H8 (PQ213169)	H6 (PQ215021)	H7 (PQ215050)	H1 (PQ215011)
C10	Nov 2021	Panama	Isla Cebaco	S1 Isla Cebaco	7.58054, -81.066278	101	91.7	68	10	Muricanthus ambiguus	cluster 3	H9 (PQ213170)	H1 (PQ215016)	H1 (PQ215044)	H1 (PQ215011)
C11	Nov 2021	Panama	Isla Cebaco	S1 Isla Cebaco	7.58054, -81.066278	160	83.6	75	11	Muricanthus radix	not included	H10 (PQ213171)	H7 (PQ215022)	H1 (PQ215044)	H1 (PQ215011)
C12	Nov 2021	Panama	Isla Cebaco	S1 Isla Cebaco	7.58054, -81.066278	125	76.2	65	11	Muricanthus radix	cluster 3	H11 (PQ213172)	H2 (PQ215017)	H8 (PQ215051)	H1 (PQ215011)
HEX1	Dec 2022	Panama	Gobernadora	S2 Gobernadora	7.55847, -81.187287	121	102.1	74.2	8	Hexaplex princeps	not included	H1_Hpri (PQ627864)	H1_Hpri (PQ635377)	H1_Hpri (PQ628023)	H1_Hpri (PQ628093)
HEX2	Dec 2022	Panama	Gobernadora	S2 Gobernadora	7.55847, -81.187287	73	93.9	66.3	7	Hexaplex princeps	not included	H2_Hpri (PQ627865)	H2_Hpri (PQ635378)	H2_Hpri (PQ628024)	H2_Hpri (PQ628094)
HEX3	Dec 2022	Panama	Gobernadora	S2 Gobernadora	7.55847, -81.187287	131	97.5	73.6	7	Hexaplex princeps	not included	H3_Hpri (PQ627866)	H3_Hpri (PQ635379)	H3_Hpri (PQ628025)	H2_Hpri (PQ628095)
HEX4	Dec 2022	Panama	Gobernadora	S2 Gobernadora	7.55847, -81.187287	125	97.6	79.2	6	Hexaplex princeps	not included	H4_Hpri (PQ627867)	H1_Hpri (PQ635377)	H1_Hpri (PQ628023)	H1_Hpri (PQ628093)
Preg1	Dec 2022	Panama	Gobernadora	S2 Gobernadora	7.55847, -81.187287	226	131.4	101.4	7	Phyllonotus regius	not included	H1_Preg (PQ627868)	H1_Preg (PQ635380)	H1_Preg (PQ628026)	H1_Preg (PQ628095)
Preg2	Dec 2022	Panama	Gobernadora	S2 Gobernadora	7.55847, -81.187287	85	92.2	72.5	7	Phyllonotus regius	not included	H2_Preg (PQ627869)	H1_Preg (PQ635380)	H2_Preg (PQ628027)	H1_Preg (PQ628095)
Preg3	Dec 2022	Panama	Gobernadora	S2 Gobernadora	7.55847, -81.187287	84	90.7	71.9	7	Phyllonotus regius	not included	H3_Preg (PQ627870)	H1_Preg (PQ635380)	H3_Preg (PQ628028)	H1_Preg (PQ628095)
Preg4	Dec 2022	Panama	Gobernadora	S2 Gobernadora	7.55847, -81.187287	152	103.9	84.1	7	Phyllonotus regius	not included	H3_Preg (PQ627870)	H2_Preg (PQ635381)	H4_Preg (PQ628029)	H1_Preg (PQ628095)
Preg5	Dec 2022	Panama	Gobernadora	S2 Gobernadora	7.55847, -81.187287	85	93.2	69.7	6	Phyllonotus regius	not included	H4_Preg (PQ627871)	H3_Preg (PQ635382)	H5_Preg (PQ628030)	H1_Preg (PQ628095)
