# Supplementary material for: ﻿Molecular and morphological data support the synonymy of Muricanthusradix Gmelin, 1791 and Muricanthusambiguus Reeve, 1845 (Gastropoda, Muricidae)
Source: Zookeys. 2025 May 28;1239:281–303. doi: 10.3897/zookeys.1239.143837 (PMC12138812; doi:10.3897/zookeys.1239.143837)
Supplement: Supplementary material 3 — SNP data [file zookeys-1239-281_article-143837__-s003.vcf]

##fileformat=VCFv4.0
##Tassel=<ID=GenotypeTable,Version=5,Description="Reference allele is not known. The major allele was used as reference allele">
##FORMAT=<ID=GT,Number=1,Type=String,Description="Genotype">
##FORMAT=<ID=AD,Number=.,Type=Integer,Description="Allelic depths for the reference and alternate alleles in the order listed">
##FORMAT=<ID=DP,Number=1,Type=Integer,Description="Read Depth (only filtered reads used for calling)">
##FORMAT=<ID=GQ,Number=1,Type=Float,Description="Genotype Quality">
##FORMAT=<ID=PL,Number=.,Type=Float,Description="Normalized, Phred-scaled likelihoods for AA,AB,BB genotypes where A=ref and B=alt; not applicable if site is not biallelic">
##INFO=<ID=NS,Number=1,Type=Integer,Description="Number of Samples With Data">
##INFO=<ID=DP,Number=1,Type=Integer,Description="Total Depth">
##INFO=<ID=AF,Number=.,Type=Float,Description="Allele Frequency">
#CHROM	POS	ID	REF	ALT	QUAL	FILTER	INFO	FORMAT	C1	C4	C6	C7	C8	C9	C10	C12	L1-1	L1-3	L1-4	L1-5	L1-6	L2-1	L2-2	L3-1	L3-2	L3-3	L3-4	L3-5	L3-6	1N	3N	4N	5N	6N	7N	8N	10A.1	1A	2A	3A	4A	5A	6A	7A	8A	9A	10A.2	11A	12A	22N	23N	24N	25N	MR1	MR2	MR3	MR4	MR5	V1	V2	V3	V4	V5	V6	V7	V8	V10	V11	V12	V10-D	L3-3-D	L1-1-D	C4-D	C12-D	3A-D
58	88	58:87	T	C	.	PASS	AF=0.333;NS=54	GT	0/1	0/1	0/1	0/0	0/1	0/1	./.	0/1	0/1	0/1	0/1	0/0	0/0	0/1	0/1	0/1	0/1	0/0	./.	./.	0/1	0/0	0/0	0/1	0/1	0/1	0/0	./.	./.	0/1	0/1	0/1	0/1	0/0	0/1	0/1	0/0	0/1	./.	0/0	0/0	./.	0/1	0/0	0/1	0/1	./.	0/1	0/0	0/1	./.	0/0	0/1	./.	0/0	0/1	./.	0/0	0/1	./.	0/0	0/1	0/1	0/1	0/0	0/1	./.
58	125	58:124	A	G	.	PASS	AF=0.056;NS=62	GT	0/0	0/0	0/0	0/0	0/0	0/0	0/1	0/0	0/0	./.	0/1	0/0	0/0	0/0	0/0	0/0	0/0	0/0	0/0	0/0	0/0	0/1	0/0	0/0	0/0	0/0	0/0	./.	0/1	0/0	0/0	0/0	0/0	0/0	0/0	0/0	0/0	./.	./.	0/0	0/0	0/1	0/0	0/0	0/0	0/0	0/1	0/0	0/0	0/0	0/0	0/0	0/0	./.	0/0	0/0	0/0	0/0	0/0	0/0	0/1	0/0	0/0	0/0	0/0	0/0	0/0
96	57	96:56	T	G	.	PASS	AF=0.217;NS=60	GT	0/1	0/0	0/1	0/0	0/1	0/0	0/1	0/0	0/0	./.	0/1	0/0	./.	./.	0/1	0/0	0/0	0/0	./.	0/1	0/0	0/0	0/0	0/1	./.	0/0	0/1	0/0	0/1	0/1	0/1	0/1	0/1	0/0	0/1	0/0	0/0	0/0	0/1	0/1	./.	0/0	0/0	./.	0/0	0/0	0/0	0/0	0/1	0/1	0/1	0/0	0/0	0/0	0/0	0/0	0/1	0/1	0/1	0/0	0/1	0/1	0/0	0/0	0/0	0/0	0/1
218	7	218:6	C	T	.	PASS	AF=0.068;NS=59	GT	0/0	0/0	./.	0/0	./.	0/0	0/0	0/0	./.	0/0	0/1	0/0	./.	0/0	0/1	./.	./.	0/0	0/0	0/0	0/0	0/1	0/0	0/1	0/0	0/1	0/1	0/0	0/0	0/0	0/0	0/0	0/0	0/0	0/0	0/1	0/0	0/0	0/0	0/0	./.	0/0	0/0	0/0	0/1	0/0	0/0	0/0	0/0	0/0	0/0	0/0	0/0	0/0	0/0	0/0	0/0	0/0	0/0	./.	0/0	0/0	0/0	0/0	0/0	0/0	0/0
218	19	218:18	G	A	.	PASS	AF=0.068;NS=59	GT	0/0	0/0	./.	0/0	./.	0/0	0/0	0/0	./.	0/0	0/1	0/0	./.	0/0	0/1	./.	./.	0/0	0/0	0/0	0/0	0/1	0/0	0/1	0/0	0/1	0/1	0/0	0/0	0/0	0/0	0/0	0/0	0/0	0/0	0/1	0/0	0/0	0/0	0/0	./.	0/0	0/0	0/0	0/1	0/0	0/0	0/0	0/0	0/0	0/0	0/0	0/0	0/0	0/0	0/0	0/0	0/0	0/0	./.	0/0	0/0	0/0	0/0	0/0	0/0	0/0
218	62	218:61	C	T	.	PASS	AF=0.167;NS=63	GT	0/0	0/0	./.	0/0	0/0	0/0	0/0	0/0	0/0	0/0	0/0	0/0	0/0	0/0	0/0	./.	0/0	0/0	0/0	0/0	0/0	0/0	0/0	0/0	0/0	0/0	0/0	0/0	0/1	0/1	0/0	0/1	0/1	0/0	0/1	0/1	0/0	0/1	0/1	0/1	0/1	0/0	0/0	0/0	0/0	0/0	0/1	0/1	0/1	0/0	0/1	0/1	0/1	0/0	0/0	0/0	./.	0/1	0/1	./.	0/1	0/1	0/0	0/0	0/0	0/0	0/1
279	71	279:70	T	G	.	PASS	AF=0.100;NS=55	GT	0/0	0/0	0/0	0/0	0/0	0/0	0/0	0/1	0/0	./.	0/0	0/0	0/1	0/0	0/1	0/0	0/0	0/1	./.	0/1	0/1	0/0	0/0	0/0	0/0	0/0	0/0	0/0	0/0	0/0	0/0	0/0	0/0	./.	0/1	0/0	0/0	0/0	./.	0/0	0/0	0/1	0/0	0/0	0/0	0/0	0/0	./.	./.	0/0	0/0	0/1	./.	0/0	0/0	0/0	./.	0/1	./.	0/1	./.	./.	./.	0/0	0/0	0/0	0/0
335	122	335:121	G	A	.	PASS	AF=0.112;NS=58	GT	./.	0/1	0/1	0/1	./.	0/1	./.	0/1	0/0	0/0	0/0	0/0	0/0	0/0	0/0	0/0	0/0	0/0	0/0	0/0	./.	0/0	0/0	0/0	0/0	0/0	0/0	0/0	0/0	0/1	./.	0/0	0/0	0/0	0/0	0/0	./.	0/0	0/0	0/0	0/0	0/1	./.	0/0	0/0	0/0	0/0	0/1	0/0	./.	0/0	0/0	0/0	0/0	0/1	./.	0/0	0/0	0/1	0/0	0/0	0/1	0/0	0/0	0/1	0/1	0/0
335	133	335:132	C	T	.	PASS	AF=0.149;NS=57	GT	./.	1/1	0/1	1/1	./.	1/1	./.	0/1	0/0	0/0	0/0	0/0	0/0	0/0	0/0	0/0	0/0	./.	0/0	0/0	./.	0/0	0/0	0/0	0/0	0/0	0/0	0/0	0/0	0/1	./.	0/0	0/0	0/0	0/0	0/0	./.	0/0	0/0	0/0	0/0	0/1	./.	0/0	0/0	0/0	0/0	0/1	0/0	./.	0/0	0/0	0/0	0/0	0/1	./.	0/0	0/0	0/1	0/0	0/0	0/1	0/0	0/0	1/1	0/1	0/0
342	79	342:78	A	G	.	PASS	AF=0.212;NS=59	GT	0/1	0/1	0/1	./.	0/0	0/0	0/0	0/1	0/0	0/1	0/0	0/0	0/0	0/0	0/0	0/0	0/0	0/0	0/0	0/0	0/0	0/0	0/0	0/0	0/0	0/0	0/0	0/0	./.	0/1	./.	0/1	0/1	0/1	0/1	0/1	0/1	0/1	0/1	0/1	0/0	./.	0/0	0/0	0/0	0/1	./.	0/0	0/0	0/0	./.	0/1	0/1	./.	0/0	0/1	0/1	0/0	0/1	./.	0/1	0/1	0/0	0/0	0/1	0/0	0/1
342	82	342:81	G	C	.	PASS	AF=0.053;NS=66	GT	0/1	0/0	0/0	0/0	0/0	0/0	0/0	0/1	0/0	0/1	0/0	0/0	0/0	0/0	0/0	0/0	0/0	0/0	0/0	0/0	0/0	0/0	0/0	0/0	0/0	0/0	0/0	0/0	0/0	./.	0/0	0/0	0/0	0/1	0/0	0/1	0/0	0/0	0/1	0/0	0/0	0/0	0/0	0/0	0/0	0/0	0/0	0/0	0/0	0/0	0/0	0/0	0/1	0/0	0/0	0/0	0/0	0/0	0/0	0/0	0/0	0/0	0/0	0/0	0/0	0/0	0/0
343	3	343:2	A	G	.	PASS	AF=0.074;NS=54	GT	0/0	0/0	0/0	0/0	0/0	0/0	0/0	0/0	./.	0/0	0/1	./.	./.	0/1	./.	0/0	0/0	./.	0/0	0/0	./.	0/0	0/0	./.	./.	./.	0/1	0/1	0/1	0/0	0/0	0/0	./.	0/0	0/0	./.	0/0	0/0	0/0	0/0	0/0	0/0	0/1	0/1	./.	0/0	0/0	0/0	0/0	0/0	0/0	0/0	0/0	0/0	0/0	0/0	0/0	./.	0/0	0/0	0/0	0/0	0/0	0/1	0/0	0/0	0/0
425	24	425:23	A	G	.	PASS	AF=0.064;NS=55	GT	0/0	0/0	0/0	0/0	0/0	./.	0/0	0/0	0/0	0/1	0/0	./.	0/0	0/0	0/0	0/0	0/0	./.	0/0	0/0	./.	0/0	0/0	0/0	0/0	0/0	0/0	0/0	0/0	0/1	./.	0/0	0/0	0/0	0/0	0/0	0/0	0/0	0/0	0/1	./.	0/0	0/0	0/0	0/0	0/0	0/0	0/0	0/0	0/0	0/1	0/0	./.	0/0	./.	./.	0/1	0/1	./.	0/0	0/1	./.	./.	0/0	0/0	0/0	0/0
435	135	435:134	G	A	.	PASS	AF=0.055;NS=55	GT	0/1	0/1	./.	./.	0/0	0/0	0/0	./.	0/0	0/0	0/0	0/0	0/0	0/0	./.	./.	0/0	0/0	0/0	0/0	0/0	0/0	0/0	0/0	0/0	0/0	0/0	0/0	0/0	0/1	0/0	./.	0/0	./.	0/0	./.	0/0	0/0	0/0	./.	0/0	0/0	0/0	0/0	0/0	0/0	0/1	0/0	0/0	0/0	0/0	0/0	0/0	0/1	0/0	0/0	0/0	0/0	./.	0/0	0/0	0/0	0/0	0/0	0/1	./.	./.
462	14	462:13	A	G	.	PASS	AF=0.482;NS=57	GT	1/1	1/1	./.	0/1	1/1	./.	1/1	./.	1/1	0/0	1/1	1/1	./.	1/1	1/1	1/1	1/1	1/1	1/1	1/1	1/1	./.	1/1	./.	1/1	1/1	1/1	1/1	0/0	0/0	0/0	0/0	0/0	0/0	0/0	0/0	0/0	0/0	0/0	./.	0/0	0/0	1/1	1/1	1/1	0/0	0/0	0/0	0/0	0/0	0/0	0/0	./.	0/0	0/0	0/0	./.	0/0	0/0	0/0	0/0	0/0	1/1	1/1	1/1	1/1	./.
565	53	565:52	T	C	.	PASS	AF=0.054;NS=56	GT	0/0	0/0	0/0	./.	0/1	0/0	0/0	0/0	./.	0/0	0/0	0/0	0/0	0/0	./.	0/1	0/0	0/0	0/0	./.	0/0	./.	./.	0/0	./.	0/0	0/0	0/0	0/0	0/0	0/0	0/1	0/0	0/0	0/0	0/0	0/0	0/0	0/0	0/0	0/0	0/0	0/0	./.	0/0	0/0	0/0	0/0	0/0	0/0	0/0	0/0	0/0	0/0	0/0	0/0	0/0	0/0	0/1	0/0	./.	0/1	./.	0/1	0/0	0/0	./.
615	26	615:25	T	C	.	PASS	AF=0.321;NS=56	GT	0/0	0/1	./.	0/1	./.	0/1	0/1	0/1	0/0	0/0	0/1	0/1	0/1	./.	0/1	0/1	0/1	0/0	0/1	0/1	0/1	0/1	0/1	0/1	0/1	0/1	0/1	0/1	0/0	0/1	./.	./.	0/0	0/0	0/0	0/0	0/1	0/0	0/0	0/0	./.	./.	0/1	0/1	0/0	0/0	0/1	0/1	0/0	0/0	./.	./.	0/1	0/0	./.	0/1	0/0	0/1	0/1	0/1	0/0	0/1	0/1	0/1	0/0	0/1	./.
692	10	692:9	G	A	.	PASS	AF=0.483;NS=59	GT	0/1	0/1	0/1	0/1	0/1	0/1	0/1	./.	0/1	0/1	./.	./.	0/1	1/1	0/1	1/1	0/1	0/1	0/1	0/1	0/1	0/1	1/1	0/1	0/1	1/1	0/0	0/1	0/0	0/1	0/1	0/1	0/1	0/1	./.	./.	0/1	0/1	0/1	0/1	0/1	0/1	0/1	0/1	0/1	0/1	0/1	./.	0/1	0/0	./.	0/1	0/1	0/0	0/1	0/1	0/1	0/1	./.	0/1	0/0	0/1	0/1	0/1	0/1	0/0	0/1
801	129	801:128	G	C	.	PASS	AF=0.111;NS=54	GT	0/1	./.	0/1	0/0	0/1	./.	0/0	./.	0/0	0/0	0/0	0/0	0/0	0/1	0/0	./.	0/0	0/0	0/0	0/0	0/0	0/0	0/0	./.	./.	0/0	0/0	0/0	0/0	0/0	0/0	0/0	./.	0/1	0/0	0/0	0/0	1/1	0/0	0/0	./.	0/1	0/0	0/0	0/0	0/0	0/1	0/0	0/0	0/0	0/1	0/0	0/0	0/0	0/0	0/0	0/0	0/1	./.	./.	0/0	0/1	./.	./.	0/0	./.	0/0
834	48	834:47	C	G	.	PASS	AF=0.080;NS=56	GT	0/0	./.	0/1	0/0	0/0	0/0	./.	0/0	./.	0/0	0/0	0/0	0/0	0/0	0/0	0/0	0/0	./.	./.	0/0	0/0	0/0	0/0	0/0	0/0	0/0	0/0	0/0	0/0	0/0	0/0	0/0	0/0	0/1	0/1	./.	0/0	0/0	0/1	./.	0/0	0/0	0/0	0/0	0/0	0/0	0/0	./.	0/0	0/0	0/0	0/1	0/0	0/1	0/0	0/0	./.	0/1	./.	0/0	0/0	0/0	0/0	0/0	./.	0/1	0/1
839	136	839:135	G	A	.	PASS	AF=0.054;NS=56	GT	0/0	0/0	0/0	0/1	0/0	0/1	0/0	0/1	0/0	./.	./.	0/0	0/0	./.	0/0	./.	0/0	0/0	0/1	0/0	0/0	./.	0/0	0/0	0/0	0/0	0/0	0/0	0/0	./.	0/0	0/0	0/0	0/0	0/0	0/0	0/0	0/1	0/0	0/0	0/1	0/0	0/0	0/0	0/0	0/0	0/0	0/0	0/0	0/0	0/0	0/0	0/0	./.	0/0	0/0	0/0	0/0	./.	0/0	0/0	./.	0/0	./.	0/0	./.	0/0
876	54	876:53	G	A	.	PASS	AF=0.058;NS=60	GT	0/0	0/0	0/0	0/0	0/0	0/0	0/0	0/0	0/0	0/0	./.	0/0	./.	0/0	0/1	0/0	0/0	0/1	0/1	0/0	0/0	0/0	0/0	0/0	0/0	0/0	0/0	0/0	0/0	0/0	0/0	./.	0/1	0/0	0/0	0/0	0/0	0/0	0/0	0/1	0/0	0/0	0/0	0/1	0/0	0/0	0/0	0/0	0/0	0/0	0/1	0/0	./.	0/0	0/0	./.	0/0	0/0	./.	0/0	./.	0/0	0/0	0/0	0/0	0/0	0/0
877	40	877:39	G	A	.	PASS	AF=0.149;NS=57	GT	0/0	0/1	./.	0/1	0/1	0/0	0/0	0/1	0/0	0/0	0/1	0/1	0/0	0/0	0/0	0/0	0/0	0/0	0/0	0/0	0/0	0/0	0/0	./.	0/0	0/0	0/0	0/0	0/0	0/1	0/0	0/1	./.	0/0	./.	./.	0/0	./.	0/1	0/0	0/0	0/0	0/0	0/1	0/1	0/0	0/1	0/0	0/0	./.	0/0	./.	./.	0/0	0/0	0/0	0/0	0/0	./.	0/0	0/1	0/0	0/0	0/1	0/1	0/1	0/1
882	58	882:57	T	A	.	PASS	AF=0.082;NS=55	GT	0/0	0/0	0/0	0/0	0/0	0/0	0/0	./.	0/0	0/0	0/0	0/0	./.	0/0	0/0	0/0	0/0	0/0	0/0	0/0	0/0	./.	0/0	0/0	0/0	0/0	0/0	./.	0/0	0/1	0/0	./.	0/0	./.	0/0	./.	0/1	0/1	0/0	0/0	0/0	0/0	./.	0/0	0/0	./.	0/1	0/0	0/1	0/0	0/1	0/0	0/1	0/0	0/0	0/1	0/1	0/0	0/0	0/0	./.	./.	0/0	0/0	0/0	./.	0/0
955	56	955:55	A	T	.	PASS	AF=0.055;NS=55	GT	0/1	0/0	0/1	0/0	0/0	0/1	0/0	0/0	0/0	0/0	0/0	0/0	0/0	0/0	0/0	0/0	0/0	0/0	0/0	0/0	0/0	0/0	./.	0/0	0/0	0/0	0/0	0/0	./.	0/0	./.	0/0	0/0	0/1	./.	./.	./.	0/0	./.	0/0	0/0	0/1	0/0	0/0	./.	0/0	0/0	./.	0/0	0/0	0/0	0/0	0/0	0/0	0/0	./.	0/0	0/0	0/0	0/0	0/1	./.	0/0	0/0	./.	0/0	0/0
976	15	976:14	G	T	.	PASS	AF=0.121;NS=58	GT	0/0	./.	0/0	0/0	0/0	0/0	0/0	0/0	0/1	0/0	0/0	0/1	0/0	0/0	0/1	0/1	0/1	0/0	0/1	./.	0/0	0/0	./.	0/1	0/1	0/0	./.	./.	0/0	0/0	0/1	0/0	0/1	0/0	0/0	0/0	0/0	0/0	0/0	0/0	0/0	0/0	0/0	0/1	0/0	./.	./.	0/0	0/1	0/0	0/0	0/0	0/0	./.	0/0	0/0	0/0	0/0	0/0	0/0	0/0	0/0	0/1	0/1	0/0	./.	0/0
976	50	976:49	G	A	.	PASS	AF=0.089;NS=56	GT	0/0	0/0	0/0	0/0	0/0	0/0	0/0	0/0	0/0	0/0	0/0	0/0	0/0	./.	0/0	0/0	0/0	0/0	0/0	./.	0/0	0/0	0/1	0/0	0/0	0/0	./.	0/0	0/0	0/0	0/1	0/0	0/0	./.	0/1	./.	0/0	./.	0/1	0/1	0/0	./.	0/0	0/0	0/0	./.	0/0	./.	0/0	0/0	0/0	0/1	0/0	./.	0/1	0/1	0/0	0/1	0/0	0/1	0/0	0/0	0/0	0/0	0/0	./.	0/0
976	66	976:65	T	C	.	PASS	AF=0.070;NS=57	GT	0/0	0/0	0/0	0/0	0/0	0/0	0/0	0/0	0/0	0/0	0/0	0/0	0/0	0/0	0/0	0/0	0/0	0/0	0/0	./.	0/0	0/0	0/0	0/0	0/0	0/0	./.	0/0	0/0	0/0	0/1	0/0	0/0	./.	0/1	./.	0/0	./.	0/1	0/1	0/0	./.	0/0	0/0	0/0	./.	0/0	0/0	0/0	0/0	0/0	0/1	0/0	./.	0/1	./.	0/0	0/1	0/0	0/1	0/0	0/0	0/0	0/0	0/0	./.	0/0
1040	37	1040:36	C	T	.	PASS	AF=0.119;NS=59	GT	0/0	0/0	0/0	0/0	0/0	0/0	0/0	0/0	0/1	0/0	0/1	0/1	0/1	0/1	0/1	0/0	./.	0/1	0/1	./.	0/0	0/0	0/0	0/1	0/1	0/1	0/1	./.	0/0	0/0	0/0	0/0	0/0	0/0	0/0	0/0	0/0	0/0	./.	0/0	0/0	0/0	0/1	0/1	0/0	0/0	0/0	0/0	0/0	./.	0/0	0/0	0/0	0/0	0/0	0/0	0/0	0/0	0/0	./.	0/0	0/0	./.	./.	0/0	0/0	0/0
1112	63	1112:62	G	A	.	PASS	AF=0.054;NS=56	GT	0/0	0/0	0/0	0/0	0/0	0/0	./.	0/0	0/0	0/0	0/0	0/1	0/0	0/1	./.	0/1	0/0	0/0	./.	0/1	0/0	./.	0/0	0/0	0/1	0/0	0/0	0/0	0/0	./.	0/0	0/0	0/0	0/0	0/0	0/0	0/0	0/0	0/0	0/1	0/0	0/0	./.	0/0	0/0	./.	0/0	0/0	./.	./.	0/0	0/0	0/0	0/0	0/0	./.	0/0	0/0	0/0	0/0	0/0	0/0	0/0	0/0	0/0	0/0	./.
1121	16	1121:15	T	C	.	PASS	AF=0.491;NS=54	GT	0/0	0/0	0/0	0/0	0/0	0/0	0/0	0/0	1/1	1/1	./.	1/1	1/1	1/1	1/1	./.	1/1	1/1	1/1	1/1	1/1	1/1	./.	1/1	1/1	1/1	1/1	./.	0/0	0/1	1/1	./.	0/1	0/0	0/0	1/1	1/1	0/0	0/0	0/0	1/1	0/0	1/1	1/1	1/1	0/1	0/0	0/0	./.	./.	1/1	0/1	0/0	./.	./.	0/0	0/0	0/1	0/0	0/0	0/0	0/0	./.	./.	./.	0/0	./.
1151	5	1151:4	G	C	.	PASS	AF=0.190;NS=58	GT	0/0	./.	0/0	0/0	0/0	0/0	0/0	0/0	0/0	0/1	./.	0/1	0/0	0/0	0/1	0/0	0/0	0/0	0/0	0/0	0/0	0/0	0/1	0/0	0/1	0/1	0/0	0/0	./.	./.	0/0	0/0	0/0	0/0	0/0	0/0	./.	0/1	0/0	./.	0/1	0/1	0/0	0/0	0/0	0/1	0/1	0/1	./.	0/1	0/1	0/1	0/0	0/1	0/1	0/1	0/1	0/1	0/1	0/0	0/1	./.	0/0	./.	0/0	0/0	0/0
1151	21	1151:20	T	A	.	PASS	AF=0.224;NS=58	GT	0/0	./.	0/0	0/0	0/0	0/0	0/0	0/0	0/0	0/1	./.	0/1	0/0	0/0	0/1	0/0	0/0	0/1	0/0	0/0	0/0	./.	0/1	0/0	0/1	0/1	0/0	0/1	0/1	./.	0/0	0/0	0/0	0/0	0/0	0/0	./.	0/1	0/0	./.	0/1	0/1	0/0	0/0	0/0	0/1	0/1	0/1	./.	0/1	0/1	0/1	0/0	0/1	0/1	0/1	0/1	0/1	0/1	0/0	0/1	./.	0/1	./.	0/0	0/0	0/0
1217	9	1217:8	A	C	.	PASS	AF=0.424;NS=59	GT	0/1	./.	0/1	0/1	0/1	0/1	0/1	0/1	0/1	0/1	0/1	0/1	./.	0/1	0/0	0/1	0/1	0/1	0/1	0/1	0/1	0/1	0/1	0/0	0/1	0/1	0/1	0/0	./.	0/1	0/1	0/1	0/1	0/1	0/1	0/1	0/0	0/1	./.	0/1	./.	./.	./.	0/1	0/0	0/0	0/1	0/1	0/1	0/1	0/0	0/1	0/1	0/1	0/1	0/1	0/1	0/1	0/1	0/0	0/1	0/0	0/1	0/1	./.	0/1	0/1
1217	48	1217:47	C	A	.	PASS	AF=0.424;NS=59	GT	0/1	./.	0/1	0/1	0/1	0/1	0/1	0/1	0/1	0/1	0/1	0/1	./.	0/1	0/0	0/1	0/1	0/1	0/1	0/1	0/1	0/1	0/1	0/0	0/1	0/1	0/1	0/0	./.	0/1	0/1	0/1	0/1	0/1	0/1	0/1	0/0	0/1	./.	0/1	./.	./.	./.	0/1	0/0	0/0	0/1	0/1	0/1	0/1	0/0	0/1	0/1	0/1	0/1	0/1	0/1	0/1	0/1	0/0	0/1	0/0	0/1	0/1	./.	0/1	0/1
1232	12	1232:11	G	A	.	PASS	AF=0.263;NS=59	GT	./.	0/0	0/1	0/1	0/1	0/0	0/0	0/1	./.	0/0	0/0	./.	./.	0/1	0/1	./.	./.	0/1	0/0	./.	0/1	0/0	0/1	0/1	0/1	0/0	0/1	0/1	0/0	0/0	0/0	0/1	0/1	0/0	0/0	0/0	0/1	./.	0/0	0/1	0/1	0/0	0/1	0/0	0/0	0/0	0/1	0/0	0/1	0/1	0/0	0/0	0/1	0/0	0/1	0/1	0/1	0/1	0/0	0/0	0/0	0/1	0/1	0/1	0/0	0/1	0/0
1245	40	1245:39	T	C	.	PASS	AF=0.196;NS=56	GT	0/0	0/0	0/0	0/0	0/0	0/0	0/0	0/0	0/0	0/1	./.	0/0	0/0	0/0	0/1	0/0	0/0	./.	./.	./.	./.	0/0	0/0	0/0	0/0	0/0	./.	0/0	0/0	0/1	0/1	0/0	0/1	0/1	0/0	0/1	0/1	0/1	0/0	0/0	0/1	0/1	0/0	0/0	./.	0/0	0/1	0/0	./.	0/1	0/1	0/1	0/0	0/1	0/1	0/0	0/1	./.	0/1	0/1	0/1	0/1	./.	./.	0/0	0/0	0/0
1252	60	1252:59	T	G	.	PASS	AF=0.123;NS=61	GT	0/1	./.	0/0	0/0	0/0	0/1	0/0	0/0	0/0	0/1	./.	0/0	0/0	0/0	0/1	0/0	0/0	0/1	0/0	0/0	0/0	0/0	0/1	0/0	0/0	0/1	0/0	0/0	0/1	0/1	0/0	0/0	0/0	0/1	0/0	0/0	0/0	0/0	0/0	./.	0/1	0/1	0/0	0/0	0/0	0/0	0/0	0/0	0/0	0/0	./.	0/0	./.	0/1	0/0	0/0	0/0	0/0	./.	0/1	0/0	0/0	0/0	0/0	0/1	0/0	0/0
1275	71	1275:70	A	T	.	PASS	AF=0.375;NS=60	GT	0/1	0/0	0/0	0/0	0/0	./.	0/0	./.	0/1	0/1	0/1	0/1	0/1	0/1	0/1	0/1	0/1	0/1	0/1	0/1	0/1	0/1	0/1	0/1	0/1	0/1	0/1	0/1	0/1	./.	./.	0/1	0/1	0/0	0/1	0/1	0/0	0/1	0/1	0/1	0/1	0/0	0/1	0/1	./.	0/0	0/1	0/1	0/0	0/1	0/0	0/1	0/0	0/1	0/0	0/1	0/1	0/0	0/1	0/1	0/1	0/1	./.	0/1	./.	0/0	0/1
1387	4	1387:3	G	A	.	PASS	AF=0.058;NS=60	GT	0/0	0/1	0/0	0/0	./.	0/0	0/0	./.	./.	0/0	0/0	0/0	0/0	0/0	0/0	0/0	0/0	./.	0/0	0/0	0/0	0/0	0/0	0/0	0/0	0/0	0/0	0/0	0/1	0/0	0/0	0/0	0/0	./.	0/0	./.	0/0	0/0	0/0	0/0	0/1	0/1	0/0	0/0	0/0	0/0	0/0	0/0	0/0	0/0	0/0	0/0	0/0	0/0	0/0	0/1	0/0	0/0	0/1	0/0	./.	0/0	0/0	0/0	0/1	0/0	0/0
1387	18	1387:17	G	A	.	PASS	AF=0.054;NS=56	GT	0/0	0/0	0/0	0/0	./.	0/0	0/0	./.	./.	0/0	0/0	0/0	0/0	0/0	0/0	0/0	0/1	./.	0/0	0/0	0/0	0/0	0/0	0/0	0/0	0/1	0/0	0/0	0/0	0/0	0/0	0/0	0/0	./.	0/1	./.	0/0	0/0	./.	0/0	0/0	0/0	0/0	0/0	0/0	0/0	0/0	0/0	0/0	0/0	./.	./.	0/1	0/1	0/0	0/0	0/0	0/0	0/0	0/1	./.	./.	0/0	0/0	0/0	0/0	0/0
1387	96	1387:95	A	G	.	PASS	AF=0.074;NS=54	GT	0/0	0/0	0/0	0/0	./.	0/0	0/0	./.	./.	0/0	0/0	0/0	0/0	0/0	0/0	0/0	0/1	./.	0/0	0/0	0/0	0/0	0/0	0/0	0/0	0/0	0/0	0/0	./.	0/0	0/0	0/0	0/1	./.	0/1	./.	./.	./.	./.	0/0	0/0	0/0	0/0	0/0	0/0	0/0	0/0	0/0	0/1	0/0	0/1	./.	0/0	0/1	0/0	0/0	0/0	0/0	./.	0/1	./.	0/1	0/0	0/0	0/0	0/0	0/0
1399	90	1399:89	A	G	.	PASS	AF=0.232;NS=56	GT	0/0	./.	0/0	./.	0/0	0/0	0/0	0/1	0/1	./.	0/1	0/1	0/1	./.	0/0	0/1	0/1	0/1	0/0	./.	0/1	0/1	0/1	0/0	0/1	0/1	0/1	0/0	0/0	0/0	0/0	0/1	0/1	./.	0/0	0/0	0/0	0/1	0/0	0/1	0/0	./.	0/1	0/1	0/1	./.	./.	0/0	0/0	0/0	0/0	0/1	0/0	0/0	0/0	0/0	./.	0/0	0/0	0/0	0/1	0/0	0/1	./.	0/0	0/1	0/1
1399	109	1399:108	G	T	.	PASS	AF=0.057;NS=61	GT	0/0	0/0	0/1	0/0	./.	0/0	0/0	0/0	0/0	0/0	0/0	0/0	0/0	0/0	0/0	0/0	0/0	0/0	0/0	./.	0/0	0/0	0/0	0/0	0/0	0/0	0/0	0/0	./.	0/0	0/0	0/0	0/0	0/0	0/0	0/1	0/0	./.	0/0	0/0	0/1	0/0	0/0	0/0	0/0	0/0	./.	0/0	0/1	0/0	./.	0/0	0/1	0/0	0/1	0/0	0/0	0/0	0/0	0/1	0/0	0/0	0/0	0/0	0/0	0/0	0/0
1411	61	1411:60	C	T	.	PASS	AF=0.156;NS=61	GT	0/0	0/1	0/1	0/0	0/1	0/1	0/1	0/0	0/0	0/0	0/0	./.	0/0	0/0	0/0	0/0	./.	0/0	0/0	0/0	0/0	0/0	0/0	0/0	0/0	0/0	0/0	0/0	0/0	0/1	0/1	0/0	0/0	0/1	0/1	0/1	0/0	0/1	0/0	0/1	0/1	./.	0/0	0/0	0/0	0/0	0/0	0/1	0/1	0/1	0/0	0/0	0/0	./.	./.	0/0	0/1	0/1	0/0	0/0	0/0	0/0	0/0	0/0	0/1	./.	0/0
1415	4	1415:3	G	A	.	PASS	AF=0.083;NS=54	GT	0/1	1/1	0/1	./.	1/1	0/0	0/1	./.	./.	0/0	0/0	0/0	./.	0/0	0/0	./.	0/0	0/0	./.	0/0	0/0	0/0	./.	./.	0/0	0/0	0/0	0/0	0/0	0/0	0/0	0/0	0/0	0/0	0/0	0/0	0/0	0/0	./.	0/0	0/0	0/0	0/0	0/0	0/0	./.	0/0	./.	0/0	0/0	0/0	0/0	0/0	./.	0/0	0/0	0/0	0/0	0/0	0/0	0/0	0/0	0/0	0/0	./.	1/1	0/0
1418	39	1418:38	C	T	.	PASS	AF=0.078;NS=58	GT	0/0	0/1	0/1	./.	0/0	0/0	0/0	0/0	0/1	0/0	0/0	0/0	0/0	0/0	0/0	0/0	0/0	0/0	0/0	0/1	0/0	0/1	0/0	0/0	0/0	0/0	0/0	0/0	0/0	0/0	0/0	./.	0/0	0/0	0/0	0/0	./.	0/0	0/0	0/0	0/0	./.	0/1	0/0	0/0	0/0	0/0	0/0	0/0	0/0	0/1	0/0	0/0	./.	0/0	0/1	0/0	0/0	0/0	0/0	./.	./.	0/0	./.	./.	0/0	0/1
1422	87	1422:86	G	A	.	PASS	AF=0.074;NS=54	GT	0/0	0/0	0/0	0/0	0/0	./.	0/1	0/1	0/0	0/1	0/0	0/0	./.	0/0	0/0	0/0	0/0	0/0	0/0	0/0	0/0	0/0	0/0	0/0	./.	0/0	0/0	0/0	0/1	0/1	0/0	0/0	./.	0/0	0/0	0/0	0/0	0/0	./.	./.	0/0	./.	./.	0/0	0/0	0/0	0/0	./.	0/1	0/0	0/0	0/0	./.	./.	0/0	0/0	0/0	0/1	0/0	./.	0/1	0/0	0/0	0/0	0/0	./.	0/0
1422	128	1422:127	T	C	.	PASS	AF=0.079;NS=57	GT	0/0	0/0	0/0	0/0	0/0	./.	0/0	0/0	0/0	0/0	0/1	0/0	./.	0/0	0/0	0/1	0/0	0/1	0/0	0/0	0/1	0/1	./.	0/1	0/0	0/0	0/0	0/0	0/0	0/0	0/0	./.	./.	0/0	0/0	0/0	0/0	0/0	./.	./.	0/0	0/0	./.	0/1	0/1	0/0	0/0	0/0	0/0	0/0	0/0	0/0	./.	./.	0/0	0/0	0/0	0/0	0/0	0/0	0/0	0/0	0/0	0/1	0/0	0/0	0/0
1447	25	1447:24	T	C	.	PASS	AF=0.313;NS=67	GT	0/1	0/1	0/1	0/1	0/1	0/1	0/1	0/1	0/0	0/1	0/0	0/0	0/0	0/0	0/0	0/0	0/0	0/0	0/0	0/0	0/0	0/0	0/0	0/0	0/0	0/0	0/0	0/0	0/1	0/1	0/1	0/1	0/1	0/1	0/1	0/1	0/1	0/1	0/1	0/1	0/1	0/1	0/0	0/0	0/0	0/1	0/1	0/1	0/1	0/1	0/1	0/0	0/1	0/1	0/1	0/1	0/1	0/1	0/1	0/1	0/1	0/1	0/0	0/0	0/1	0/1	0/1
1476	27	1476:26	A	G	.	PASS	AF=0.207;NS=58	GT	0/0	0/0	./.	0/0	0/0	./.	./.	0/0	0/1	./.	0/1	0/1	0/1	0/1	0/1	./.	0/1	0/1	0/1	./.	0/1	0/1	0/1	0/1	0/1	0/1	0/1	0/1	0/0	./.	0/0	0/0	0/0	0/0	0/0	0/0	./.	0/0	./.	0/0	0/0	0/0	0/1	0/1	0/1	0/0	0/0	0/1	0/0	0/0	0/0	0/0	0/1	0/0	0/0	0/0	0/0	0/0	0/0	0/0	0/0	0/0	0/1	0/1	0/0	0/0	0/0
1481	103	1481:102	G	C	.	PASS	AF=0.088;NS=57	GT	0/0	0/1	0/0	0/0	0/0	./.	0/1	0/1	./.	0/0	0/0	./.	0/0	./.	./.	0/0	./.	0/0	0/0	0/0	0/0	0/0	0/0	0/0	0/0	0/0	0/0	0/0	0/0	0/0	./.	0/0	0/0	0/1	0/0	0/0	0/0	0/0	0/0	0/0	0/0	0/0	0/0	0/0	0/0	0/0	0/0	0/0	0/0	./.	0/0	0/0	0/1	0/0	0/0	0/0	./.	0/0	0/1	0/1	0/0	./.	0/0	0/0	0/1	0/1	0/1
1521	50	1521:49	G	A	.	PASS	AF=0.053;NS=57	GT	0/0	0/0	0/0	0/0	./.	0/0	0/1	0/0	0/0	0/0	./.	0/0	0/0	./.	./.	0/1	0/0	0/0	./.	./.	./.	0/0	0/0	0/0	./.	0/0	0/1	0/1	0/0	0/0	0/0	0/0	./.	0/0	0/0	0/0	0/0	0/1	0/0	0/0	0/0	0/0	0/0	0/0	0/0	0/0	0/0	0/0	0/0	0/0	0/0	./.	0/0	0/0	0/0	0/0	0/0	0/0	0/0	0/0	0/0	0/0	0/1	0/0	0/0	0/0	0/0
1530	14	1530:13	T	C	.	PASS	AF=0.352;NS=54	GT	0/0	0/0	./.	0/0	0/0	./.	0/0	0/0	1/1	0/1	1/1	./.	1/1	1/1	1/1	./.	./.	./.	./.	1/1	1/1	1/1	1/1	1/1	1/1	1/1	1/1	./.	0/1	0/0	0/0	0/0	0/0	./.	0/0	0/0	0/1	0/0	0/0	0/0	0/0	0/0	./.	1/1	1/1	0/0	./.	0/0	./.	0/1	0/0	0/0	./.	0/0	0/0	0/0	0/0	0/0	0/0	0/0	0/0	0/0	1/1	1/1	0/0	0/0	0/0
1542	46	1542:45	C	T	.	PASS	AF=0.155;NS=58	GT	0/1	0/1	0/1	./.	0/1	0/1	0/0	0/1	0/0	0/1	0/0	0/0	0/0	0/0	0/0	0/0	0/0	0/0	0/0	0/0	0/0	0/0	0/0	./.	0/0	0/0	0/0	0/0	0/1	0/1	0/1	0/0	0/1	0/1	./.	0/0	./.	./.	0/1	0/1	0/0	0/0	0/0	0/0	0/0	./.	0/0	0/0	0/0	0/1	0/0	0/0	0/0	0/1	0/0	0/0	0/0	0/0	0/0	0/1	0/0	0/0	./.	0/0	./.	./.	0/1
1545	17	1545:16	C	G	.	PASS	AF=0.123;NS=57	GT	0/0	0/0	./.	0/0	./.	0/0	0/0	0/0	0/0	0/0	0/0	0/0	0/0	0/0	0/0	0/0	0/0	0/0	0/0	0/0	0/0	0/0	0/0	0/0	0/0	./.	0/0	0/0	0/0	0/1	0/1	0/1	0/1	0/1	./.	./.	0/1	0/0	0/0	0/0	0/0	0/1	0/0	0/0	0/0	0/1	0/1	0/0	./.	0/0	./.	0/1	0/0	./.	0/0	0/0	0/1	0/0	./.	0/1	0/1	0/1	0/0	0/0	0/0	./.	0/0
1643	25	1643:24	T	A	.	PASS	AF=0.121;NS=58	GT	0/0	0/0	0/0	0/0	0/0	0/0	0/0	0/0	0/1	0/0	./.	0/0	0/0	0/0	0/1	0/1	0/1	0/0	./.	0/0	0/1	0/0	0/1	0/0	./.	0/1	0/0	0/0	0/0	0/0	0/0	0/0	0/0	0/1	0/0	./.	0/0	0/0	0/0	./.	0/0	0/0	0/0	0/1	0/1	0/1	0/0	0/0	0/0	0/0	0/0	./.	0/0	./.	0/0	0/0	0/0	./.	0/1	0/0	0/0	0/1	./.	0/1	0/0	0/0	0/0
1710	19	1710:18	C	G	.	PASS	AF=0.052;NS=58	GT	0/0	0/0	0/0	./.	0/1	0/0	0/0	0/0	0/0	0/0	0/0	0/0	0/0	0/0	0/0	0/0	0/1	0/0	0/0	./.	0/0	./.	0/0	0/0	./.	0/0	0/0	0/0	0/0	0/0	0/0	0/0	0/0	0/0	0/0	0/0	0/1	0/1	./.	0/0	0/1	0/0	0/0	0/0	0/0	./.	0/0	0/0	0/0	0/0	0/0	0/0	0/0	0/0	0/1	0/0	./.	./.	0/0	0/0	0/0	0/0	0/0	0/0	./.	0/0	0/0
1741	42	1741:41	A	G	.	PASS	AF=0.074;NS=54	GT	0/0	0/0	0/0	./.	0/0	0/0	0/0	./.	0/1	0/0	0/0	0/0	./.	0/1	0/1	0/0	0/0	./.	0/0	0/0	0/1	0/0	0/0	0/0	0/0	0/1	./.	0/0	0/0	0/0	0/0	0/0	0/0	./.	0/0	./.	0/0	0/0	0/1	./.	0/0	0/0	./.	0/0	0/0	0/0	0/0	0/0	./.	0/0	./.	./.	0/0	0/1	0/0	./.	0/0	0/0	0/0	0/0	0/0	0/0	0/0	0/1	0/0	0/0	0/0
1741	92	1741:91	G	A	.	PASS	AF=0.074;NS=54	GT	0/0	0/0	0/0	./.	0/0	0/0	0/0	./.	0/1	0/0	0/0	0/0	./.	0/1	0/1	0/0	0/0	./.	0/0	0/0	0/1	0/0	0/0	0/0	0/0	0/1	./.	0/0	0/0	0/0	0/0	0/0	0/0	./.	0/0	./.	0/0	0/0	0/1	./.	0/0	0/0	./.	0/0	0/0	0/0	0/0	0/0	./.	0/0	./.	./.	0/0	0/1	0/0	./.	0/0	0/0	0/0	0/0	0/0	0/0	0/0	0/1	0/0	0/0	0/0
1767	13	1767:12	T	C	.	PASS	AF=0.075;NS=60	GT	0/1	0/0	0/0	0/1	0/0	./.	./.	./.	0/0	0/0	0/0	./.	0/0	0/0	0/0	0/0	0/0	0/0	0/0	0/0	./.	0/0	0/0	0/0	0/0	0/0	0/0	0/0	0/0	0/0	0/0	0/1	0/0	0/0	0/0	0/0	0/0	0/1	0/0	./.	0/0	0/0	0/0	0/0	0/0	0/0	0/0	0/0	0/0	0/0	./.	0/1	0/0	0/0	0/0	0/0	0/0	0/0	0/1	0/0	0/1	0/1	0/0	0/0	0/0	0/0	0/1
1767	36	1767:35	C	G	.	PASS	AF=0.051;NS=59	GT	0/0	0/0	0/1	0/0	0/0	./.	./.	./.	0/0	0/0	0/0	./.	0/0	0/0	0/0	0/0	0/0	0/0	0/0	0/0	./.	0/0	0/0	0/0	0/0	0/0	0/0	0/0	./.	0/0	0/0	0/1	0/0	0/0	0/0	0/0	0/0	0/0	0/1	./.	0/0	0/0	0/0	0/0	0/0	0/0	0/0	0/1	0/0	0/0	./.	0/0	0/0	0/0	0/1	0/0	0/0	0/0	0/0	0/0	0/0	0/0	0/0	0/0	0/0	0/0	0/1
1899	80	1899:79	A	G	.	PASS	AF=0.052;NS=58	GT	0/1	0/0	0/0	./.	0/1	0/0	./.	0/0	0/0	0/0	0/0	0/0	./.	0/0	0/0	0/0	./.	0/0	0/0	0/0	0/0	0/0	0/0	0/0	0/0	./.	0/0	0/0	0/0	0/0	./.	0/0	0/0	0/0	0/0	0/0	0/0	0/0	0/0	0/0	0/0	0/0	0/0	0/0	0/0	0/1	0/0	0/0	0/1	./.	0/1	./.	0/0	0/0	0/0	0/0	0/0	0/0	0/0	./.	0/1	0/0	0/0	0/0	0/0	0/0	0/0
1899	83	1899:82	A	G	.	PASS	AF=0.051;NS=59	GT	0/1	0/0	0/0	./.	0/1	0/0	./.	0/0	0/0	0/0	0/0	0/0	0/0	0/0	0/0	0/0	./.	0/0	0/0	0/0	0/0	0/0	0/0	0/0	0/0	./.	0/0	0/0	0/0	0/0	./.	0/0	0/0	0/0	0/0	0/0	0/0	0/0	0/0	0/0	0/0	0/0	0/0	0/0	0/0	0/1	0/0	0/0	0/1	./.	0/1	./.	0/0	0/0	0/0	0/0	0/0	0/0	0/0	./.	0/1	0/0	0/0	0/0	0/0	0/0	0/0
1918	10	1918:9	G	A	.	PASS	AF=0.051;NS=59	GT	0/0	./.	./.	0/0	0/0	0/0	0/0	./.	./.	0/0	0/0	0/0	0/0	0/1	0/0	./.	0/0	0/0	0/0	0/0	0/0	0/0	0/0	0/1	0/0	0/0	0/0	0/0	0/0	0/0	0/0	0/0	0/1	0/0	0/0	0/0	0/0	0/0	0/1	0/0	0/0	0/0	0/1	0/0	0/0	0/0	0/0	0/0	0/0	0/0	0/0	0/0	0/0	0/0	0/0	0/0	0/0	0/0	0/0	0/0	./.	0/0	./.	0/0	0/1	0/0	./.
1918	60	1918:59	C	T	.	PASS	AF=0.069;NS=58	GT	0/0	./.	./.	0/0	0/0	0/0	0/0	./.	./.	0/0	0/0	0/1	0/0	0/0	0/0	./.	0/0	0/1	0/1	0/0	./.	0/0	0/1	0/0	0/1	0/0	0/0	0/0	0/0	0/0	0/0	0/0	0/0	0/0	0/0	0/0	0/0	0/0	0/0	0/1	0/0	0/0	0/0	0/0	0/1	0/0	0/0	0/0	0/0	0/0	0/0	0/0	0/0	0/0	0/0	0/0	0/0	0/0	0/0	0/0	./.	0/0	./.	0/1	0/0	0/0	./.
1918	65	1918:64	G	A	.	PASS	AF=0.069;NS=58	GT	0/0	./.	./.	0/0	0/0	0/0	0/0	./.	./.	0/0	0/0	0/1	0/0	0/0	0/0	./.	0/0	0/1	0/1	0/0	./.	0/0	0/1	0/0	0/1	0/0	0/0	0/0	0/0	0/0	0/0	0/0	0/0	0/0	0/0	0/0	0/0	0/0	0/0	0/1	0/0	0/0	0/0	0/0	0/1	0/0	0/0	0/0	0/0	0/0	0/0	0/0	0/0	0/0	0/0	0/0	0/0	0/0	0/0	0/0	./.	0/0	./.	0/1	0/0	0/0	./.
1919	52	1919:51	T	A	.	PASS	AF=0.148;NS=61	GT	0/1	0/1	0/1	0/0	0/0	0/0	0/0	0/0	1/1	0/0	0/0	0/0	./.	0/0	0/0	0/0	0/0	0/0	0/0	0/1	0/0	0/0	0/0	./.	0/0	0/1	0/0	0/0	0/1	0/0	0/0	0/1	0/0	0/0	0/0	./.	0/0	0/0	0/0	0/0	0/1	0/0	0/0	0/1	0/1	0/1	0/1	0/0	0/0	0/1	./.	0/0	0/0	0/1	0/0	0/0	./.	0/0	0/0	0/0	0/0	0/0	0/0	./.	0/1	0/0	0/1
1942	73	1942:72	A	T	.	PASS	AF=0.266;NS=62	GT	0/1	0/0	0/1	0/0	0/1	0/1	0/0	0/1	0/1	./.	0/0	0/0	0/0	0/1	0/1	0/0	./.	0/0	0/1	./.	0/0	0/1	0/1	0/0	0/0	0/1	0/1	0/0	0/1	0/0	0/1	0/0	0/1	0/0	0/1	./.	0/1	0/1	0/0	0/1	0/0	0/1	0/0	./.	0/0	0/1	0/0	0/0	0/1	0/0	0/1	0/1	0/1	0/1	0/0	0/0	0/0	0/1	0/1	0/1	0/0	0/1	0/0	0/1	0/0	0/1	0/0
1949	94	1949:93	C	T	.	PASS	AF=0.064;NS=55	GT	0/0	0/0	0/0	0/0	./.	0/0	./.	./.	./.	0/0	0/1	0/0	0/0	0/0	0/0	0/0	./.	0/0	0/0	0/0	0/1	0/0	0/0	0/1	./.	0/0	0/0	0/0	0/0	0/0	0/0	0/0	./.	0/0	0/0	0/0	0/0	0/0	0/1	0/0	0/1	0/0	0/0	0/0	./.	0/0	./.	./.	0/0	0/0	0/0	0/0	0/0	0/0	0/1	0/0	0/0	0/0	0/0	0/0	0/0	0/0	./.	0/1	0/0	./.	0/0
1989	3	1989:2	G	A	.	PASS	AF=0.075;NS=60	GT	0/1	0/0	./.	./.	0/1	0/0	./.	./.	0/0	0/0	0/0	0/0	0/0	0/0	0/0	0/0	0/0	0/0	0/0	0/0	0/0	0/0	0/0	0/0	0/0	0/0	0/0	0/0	0/1	0/0	0/0	0/0	0/1	0/0	0/0	0/0	0/0	0/0	./.	0/0	0/0	0/0	0/0	0/0	0/0	0/0	0/1	0/0	0/0	0/0	0/1	0/1	0/0	./.	0/1	0/0	0/0	0/0	0/0	0/1	0/0	0/0	0/0	0/0	0/0	./.	0/0
2000	6	2000:5	A	C	.	PASS	AF=0.067;NS=60	GT	0/0	./.	0/0	0/0	0/0	0/0	0/0	0/0	0/0	0/1	./.	0/0	./.	0/0	0/0	0/1	./.	0/0	0/0	0/0	0/0	0/0	0/0	./.	0/0	0/0	0/0	0/0	0/0	0/0	0/0	0/0	0/1	0/1	0/0	0/0	0/0	0/0	0/0	0/0	0/0	./.	0/0	0/0	0/0	0/0	0/0	0/0	0/0	0/0	0/0	./.	0/0	0/0	0/0	0/1	0/0	0/0	0/1	0/0	0/1	0/1	0/0	0/0	0/0	0/0	0/0
2059	29	2059:28	A	G	.	PASS	AF=0.216;NS=58	GT	0/1	0/0	0/1	0/1	0/0	0/0	0/0	0/1	./.	0/0	0/0	0/1	./.	./.	./.	0/1	0/1	0/0	./.	0/1	0/0	0/0	0/0	0/1	0/1	0/1	0/1	0/1	0/0	0/1	0/1	0/1	0/0	0/0	0/0	0/0	0/0	0/1	0/0	0/0	0/0	0/0	0/1	0/0	0/1	0/0	0/0	0/1	0/0	./.	0/0	0/0	./.	0/1	./.	./.	0/0	0/0	0/0	0/0	0/1	0/0	0/1	0/0	0/0	0/1	0/1
2059	31	2059:30	A	G	.	PASS	AF=0.100;NS=60	GT	0/1	0/0	0/0	0/1	0/0	0/0	0/0	0/0	0/0	0/0	0/1	0/1	./.	./.	0/1	0/1	0/0	0/1	./.	0/1	0/0	0/0	0/1	./.	0/1	0/0	0/0	0/0	0/0	0/0	0/0	./.	0/0	0/0	0/0	0/0	0/0	0/0	0/0	0/0	0/0	0/0	./.	0/0	0/0	0/0	0/0	0/0	0/1	0/0	0/0	0/0	0/0	0/0	./.	0/0	0/0	0/0	0/0	0/0	0/0	0/0	0/0	0/0	0/0	0/1	0/0
2068	37	2068:36	G	C	.	PASS	AF=0.074;NS=54	GT	0/1	./.	./.	./.	0/1	./.	0/0	0/1	0/0	0/1	0/0	./.	0/0	0/0	./.	0/0	0/0	0/0	0/0	0/0	0/0	0/0	0/0	0/0	0/0	0/0	0/0	0/1	./.	0/0	0/0	0/0	0/0	0/0	0/0	0/0	0/0	./.	0/0	0/0	0/1	0/1	0/0	0/0	0/0	0/0	0/0	0/0	0/0	./.	./.	./.	0/0	./.	./.	0/0	0/1	0/0	0/0	0/0	0/0	0/0	0/0	0/0	0/0	0/0	0/0
2068	50	2068:49	A	G	.	PASS	AF=0.053;NS=57	GT	0/0	./.	./.	./.	0/0	./.	0/0	0/0	0/1	0/0	0/0	./.	0/1	0/0	./.	0/0	0/1	0/0	0/0	0/0	0/0	0/0	0/0	0/1	0/0	0/0	0/0	0/0	0/0	0/0	0/0	0/0	0/0	0/0	0/0	0/0	0/0	./.	0/0	0/0	0/0	0/0	0/0	0/0	0/0	0/0	0/0	0/0	0/0	0/0	./.	./.	0/0	0/0	./.	0/0	0/0	0/1	0/0	0/0	0/0	0/0	0/0	0/1	0/0	0/0	0/0
2120	18	2120:17	G	C	.	PASS	AF=0.093;NS=54	GT	0/0	0/0	0/0	0/0	0/0	0/0	0/0	0/0	0/1	0/0	0/1	0/0	./.	./.	./.	./.	0/1	./.	./.	./.	0/1	0/1	0/1	0/1	0/1	0/0	./.	0/1	0/0	0/0	0/0	0/0	0/0	0/0	0/0	0/0	0/0	0/0	0/0	0/0	0/0	0/0	./.	./.	0/1	0/0	0/0	0/0	0/0	./.	0/0	0/0	0/0	0/0	0/0	0/0	0/0	0/0	0/0	0/0	0/0	0/0	./.	./.	0/0	0/0	0/0
2131	49	2131:48	G	T	.	PASS	AF=0.064;NS=55	GT	0/0	./.	0/0	0/0	0/0	0/0	0/0	0/0	./.	0/0	0/0	0/0	0/0	0/0	0/0	0/0	0/0	0/1	0/0	0/0	0/0	./.	./.	0/0	0/1	0/0	0/0	0/0	0/0	./.	0/0	0/0	0/1	0/0	0/0	0/0	0/0	0/0	./.	./.	0/0	0/0	0/0	0/0	0/0	0/0	./.	0/0	0/0	0/0	0/0	./.	0/0	./.	0/0	./.	0/0	0/0	./.	0/0	0/1	0/0	0/1	0/0	0/1	0/0	0/1
2141	54	2141:53	G	T	.	PASS	AF=0.238;NS=65	GT	0/0	0/0	0/0	0/0	0/0	0/0	0/0	0/0	0/0	0/1	0/0	0/0	0/0	0/0	0/0	0/0	0/0	0/0	0/0	0/0	0/0	0/0	0/0	0/0	0/0	0/0	0/0	0/0	0/1	0/1	0/1	0/1	0/1	0/1	0/1	0/1	0/1	./.	0/1	0/1	0/1	0/1	0/0	0/0	0/0	0/1	./.	0/1	0/1	0/1	0/1	0/1	0/1	0/1	0/1	0/1	0/1	0/1	0/1	0/1	0/1	0/1	0/0	0/0	0/0	0/0	0/1
2145	81	2145:80	C	T	.	PASS	AF=0.242;NS=60	GT	0/1	0/1	0/1	0/1	0/1	0/1	0/1	0/1	0/0	0/1	0/1	0/0	0/0	0/0	./.	0/1	0/0	0/0	./.	0/1	0/0	0/1	0/0	0/1	0/0	./.	0/0	0/0	0/1	0/1	0/0	0/1	0/1	0/0	0/0	0/1	0/0	0/0	0/1	0/0	0/0	0/0	0/0	0/0	0/0	0/1	0/0	0/1	./.	./.	./.	0/0	0/0	0/1	0/1	0/0	0/0	0/1	./.	0/0	0/0	0/1	0/0	0/0	0/1	0/1	0/1
2161	46	2161:45	T	C	.	PASS	AF=0.074;NS=61	GT	0/0	0/0	0/0	0/0	0/0	0/0	0/0	0/0	./.	0/1	0/1	0/0	0/0	0/1	0/0	0/0	0/0	0/0	0/0	0/1	0/0	0/0	./.	0/0	0/0	0/0	0/0	0/1	0/0	0/0	0/0	0/0	0/0	0/0	./.	0/0	0/0	0/0	0/0	./.	0/1	0/0	0/0	0/1	0/0	0/0	0/0	0/0	0/0	0/0	0/0	0/0	0/0	0/0	0/0	0/0	0/0	0/0	0/1	./.	0/0	0/1	0/0	./.	0/0	0/0	0/0
2161	62	2161:61	C	T	.	PASS	AF=0.193;NS=57	GT	0/0	0/1	0/0	0/1	0/0	0/0	0/0	0/1	./.	0/0	0/0	0/1	0/0	0/0	0/1	0/0	0/0	0/1	0/0	0/0	./.	0/0	./.	0/0	0/0	0/1	0/0	0/0	0/1	0/0	0/0	0/0	0/0	0/0	0/0	0/1	0/0	0/1	0/1	./.	0/0	0/1	0/0	0/0	0/0	./.	0/0	0/1	0/1	0/1	0/1	0/0	./.	./.	0/0	0/1	0/1	0/1	0/0	./.	0/0	./.	0/1	./.	0/1	0/1	0/0
2161	69	2161:68	G	C	.	PASS	AF=0.127;NS=59	GT	0/0	0/0	0/0	0/0	0/0	0/0	0/0	0/0	./.	0/0	0/0	0/0	0/1	0/0	0/0	0/0	0/1	0/0	0/1	0/0	./.	0/1	./.	0/1	0/1	./.	0/1	0/1	0/0	0/1	0/0	0/1	0/0	0/0	0/0	0/0	0/1	./.	0/0	0/0	0/0	0/0	0/1	0/1	0/1	0/0	0/0	0/0	0/0	0/0	0/0	0/0	0/1	./.	0/0	0/0	0/0	0/0	0/0	./.	0/0	0/0	0/0	./.	0/0	0/0	0/0
2186	16	2186:15	G	A	.	PASS	AF=0.054;NS=65	GT	0/0	0/0	0/0	0/0	0/0	0/0	0/0	0/0	0/0	0/0	0/0	0/0	0/0	0/0	0/0	0/0	0/0	0/0	0/0	0/0	0/0	0/0	0/0	0/0	0/0	0/0	0/0	0/0	0/0	0/0	0/0	0/1	0/0	0/0	0/0	0/1	0/0	0/0	0/0	0/0	0/0	0/0	0/0	0/0	0/0	0/0	0/0	0/0	./.	0/0	0/0	0/0	0/1	0/0	0/0	0/0	0/1	0/1	0/0	0/0	0/1	0/0	0/0	0/0	0/0	0/1	./.
2199	6	2199:5	T	G	.	PASS	AF=0.139;NS=54	GT	0/0	0/0	0/0	0/0	0/0	1/1	0/1	0/1	0/0	0/0	./.	0/0	0/0	0/0	0/0	0/0	0/0	./.	0/0	0/0	./.	0/1	0/0	0/0	0/1	0/1	0/0	0/0	0/1	0/0	0/0	./.	0/1	0/0	0/1	./.	./.	./.	0/0	0/0	0/1	0/1	./.	0/0	./.	0/1	0/1	./.	0/0	0/0	0/0	0/0	0/0	0/0	0/0	0/0	0/0	0/0	0/1	0/0	0/0	./.	0/0	0/0	0/0	./.	./.
2199	98	2199:97	G	A	.	PASS	AF=0.078;NS=58	GT	0/0	0/1	./.	0/1	0/0	0/0	0/0	0/0	0/0	0/0	./.	0/0	0/0	./.	0/0	0/0	0/0	./.	0/0	0/0	0/0	0/0	0/1	0/0	0/0	0/0	0/0	0/0	0/0	0/0	0/0	0/0	0/0	0/0	0/0	./.	0/0	0/1	0/1	0/0	0/0	0/0	0/0	0/0	./.	0/0	0/1	./.	0/0	0/0	./.	0/0	0/0	0/0	0/0	0/1	0/0	0/0	0/1	0/0	0/0	0/0	0/0	0/0	0/1	0/0	./.
2341	3	2341:2	G	A	.	PASS	AF=0.348;NS=56	GT	0/1	0/0	0/0	./.	0/0	0/0	0/0	0/0	./.	0/1	0/1	0/0	0/0	0/1	0/1	0/1	0/1	0/0	0/1	./.	./.	0/1	0/1	0/1	./.	0/1	0/1	0/0	0/1	./.	0/1	0/1	0/1	0/1	./.	0/1	0/1	0/1	0/1	./.	0/0	./.	0/0	0/1	./.	0/1	0/0	0/0	0/1	0/1	0/1	0/1	0/1	0/0	./.	0/1	0/1	0/1	0/1	0/1	0/1	0/1	0/1	0/1	0/0	0/0	0/1
2367	49	2367:48	C	G	.	PASS	AF=0.060;NS=58	GT	./.	0/0	0/0	0/1	0/0	0/0	0/0	./.	0/0	0/0	./.	0/0	0/0	0/0	0/0	0/0	0/0	0/0	0/1	0/0	0/0	0/0	0/0	./.	0/0	0/0	0/0	0/0	0/1	0/0	0/0	0/0	./.	0/0	0/0	0/0	./.	0/0	0/0	0/0	0/0	0/0	./.	0/0	0/1	0/1	./.	0/0	./.	0/0	0/0	0/0	0/0	0/0	0/0	0/0	0/0	0/0	0/1	0/1	0/0	0/0	0/0	0/0	0/0	0/0	0/0
2367	61	2367:60	C	G	.	PASS	AF=0.424;NS=59	GT	0/1	0/1	0/1	0/1	0/1	./.	0/1	0/1	0/1	0/1	0/1	0/0	0/0	0/1	0/0	0/1	0/0	./.	0/1	0/1	0/0	0/1	0/1	./.	0/1	0/0	./.	./.	0/1	0/0	0/1	0/1	0/1	0/1	0/1	0/1	0/1	0/1	0/1	0/1	./.	0/1	0/1	0/0	0/1	0/1	0/1	0/1	0/1	0/1	./.	0/1	0/1	0/1	0/1	0/0	0/1	0/1	0/1	0/1	0/1	./.	0/1	0/1	0/1	0/1	0/1
2376	119	2376:118	A	G	.	PASS	AF=0.134;NS=56	GT	0/0	./.	0/0	0/1	0/0	0/0	0/1	0/0	./.	0/0	0/0	0/0	0/1	./.	0/0	./.	0/1	0/1	0/0	0/0	0/1	0/1	0/0	0/0	0/0	./.	0/0	0/1	0/0	0/0	0/0	0/0	0/0	./.	0/0	0/0	0/0	0/1	0/0	0/0	0/1	0/1	0/0	0/1	0/0	./.	0/1	0/0	0/0	./.	0/0	0/0	0/1	0/0	0/0	0/0	0/1	0/0	0/0	0/0	0/0	./.	0/0	./.	./.	0/0	0/0
2380	60	2380:59	C	T	.	PASS	AF=0.400;NS=60	GT	0/0	0/1	0/1	0/1	0/1	0/1	0/1	0/1	0/1	0/1	0/1	0/1	0/1	0/1	0/0	0/1	./.	0/1	0/1	0/0	0/1	0/1	0/0	0/1	./.	0/0	./.	0/1	0/1	0/1	0/1	0/1	0/1	0/0	0/0	0/0	0/1	./.	0/1	0/0	0/1	0/1	0/1	0/1	0/0	0/1	0/1	0/1	./.	0/1	0/1	./.	./.	0/1	0/1	0/1	0/0	0/1	0/0	0/1	0/1	0/1	0/1	0/1	0/1	0/1	0/1
2397	51	2397:50	C	T	.	PASS	AF=0.065;NS=54	GT	0/0	./.	0/0	0/0	0/0	./.	0/0	0/0	./.	0/0	./.	0/0	0/0	0/0	0/0	1/1	0/0	./.	0/0	0/0	0/1	0/0	0/0	0/0	0/0	0/1	0/0	0/1	0/0	0/0	./.	0/0	0/0	0/0	0/0	0/0	0/0	0/0	./.	0/0	0/0	0/0	./.	0/0	0/0	0/0	0/0	0/0	0/0	0/0	0/0	0/0	./.	./.	0/0	0/1	0/0	0/1	0/0	./.	0/0	0/0	./.	0/0	0/0	0/0	./.
2417	120	2417:119	A	G	.	PASS	AF=0.307;NS=57	GT	./.	0/0	0/0	0/0	0/0	./.	0/0	./.	1/1	0/0	./.	1/1	1/1	./.	./.	1/1	./.	./.	1/1	1/1	1/1	1/1	1/1	1/1	0/1	1/1	1/1	1/1	0/0	0/0	1/1	0/0	0/0	0/0	0/0	0/0	0/0	0/0	0/0	0/0	0/0	0/0	1/1	1/1	./.	0/0	0/0	0/0	0/0	0/0	0/0	0/0	0/0	./.	0/0	0/0	0/0	0/0	0/0	0/0	0/0	0/0	0/0	1/1	0/0	0/0	0/0
2417	138	2417:137	G	T	.	PASS	AF=0.343;NS=54	GT	./.	0/0	0/0	0/0	0/0	./.	0/0	./.	1/1	0/0	./.	1/1	1/1	./.	./.	1/1	./.	./.	1/1	1/1	1/1	1/1	1/1	1/1	0/1	1/1	1/1	1/1	0/0	0/0	1/1	0/0	0/0	0/0	./.	0/0	0/0	0/0	0/0	0/0	0/0	0/0	1/1	1/1	./.	0/0	./.	0/0	0/0	0/0	0/0	./.	0/0	./.	0/0	0/0	0/0	0/0	0/0	0/0	0/0	0/0	1/1	1/1	0/0	0/0	0/0
2443	121	2443:120	A	G	.	PASS	AF=0.088;NS=57	GT	0/0	0/0	0/0	0/0	0/0	0/1	0/0	0/0	0/1	./.	0/0	0/1	0/1	0/1	0/0	0/0	0/0	0/0	./.	0/0	0/0	0/0	./.	./.	0/0	0/0	0/0	0/0	0/0	0/0	0/0	0/0	0/1	0/0	0/0	0/0	0/0	0/1	0/1	0/0	0/1	0/0	0/0	./.	0/0	0/0	0/0	0/1	./.	0/0	0/0	0/0	./.	0/0	0/0	0/0	./.	0/0	./.	0/0	0/0	0/0	0/0	./.	0/0	0/0	0/0
2458	79	2458:78	G	A	.	PASS	AF=0.139;NS=54	GT	./.	0/0	0/0	0/0	0/0	0/0	0/0	0/0	0/0	0/0	0/0	./.	0/0	0/0	0/0	0/0	0/0	./.	0/0	0/0	0/0	0/0	0/0	0/0	./.	0/0	0/0	0/0	0/0	0/0	0/0	./.	0/0	0/0	0/0	0/1	./.	0/1	0/1	0/0	1/1	0/0	0/0	0/0	0/0	0/1	./.	0/0	0/1	./.	0/0	./.	./.	./.	./.	1/1	1/1	0/0	0/1	1/1	0/0	./.	0/0	0/0	0/0	0/0	0/1
2502	55	2502:54	A	G	.	PASS	AF=0.052;NS=58	GT	0/0	0/0	0/0	0/0	0/0	0/0	0/0	0/0	0/0	0/0	0/0	0/0	./.	./.	0/0	0/0	0/0	0/1	./.	0/1	./.	0/0	./.	0/0	0/0	0/0	0/1	0/0	0/0	0/0	0/1	0/0	0/0	0/0	0/0	./.	0/0	0/0	0/0	0/0	0/0	0/0	./.	0/1	0/0	0/0	0/0	0/0	0/0	0/0	0/0	./.	0/0	./.	0/0	0/0	0/0	0/0	0/0	0/0	0/0	0/0	0/1	0/0	0/0	0/0	0/0
2506	27	2506:26	G	A	.	PASS	AF=0.457;NS=58	GT	0/1	./.	0/1	./.	0/1	./.	0/1	0/1	0/1	0/0	0/1	0/1	0/1	0/0	0/1	0/1	0/1	0/1	0/1	0/1	0/1	0/1	0/1	./.	0/1	0/0	./.	./.	0/1	0/1	0/1	0/1	0/1	0/1	0/1	0/1	0/1	0/1	0/1	0/1	0/1	0/1	0/1	./.	0/1	./.	0/1	0/1	0/1	0/0	0/1	0/1	0/1	0/1	0/1	0/1	0/1	0/1	./.	0/1	0/0	0/1	0/1	0/1	0/1	0/1	0/1
2548	135	2548:134	C	T	.	PASS	AF=0.089;NS=56	GT	0/0	0/0	./.	0/1	0/0	0/0	./.	./.	./.	./.	0/0	0/0	0/1	0/0	0/0	0/0	0/0	0/0	0/0	0/0	0/0	0/0	0/0	0/0	./.	0/0	0/0	0/0	./.	0/1	0/0	0/1	0/1	0/0	0/0	0/0	0/0	./.	0/0	0/1	./.	0/0	0/0	0/0	0/0	0/0	0/0	./.	0/0	0/0	0/0	0/0	0/0	0/1	0/1	0/0	0/1	0/0	0/0	0/0	0/0	0/0	0/0	./.	0/0	0/0	0/1
2612	12	2612:11	T	G	.	PASS	AF=0.096;NS=57	GT	0/0	0/0	0/0	0/0	0/0	0/0	0/0	0/1	0/0	0/0	0/0	0/0	0/0	0/0	0/0	0/1	0/0	0/0	0/0	0/0	./.	0/0	0/0	0/1	0/1	0/0	./.	0/0	0/1	./.	./.	0/0	0/1	0/1	0/0	0/0	0/1	0/0	0/0	0/0	0/0	0/0	0/0	0/0	0/0	./.	0/1	0/0	0/0	0/0	0/0	./.	0/1	0/0	0/0	./.	0/0	./.	0/0	0/0	0/0	0/0	0/0	0/0	./.	0/1	./.
2612	56	2612:55	C	T	.	PASS	AF=0.095;NS=58	GT	0/0	0/0	0/0	0/0	0/0	0/0	0/0	0/1	0/0	0/0	0/0	0/0	0/0	0/0	0/0	0/1	0/0	0/0	0/0	0/0	./.	0/0	0/0	0/1	0/1	0/0	0/0	0/0	0/1	./.	./.	0/0	0/1	0/1	0/0	0/0	0/1	0/0	0/0	0/0	0/0	0/0	0/0	0/0	0/0	./.	0/1	0/0	0/0	0/0	0/0	./.	0/1	0/0	0/0	./.	0/0	./.	0/0	0/0	0/0	0/0	0/0	0/0	./.	0/1	./.
2612	75	2612:74	G	A	.	PASS	AF=0.060;NS=58	GT	0/0	0/0	0/0	0/0	0/0	0/0	0/0	0/0	./.	0/0	0/1	0/0	0/0	0/0	0/0	./.	0/1	0/0	0/0	0/1	./.	0/1	0/0	0/0	0/0	0/0	0/0	0/1	0/0	0/0	0/0	0/0	0/1	0/0	0/0	0/0	0/1	0/0	0/0	0/0	0/0	0/0	0/0	0/0	0/0	0/0	0/0	0/0	0/0	0/0	./.	./.	0/0	0/0	0/0	./.	0/0	0/0	0/0	0/0	0/0	0/0	0/0	./.	./.	0/0	./.
2612	78	2612:77	C	T	.	PASS	AF=0.098;NS=56	GT	0/0	0/0	0/0	0/0	0/0	0/0	0/0	0/1	0/0	0/0	0/0	0/0	./.	0/0	0/0	0/1	0/0	0/0	0/0	0/0	./.	0/0	0/0	0/1	0/1	0/0	0/0	0/0	0/1	./.	./.	0/0	0/1	0/1	0/0	0/0	0/1	0/0	0/0	0/0	0/0	0/0	0/0	0/0	0/0	./.	0/1	0/0	0/0	0/0	0/0	./.	0/1	0/0	./.	./.	0/0	./.	0/0	0/0	0/0	0/0	0/0	0/0	./.	0/1	./.
2612	108	2612:107	T	G	.	PASS	AF=0.148;NS=54	GT	0/1	0/1	0/0	./.	0/0	0/1	0/1	0/0	0/0	0/0	0/0	0/0	0/0	./.	0/0	0/0	0/0	0/0	0/0	0/0	./.	0/0	0/0	0/0	0/0	0/0	0/0	0/0	0/0	0/1	0/1	0/1	0/0	0/0	0/0	0/0	0/0	0/1	0/1	./.	0/0	./.	0/0	0/1	0/0	./.	0/1	0/1	0/0	0/1	0/1	./.	0/0	./.	./.	./.	./.	0/0	0/0	0/1	0/1	0/0	0/0	0/0	./.	0/0	./.
2618	53	2618:52	C	T	.	PASS	AF=0.089;NS=56	GT	0/0	0/0	0/0	0/0	0/0	0/0	0/0	0/0	0/0	0/1	0/0	0/0	0/0	./.	0/1	0/0	0/1	0/1	0/0	0/0	0/1	./.	0/1	0/0	0/1	./.	./.	./.	0/0	0/0	0/0	0/0	0/0	0/0	0/0	0/0	0/0	0/0	0/0	0/0	0/0	0/0	./.	0/1	0/0	0/0	0/0	0/0	0/0	0/0	0/0	0/0	./.	./.	0/0	./.	0/0	0/0	0/1	0/0	0/0	./.	0/0	0/1	0/0	0/0	./.
2626	16	2626:15	A	G	.	PASS	AF=0.089;NS=56	GT	0/0	0/0	0/0	0/0	0/0	0/0	0/0	0/0	./.	0/1	./.	./.	0/0	0/0	0/0	0/0	./.	0/0	0/0	./.	./.	0/0	0/0	0/0	0/0	0/0	0/0	0/0	0/0	0/1	0/1	0/0	./.	0/0	0/0	0/0	0/0	./.	0/1	0/0	0/0	0/0	0/0	0/0	0/0	0/0	./.	0/0	0/1	0/0	0/1	0/0	0/0	./.	0/0	0/1	./.	0/1	0/0	0/0	0/1	0/0	0/0	0/0	0/0	0/0	0/1
2631	126	2631:125	T	C	.	PASS	AF=0.065;NS=54	GT	0/0	0/0	0/0	0/0	0/0	0/0	0/0	0/0	0/0	0/0	0/0	0/1	0/0	0/0	./.	./.	./.	0/0	./.	0/1	0/1	0/1	0/1	0/0	0/0	0/1	0/1	0/0	0/0	0/0	0/0	0/0	./.	./.	0/0	./.	0/0	0/0	0/0	0/0	0/0	0/0	./.	0/0	./.	0/0	./.	0/0	0/0	0/0	0/0	./.	./.	0/0	0/0	0/0	0/0	0/0	0/0	0/0	0/0	0/0	0/0	./.	0/0	0/0	0/0
2653	33	2653:32	G	A	.	PASS	AF=0.054;NS=56	GT	0/0	0/0	./.	0/0	0/0	0/1	0/1	./.	0/0	0/0	0/0	0/0	0/0	0/0	0/0	0/0	0/0	0/0	0/0	0/0	0/0	0/0	0/0	0/0	0/0	0/0	0/0	0/0	./.	0/0	0/0	0/0	./.	0/1	./.	0/0	0/0	0/0	0/1	./.	0/0	./.	0/0	0/0	0/0	0/0	0/0	0/0	0/0	0/0	0/0	0/1	./.	./.	0/0	0/0	0/0	0/0	0/0	0/0	0/1	0/0	0/0	0/0	./.	./.	0/0
2653	69	2653:68	G	C	.	PASS	AF=0.054;NS=56	GT	0/0	0/0	./.	0/0	./.	0/1	0/1	./.	0/0	0/0	0/0	0/0	0/0	0/0	0/0	0/0	0/0	0/0	0/0	0/0	0/0	0/0	0/0	0/0	0/0	0/0	0/0	0/0	0/0	0/0	0/0	0/0	./.	0/1	./.	0/0	0/0	0/0	0/1	./.	0/0	./.	0/0	0/0	0/0	0/0	0/0	0/0	0/0	0/0	0/0	0/1	./.	./.	0/0	0/0	0/0	0/0	0/0	0/0	0/1	0/0	0/0	0/0	./.	./.	0/0
2725	77	2725:76	A	G	.	PASS	AF=0.055;NS=55	GT	0/0	0/0	0/0	0/0	0/0	0/1	0/0	./.	0/0	0/0	0/1	./.	0/0	0/0	0/0	0/1	0/0	0/0	0/0	0/0	0/0	0/0	0/0	0/0	0/0	0/0	0/0	0/0	0/0	0/0	./.	0/0	./.	0/0	0/0	0/1	0/0	0/0	0/0	0/0	./.	0/0	0/0	0/0	0/0	0/0	0/0	./.	0/0	./.	0/0	0/0	./.	./.	0/0	0/1	0/0	0/0	./.	./.	0/0	./.	0/0	0/0	0/0	0/1	0/0
2725	90	2725:89	C	T	.	PASS	AF=0.120;NS=54	GT	0/0	0/0	0/0	0/0	0/0	0/0	0/0	./.	0/1	0/0	0/0	./.	0/1	0/0	0/1	0/0	0/1	0/1	0/1	0/1	./.	0/0	0/1	0/1	0/0	0/0	0/0	0/0	./.	0/0	./.	0/0	./.	0/0	./.	0/0	0/0	0/1	0/0	0/0	./.	0/0	0/1	./.	0/1	0/0	./.	0/0	0/0	0/0	0/0	0/0	0/0	./.	0/0	0/0	0/0	0/0	./.	0/0	0/0	0/1	./.	0/0	0/0	0/0	0/0
2737	72	2737:71	G	A	.	PASS	AF=0.059;NS=59	GT	0/0	0/0	0/0	./.	0/0	0/0	0/0	0/0	0/0	0/0	0/0	0/0	0/0	./.	0/0	0/0	./.	0/0	0/0	./.	./.	0/0	0/0	0/0	0/0	0/0	0/0	0/0	0/0	0/0	0/0	0/1	0/0	0/0	0/1	0/0	0/1	0/0	0/0	0/0	0/0	./.	0/0	0/0	0/0	./.	0/0	0/0	0/0	0/0	0/0	0/0	0/0	0/0	0/0	./.	0/0	0/0	0/1	0/1	0/1	0/1	0/0	0/0	0/0	0/0	0/0
2759	52	2759:51	C	T	.	PASS	AF=0.111;NS=54	GT	./.	./.	1/1	0/1	0/1	0/1	0/0	0/0	0/0	0/0	0/0	0/0	./.	0/0	0/0	0/0	0/0	0/0	0/1	0/0	0/0	./.	0/0	0/0	0/0	0/0	./.	0/1	0/0	./.	0/0	./.	0/0	0/1	0/0	0/0	0/0	0/0	0/0	0/0	0/0	./.	0/0	./.	0/0	./.	0/1	./.	0/0	0/0	0/0	0/1	0/1	./.	0/0	0/0	0/1	0/0	0/0	0/0	0/0	0/0	0/0	0/0	0/0	0/0	./.
2759	78	2759:77	C	T	.	PASS	AF=0.120;NS=54	GT	./.	./.	./.	0/1	0/1	0/1	0/0	0/0	0/0	0/0	0/0	0/0	0/0	0/0	0/0	0/0	0/0	0/0	0/1	0/0	0/0	./.	0/0	0/0	0/0	0/0	./.	0/1	0/0	./.	0/0	0/0	0/0	0/1	0/0	./.	0/1	0/0	0/0	0/0	0/1	./.	0/0	./.	0/0	0/0	0/1	./.	0/0	0/0	0/1	./.	0/1	./.	0/1	0/0	0/1	0/0	0/0	0/0	0/0	0/0	0/0	0/0	0/0	0/0	./.
2760	19	2760:18	G	A	.	PASS	AF=0.107;NS=56	GT	0/1	0/1	0/0	0/1	0/0	0/0	0/1	0/1	./.	0/1	0/0	0/0	0/0	0/0	0/0	0/0	0/0	0/0	0/0	0/0	0/0	0/0	./.	0/0	0/0	0/0	0/0	0/0	0/0	0/1	./.	./.	0/1	./.	0/0	0/0	0/0	0/0	0/0	./.	./.	./.	0/0	0/0	0/0	0/0	0/0	0/0	0/0	./.	0/0	./.	0/0	0/0	0/0	0/0	0/1	0/0	0/0	0/0	0/0	0/1	0/0	0/0	./.	0/1	0/1
2832	19	2832:18	C	T	.	PASS	AF=0.060;NS=58	GT	0/0	0/0	0/0	0/0	0/0	0/0	0/0	./.	0/0	0/0	0/0	0/0	0/0	0/0	0/0	0/0	0/0	0/0	0/0	./.	0/0	0/0	0/0	0/0	0/0	0/0	0/0	0/0	0/1	0/0	0/0	0/0	0/0	0/0	0/0	0/0	./.	0/0	0/0	0/0	0/0	0/0	0/0	0/0	0/0	0/0	0/1	./.	./.	./.	0/1	./.	0/0	0/1	0/0	0/0	0/1	0/1	0/0	0/0	0/0	0/0	./.	0/0	0/0	0/1	./.
2832	61	2832:60	T	C	.	PASS	AF=0.214;NS=56	GT	0/1	0/1	0/0	0/1	0/0	0/1	0/0	0/1	0/0	0/0	0/0	0/0	0/1	0/0	0/0	0/0	./.	0/0	0/0	0/1	0/0	0/1	0/0	0/0	./.	0/0	0/0	0/0	0/0	0/1	0/1	0/0	0/0	./.	0/0	0/1	0/1	0/0	0/1	0/1	0/1	./.	./.	0/0	0/0	0/0	0/1	0/1	./.	./.	0/1	./.	0/0	./.	0/0	0/0	0/0	0/1	0/1	0/0	0/1	0/1	./.	0/0	0/1	0/1	./.
2852	3	2852:2	A	G	.	PASS	AF=0.083;NS=54	GT	./.	0/0	./.	0/0	0/0	./.	./.	0/0	0/0	0/0	./.	0/0	0/1	0/0	0/0	0/0	./.	0/0	0/0	0/0	./.	0/0	./.	0/0	0/1	0/0	0/0	./.	0/0	0/0	0/0	0/0	0/0	0/0	0/0	0/0	1/1	0/0	0/0	0/0	./.	1/1	0/0	0/0	0/0	./.	0/0	0/0	0/0	0/1	0/0	0/0	./.	0/0	0/0	0/0	0/0	0/0	0/1	0/0	0/0	0/1	0/0	0/0	./.	0/0	0/0
2855	17	2855:16	C	T	.	PASS	AF=0.120;NS=54	GT	0/0	0/0	0/0	0/0	0/0	0/0	./.	./.	0/0	0/0	./.	./.	0/0	0/0	0/0	0/0	0/0	0/0	0/0	0/0	./.	0/0	./.	0/0	0/0	0/0	./.	0/0	0/0	0/0	0/0	0/1	0/1	0/0	0/0	0/0	0/0	0/0	0/1	./.	./.	0/1	0/0	0/0	0/0	0/0	0/0	0/0	0/1	1/1	./.	0/0	0/1	0/0	./.	0/0	1/1	0/0	./.	0/0	0/1	1/1	0/0	0/0	./.	0/0	0/0
2855	40	2855:39	G	A	.	PASS	AF=0.071;NS=56	GT	0/0	0/0	0/0	0/1	0/0	0/0	./.	./.	0/0	0/0	./.	./.	0/0	0/0	0/0	0/0	0/0	0/0	0/0	0/0	0/0	./.	0/0	0/0	0/0	0/0	./.	0/1	0/1	0/0	0/0	0/1	0/1	0/0	./.	0/0	0/1	0/0	0/0	0/0	./.	0/0	0/0	0/0	0/0	0/0	0/0	0/0	0/0	0/0	0/0	0/1	0/0	./.	0/0	0/1	0/0	0/0	0/0	0/0	./.	0/0	0/0	0/0	./.	0/0	0/0
2855	64	2855:63	T	C	.	PASS	AF=0.082;NS=55	GT	0/0	0/0	0/0	0/1	0/0	0/0	./.	./.	./.	0/0	./.	./.	0/0	0/0	0/0	0/0	0/0	0/0	0/1	0/1	0/0	0/0	0/0	0/1	0/0	0/0	./.	0/0	0/1	./.	0/0	0/0	0/0	0/1	0/0	./.	0/0	./.	0/0	0/0	0/0	0/0	0/0	0/0	0/0	./.	0/1	0/0	0/0	0/0	0/0	0/0	0/0	0/0	0/0	0/0	0/0	0/0	0/0	0/0	0/0	0/0	0/0	./.	./.	0/1	0/1
2883	53	2883:52	G	T	.	PASS	AF=0.152;NS=56	GT	0/0	0/1	0/0	0/1	0/1	0/1	0/1	0/1	0/0	0/0	0/0	0/0	0/0	0/0	./.	0/0	0/0	0/0	0/0	0/0	0/0	0/0	0/0	0/0	0/0	0/1	0/0	0/0	0/0	0/0	0/1	./.	0/0	./.	0/0	./.	0/0	0/0	0/1	0/1	0/0	./.	0/0	0/0	0/0	0/1	./.	0/0	0/1	0/0	./.	0/0	0/1	0/0	0/0	0/1	0/0	./.	./.	./.	0/0	0/1	0/0	0/0	0/1	0/1	./.
2895	40	2895:39	C	T	.	PASS	AF=0.491;NS=54	GT	0/1	./.	0/1	0/1	0/1	0/1	0/1	0/1	0/1	./.	0/1	0/1	0/1	0/1	./.	0/1	0/1	0/1	0/1	0/1	0/1	0/1	0/1	0/1	./.	0/1	0/1	0/1	0/1	0/1	0/1	./.	0/1	0/1	./.	0/1	0/1	0/1	./.	0/1	0/1	0/1	0/1	0/1	0/1	./.	0/1	./.	0/0	./.	./.	0/1	0/1	0/1	0/1	0/1	./.	0/1	0/1	0/1	0/1	./.	0/1	0/1	0/1	0/1	0/1
2895	60	2895:59	A	G	.	PASS	AF=0.382;NS=55	GT	0/1	./.	0/0	0/0	0/1	0/0	0/0	0/0	0/1	./.	0/1	0/1	0/1	0/1	0/0	0/1	0/1	0/1	0/1	0/1	0/1	0/1	0/1	0/1	0/0	0/1	0/1	0/1	0/1	./.	0/1	./.	0/1	0/1	./.	0/1	0/0	0/0	0/1	0/1	0/1	0/1	0/1	0/1	0/1	./.	0/1	./.	0/0	./.	./.	0/1	0/1	0/1	0/1	0/1	0/0	0/1	./.	0/1	./.	./.	0/1	0/1	0/0	0/0	0/1
2901	107	2901:106	C	T	.	PASS	AF=0.053;NS=57	GT	0/0	./.	0/0	0/1	0/0	0/0	0/0	./.	0/0	0/1	0/0	0/0	0/0	0/0	0/1	./.	0/0	0/0	0/0	0/0	0/0	./.	./.	0/0	0/1	0/0	0/0	0/0	0/0	./.	0/0	0/0	0/0	0/0	0/0	0/0	0/0	0/0	0/0	./.	0/1	0/0	./.	0/0	0/0	0/0	0/0	0/0	0/0	0/0	0/0	0/0	./.	0/0	0/0	./.	0/0	0/1	0/0	0/0	0/0	0/0	0/0	0/0	0/0	0/0	0/0
2917	37	2917:36	T	A	.	PASS	AF=0.118;NS=55	GT	0/1	0/0	0/0	0/0	0/0	./.	0/0	0/0	0/0	0/1	./.	0/0	0/0	./.	0/0	0/0	./.	0/0	./.	0/0	./.	0/0	0/0	0/0	./.	./.	0/0	0/0	0/0	0/0	0/0	0/1	0/0	0/1	./.	0/0	0/0	0/0	0/0	./.	0/1	0/1	0/0	0/0	0/0	0/1	0/0	0/1	0/0	0/0	./.	0/0	0/0	0/0	0/0	0/0	0/1	0/0	0/1	0/0	0/1	0/1	0/0	0/0	./.	0/0	0/1
2957	97	2957:96	C	T	.	PASS	AF=0.491;NS=56	GT	0/0	0/0	0/0	0/0	0/0	0/0	0/0	./.	0/0	1/1	0/0	0/0	0/0	./.	0/0	0/0	0/0	./.	0/0	./.	0/0	0/0	0/0	0/0	0/0	0/0	0/0	./.	0/1	1/1	1/1	1/1	1/1	1/1	1/1	1/1	1/1	1/1	1/1	1/1	1/1	0/1	0/0	0/0	0/0	1/1	1/1	./.	1/1	1/1	1/1	1/1	1/1	./.	0/1	1/1	./.	1/1	1/1	1/1	1/1	1/1	0/0	./.	./.	0/0	./.
2976	19	2976:18	T	C	.	PASS	AF=0.167;NS=60	GT	0/0	0/0	0/0	0/0	0/0	0/0	0/0	0/0	1/1	0/0	./.	1/1	0/0	./.	0/1	0/1	0/0	1/1	./.	./.	1/1	1/1	0/1	0/0	0/0	0/0	./.	0/0	0/0	0/0	0/0	0/1	0/0	0/0	0/0	0/0	0/0	0/0	0/0	0/0	0/0	0/0	0/0	./.	./.	0/0	0/0	0/0	0/0	0/1	0/0	0/0	0/0	0/0	0/0	0/0	0/0	0/0	0/0	0/0	0/0	0/0	1/1	1/1	0/0	0/0	0/1
2976	28	2976:27	C	T	.	PASS	AF=0.167;NS=60	GT	0/0	0/0	0/0	0/0	0/0	0/0	0/0	0/0	1/1	0/0	./.	1/1	0/0	./.	0/1	0/1	0/0	1/1	./.	./.	1/1	1/1	0/1	0/0	0/0	0/0	./.	0/0	0/0	0/0	0/0	0/1	0/0	0/0	0/0	0/0	0/0	0/0	0/0	0/0	0/0	0/0	0/0	./.	./.	0/0	0/0	0/0	0/0	0/1	0/0	0/0	0/0	0/0	0/0	0/0	0/0	0/0	0/0	0/0	0/0	0/0	1/1	1/1	0/0	0/0	0/1
2988	20	2988:19	G	C	.	PASS	AF=0.125;NS=56	GT	./.	0/0	0/1	0/1	./.	0/1	0/1	0/1	./.	0/0	0/0	0/0	0/0	./.	0/0	0/0	0/0	0/0	0/0	0/0	0/0	0/0	0/0	0/0	0/0	0/0	0/0	0/0	0/0	0/1	0/0	0/0	./.	0/0	./.	1/1	0/0	0/0	./.	./.	./.	0/0	0/0	0/0	0/0	0/0	0/0	0/0	0/1	0/1	0/1	0/0	0/0	0/0	0/0	0/1	0/0	0/0	0/0	0/0	0/0	0/1	0/0	0/0	./.	0/1	./.
2988	29	2988:28	A	C	.	PASS	AF=0.098;NS=56	GT	./.	0/0	0/1	0/1	./.	0/1	0/0	0/1	./.	0/0	0/0	0/0	0/0	./.	0/0	0/0	0/0	0/0	0/0	0/0	0/0	0/0	0/0	0/0	0/0	0/0	0/0	0/0	0/0	0/1	0/0	0/0	./.	0/0	./.	0/1	0/0	0/0	./.	./.	./.	0/0	0/0	0/0	0/0	0/0	0/0	0/0	0/1	0/0	0/1	0/0	0/0	0/0	0/0	0/1	0/0	0/0	0/0	0/0	0/0	0/1	0/0	0/0	./.	0/1	./.
3054	7	3054:6	T	G	.	PASS	AF=0.164;NS=55	GT	0/0	0/0	0/0	0/0	0/0	0/0	./.	0/0	0/1	0/0	0/0	0/0	0/0	0/0	0/0	0/0	0/0	./.	0/1	0/0	0/0	0/0	0/0	./.	0/1	0/0	./.	0/0	0/1	0/1	0/1	0/0	./.	0/1	0/1	0/0	0/1	0/1	0/0	0/0	0/1	0/1	0/1	0/0	0/0	./.	0/0	0/1	0/0	0/0	0/1	0/1	0/0	./.	./.	0/1	./.	0/0	0/0	0/0	0/1	0/0	./.	./.	./.	0/0	0/0
3054	53	3054:52	T	A	.	PASS	AF=0.093;NS=54	GT	0/0	0/0	0/0	0/0	0/0	0/0	./.	0/0	0/0	0/1	0/0	0/0	0/0	0/0	0/0	0/0	0/0	./.	0/0	0/0	0/0	0/0	0/0	./.	0/0	0/0	./.	0/0	0/0	0/0	0/0	0/1	./.	0/0	0/0	0/0	./.	0/0	0/1	0/1	0/0	0/0	0/0	0/0	0/0	./.	0/1	0/1	0/0	0/1	0/0	0/0	0/1	./.	./.	0/0	./.	0/0	0/0	0/1	./.	0/0	./.	0/0	./.	0/0	0/1
3071	7	3071:6	T	C	.	PASS	AF=0.074;NS=54	GT	0/0	0/1	0/0	0/0	0/1	0/0	0/0	0/0	0/0	0/0	0/0	0/0	0/0	0/0	0/0	0/0	0/1	./.	0/0	0/0	./.	./.	0/0	./.	0/0	0/1	0/0	./.	0/0	./.	0/0	./.	0/1	0/0	0/0	0/1	./.	./.	0/0	0/1	0/0	0/0	./.	./.	0/0	0/0	0/0	0/0	0/0	0/0	0/0	0/0	0/0	0/0	0/0	./.	0/0	0/0	0/0	0/1	0/0	0/0	0/0	0/0	0/0	0/0	./.
3071	8	3071:7	G	C	.	PASS	AF=0.074;NS=54	GT	0/0	0/1	0/0	0/0	0/1	0/0	0/0	0/0	0/0	0/0	0/0	0/0	0/0	0/0	0/0	0/0	0/1	./.	0/0	0/0	./.	./.	0/0	./.	0/0	0/1	0/0	./.	0/0	./.	0/0	./.	0/1	0/0	0/0	0/1	./.	./.	0/0	0/1	0/0	0/0	./.	./.	0/0	0/0	0/0	0/0	0/0	0/0	0/0	0/0	0/0	0/0	0/0	./.	0/0	0/0	0/0	0/1	0/0	0/0	0/0	0/0	0/0	0/0	./.
3071	21	3071:20	T	C	.	PASS	AF=0.051;NS=59	GT	0/0	0/0	0/0	0/0	0/0	0/0	0/0	0/0	0/0	0/1	0/0	0/0	0/0	0/0	0/0	0/0	0/0	./.	0/0	0/0	./.	./.	0/0	./.	0/0	0/0	0/0	./.	0/0	./.	0/1	0/0	0/0	0/0	0/0	0/0	0/0	./.	0/0	0/0	0/0	0/0	0/0	./.	0/0	0/0	0/0	0/1	0/1	0/0	0/0	0/0	0/0	0/0	0/0	0/0	0/0	0/1	0/1	0/0	0/0	0/0	0/0	0/0	0/0	0/0	0/0
3071	39	3071:38	G	T	.	PASS	AF=0.070;NS=57	GT	0/0	0/0	0/0	0/1	0/0	0/1	0/1	0/0	0/0	0/0	0/0	0/0	0/0	0/0	0/0	0/0	0/0	./.	0/0	0/0	./.	./.	./.	./.	0/0	0/0	0/0	./.	0/0	./.	0/0	0/0	0/0	0/0	0/1	0/0	./.	./.	0/0	0/1	0/0	0/0	0/0	./.	0/0	0/0	0/0	0/0	0/0	0/1	0/0	0/0	0/0	0/0	0/0	0/0	0/1	0/0	0/0	0/0	0/1	0/0	0/0	0/0	0/0	0/0	0/0
3155	83	3155:82	G	A	.	PASS	AF=0.358;NS=60	GT	0/0	0/0	0/0	0/0	0/0	0/0	0/0	0/0	0/1	0/1	0/1	0/1	0/1	0/1	0/1	0/1	0/1	0/1	0/1	0/1	0/1	0/1	0/1	0/1	0/1	0/1	./.	0/1	0/1	0/1	0/0	0/1	0/0	0/1	0/0	0/1	0/0	0/1	0/0	./.	0/1	0/1	0/1	0/1	0/1	0/1	0/0	0/0	0/0	0/1	0/0	0/1	0/1	0/1	./.	0/1	./.	0/1	0/1	./.	0/1	0/1	./.	0/1	0/1	./.	0/1
3275	91	3275:90	G	T	.	PASS	AF=0.134;NS=56	GT	0/1	0/0	0/1	0/0	0/1	./.	0/0	./.	0/1	0/0	0/0	0/0	0/0	0/0	0/0	0/0	0/1	0/0	0/0	0/0	0/0	0/0	0/0	0/0	0/0	0/0	0/0	0/0	0/0	0/0	./.	0/1	0/0	./.	0/1	0/1	0/1	0/0	./.	0/0	0/0	0/0	0/0	0/0	0/0	0/0	./.	./.	0/0	./.	0/1	./.	0/1	0/0	0/0	0/0	./.	0/0	0/1	./.	0/0	0/1	0/0	0/1	0/0	0/0	0/1
3275	109	3275:108	G	A	.	PASS	AF=0.093;NS=54	GT	0/0	0/0	0/0	0/0	0/0	0/1	0/0	./.	0/0	0/0	0/0	0/0	0/0	0/1	0/0	0/0	0/0	0/0	0/0	0/1	0/0	./.	0/1	0/0	0/0	0/0	0/0	0/0	0/1	0/1	./.	0/0	0/0	./.	0/0	./.	0/0	0/0	./.	0/0	./.	0/0	0/0	./.	0/1	0/0	0/0	./.	0/1	./.	0/0	./.	0/0	0/0	0/0	0/0	./.	0/0	0/0	./.	0/0	0/0	0/1	0/0	0/0	0/1	0/0
3338	35	3338:34	T	A	.	PASS	AF=0.055;NS=55	GT	0/0	0/0	0/0	0/0	./.	0/0	./.	0/0	0/0	0/1	0/0	0/0	./.	0/0	0/0	0/0	0/0	0/0	0/0	0/0	0/0	0/0	0/0	0/0	0/0	0/0	0/0	0/0	./.	0/0	0/0	./.	0/0	0/1	0/0	0/0	0/0	0/1	0/0	0/0	./.	0/0	0/0	0/0	0/0	./.	0/0	0/0	./.	0/1	0/0	0/0	./.	./.	0/1	0/0	0/0	0/1	0/0	./.	0/0	0/0	0/0	0/0	0/0	0/0	./.
3338	64	3338:63	T	C	.	PASS	AF=0.051;NS=59	GT	0/0	0/0	0/0	0/0	./.	0/0	0/0	0/0	0/0	0/1	0/0	0/0	0/0	0/0	0/0	0/0	0/0	0/0	0/0	0/0	0/0	0/0	0/0	0/0	0/0	0/0	0/0	0/0	./.	0/0	0/0	./.	0/0	0/1	0/0	0/0	0/0	0/1	0/0	0/0	./.	0/0	0/0	0/0	0/0	0/0	0/0	0/0	./.	0/1	0/0	0/0	./.	0/0	0/1	0/0	0/0	0/1	0/0	./.	0/0	0/0	0/0	0/0	0/0	0/0	./.
3458	34	3458:33	G	T	.	PASS	AF=0.065;NS=54	GT	./.	0/1	./.	./.	0/0	0/1	0/1	./.	0/0	0/0	0/0	0/0	./.	0/0	0/0	0/0	0/0	0/0	0/0	0/0	0/0	0/0	0/0	0/0	0/1	0/0	0/0	0/0	0/1	0/0	0/0	0/1	0/1	0/0	0/0	0/0	0/0	./.	0/0	0/0	0/0	0/0	0/0	0/0	0/0	0/0	0/0	0/0	0/0	0/0	0/0	0/0	0/0	0/0	0/0	./.	0/0	./.	./.	./.	0/0	./.	0/0	0/0	./.	0/0	./.
3466	67	3466:66	T	C	.	PASS	AF=0.081;NS=62	GT	0/1	0/1	0/0	0/0	0/1	0/1	0/1	./.	0/0	0/1	./.	0/0	0/0	0/0	0/0	0/0	0/0	0/0	0/0	./.	0/0	0/0	0/0	0/0	0/0	0/0	0/0	0/0	0/0	0/0	0/0	0/0	0/0	0/0	0/0	0/0	0/0	0/0	0/0	0/0	0/1	0/0	./.	0/0	0/0	0/0	0/0	./.	0/0	0/0	0/0	0/0	0/0	0/0	0/0	0/0	0/0	0/1	0/0	0/1	0/0	0/0	0/0	0/0	0/1	0/0	0/0
3473	40	3473:39	T	C	.	PASS	AF=0.054;NS=56	GT	0/0	0/0	0/0	0/0	0/0	0/0	0/0	./.	0/0	0/0	0/0	0/0	0/0	0/0	./.	0/0	0/0	0/0	0/0	0/0	0/0	0/0	0/0	0/0	0/0	0/1	0/0	./.	0/1	0/1	0/0	0/0	./.	0/0	0/0	0/0	./.	0/1	0/0	./.	./.	0/0	0/0	./.	./.	0/0	0/0	0/0	0/0	0/0	0/0	0/0	0/0	0/0	0/0	0/0	0/0	0/1	0/0	./.	0/1	0/0	0/0	0/0	0/0	./.	0/0
3473	56	3473:55	T	C	.	PASS	AF=0.091;NS=55	GT	0/0	0/0	0/0	0/0	0/1	0/0	0/0	./.	0/1	0/0	0/0	0/0	0/1	0/0	./.	0/0	0/1	0/0	0/0	0/0	0/1	0/0	./.	0/0	0/1	0/0	0/1	./.	0/0	0/1	0/0	0/0	./.	0/0	0/0	0/0	./.	0/1	0/0	0/0	./.	0/0	0/0	./.	./.	0/0	0/0	0/0	0/0	0/0	0/0	0/0	0/0	0/0	0/0	0/0	0/0	0/1	./.	0/0	0/0	0/0	0/0	./.	0/0	./.	0/0
3473	129	3473:128	G	A	.	PASS	AF=0.055;NS=55	GT	0/0	0/0	0/0	0/0	0/0	0/0	0/0	./.	0/0	0/0	0/0	0/0	0/0	0/0	./.	0/0	0/0	0/0	0/0	0/0	0/0	0/0	0/0	0/0	0/0	0/1	0/0	./.	0/1	0/1	0/0	0/0	./.	0/0	0/0	./.	./.	0/1	0/0	./.	./.	0/0	0/0	./.	./.	0/0	0/0	0/0	0/0	0/0	0/0	0/0	0/0	0/0	0/0	0/0	0/0	0/1	0/0	./.	0/1	0/0	0/0	0/0	0/0	./.	0/0
3553	11	3553:10	C	G	.	PASS	AF=0.426;NS=61	GT	0/1	0/1	0/1	0/1	0/1	0/1	0/1	0/1	0/1	0/1	0/1	0/1	0/0	./.	0/0	./.	0/1	0/1	0/1	0/1	0/1	0/0	0/1	0/1	0/1	0/1	0/1	0/1	0/0	0/1	0/1	0/0	0/0	0/1	0/1	0/1	0/1	0/1	0/1	0/1	0/1	0/1	0/1	./.	./.	0/1	0/0	0/1	0/1	0/1	./.	0/1	0/0	0/1	0/1	0/1	0/1	0/1	0/1	0/1	0/1	0/1	./.	0/1	0/0	0/1	0/1
3599	38	3599:37	G	A	.	PASS	AF=0.053;NS=57	GT	0/0	0/0	0/0	./.	0/0	0/0	0/0	0/0	0/0	0/0	0/0	0/0	./.	0/0	0/0	0/0	0/0	0/0	0/0	0/0	0/0	0/0	0/0	0/0	0/0	./.	0/0	0/0	0/0	0/0	0/0	0/0	0/0	./.	0/0	0/0	0/0	0/0	0/0	./.	0/1	./.	0/0	0/0	0/0	0/0	0/1	0/0	0/0	./.	0/0	./.	0/1	./.	./.	0/0	0/0	0/0	0/0	0/1	0/0	0/1	0/0	0/0	0/0	0/1	0/0
3611	46	3611:45	G	A	.	PASS	AF=0.300;NS=55	GT	./.	0/0	0/0	0/0	0/0	0/1	0/0	0/0	0/1	./.	0/0	0/1	0/1	0/1	0/1	0/1	0/1	0/1	0/1	0/1	0/1	0/1	0/1	0/1	./.	0/1	0/1	./.	0/0	./.	0/1	0/0	0/0	0/0	./.	./.	0/1	0/1	0/1	0/0	0/1	0/1	0/1	./.	./.	0/0	0/1	0/1	0/0	./.	0/1	0/1	0/0	0/1	0/0	0/0	0/0	0/1	0/1	0/0	0/1	./.	0/1	./.	0/0	0/0	0/0
3696	24	3696:23	C	G	.	PASS	AF=0.127;NS=63	GT	0/0	0/0	0/0	0/1	./.	0/0	0/0	./.	0/0	0/1	0/0	0/0	0/0	0/0	0/1	./.	0/0	0/0	0/0	0/1	0/0	0/0	0/0	0/0	0/1	0/0	0/1	0/0	0/0	0/1	0/0	0/1	0/1	0/0	0/0	0/0	0/0	0/0	0/0	0/0	0/0	0/1	0/0	0/0	0/0	0/0	0/0	0/0	0/0	0/0	0/1	0/0	./.	0/0	0/1	0/0	0/0	0/0	0/1	0/1	0/0	0/1	0/0	0/0	0/0	0/1	0/0
3715	25	3715:24	C	T	.	PASS	AF=0.100;NS=55	GT	0/0	0/0	0/0	0/0	0/0	0/0	0/0	0/0	0/1	0/0	0/1	./.	./.	0/1	0/1	0/0	./.	./.	./.	./.	0/1	./.	0/1	0/1	0/1	0/1	0/0	0/1	0/0	0/0	0/0	0/0	0/0	0/0	0/0	0/0	./.	0/0	0/0	0/0	0/0	0/0	./.	./.	./.	0/0	0/0	0/0	0/0	0/0	0/0	0/0	0/0	0/0	0/0	0/0	0/0	0/0	0/0	0/0	0/0	0/0	0/1	./.	0/0	0/0	0/0
3715	36	3715:35	G	A	.	PASS	AF=0.107;NS=56	GT	0/0	0/0	0/0	0/0	0/0	0/0	0/0	0/0	0/1	0/0	0/1	./.	./.	0/1	0/1	0/1	./.	./.	./.	./.	0/1	./.	0/1	0/1	0/1	0/1	0/0	0/1	0/0	0/0	0/0	0/0	0/0	0/0	0/0	0/0	0/0	0/0	0/0	0/0	0/0	0/0	./.	./.	./.	0/0	0/0	0/0	0/0	0/0	0/0	0/0	0/0	0/0	0/0	0/0	0/0	0/0	0/0	0/0	0/0	0/0	0/1	./.	0/0	0/0	0/0
3718	135	3718:134	C	A	.	PASS	AF=0.125;NS=60	GT	0/0	0/0	0/0	0/0	./.	0/0	0/0	0/0	0/0	0/0	0/0	0/1	./.	0/1	0/1	0/1	0/0	0/1	0/0	0/1	0/1	0/0	0/1	0/0	0/0	0/0	./.	0/1	0/0	0/0	0/0	0/1	0/0	0/0	./.	0/1	0/0	0/0	0/0	0/0	0/1	0/0	0/0	0/1	0/0	0/0	0/0	0/0	0/0	0/0	0/0	./.	0/0	0/0	0/0	0/0	0/0	0/0	./.	0/0	0/1	0/0	0/0	./.	0/0	0/0	0/1
3747	43	3747:42	A	G	.	PASS	AF=0.139;NS=54	GT	0/0	0/0	0/0	0/0	./.	0/0	0/0	./.	0/0	0/0	0/1	./.	0/0	0/0	0/1	./.	./.	0/1	0/0	./.	./.	0/1	./.	0/0	0/0	0/0	0/1	0/1	0/1	./.	0/0	0/1	0/0	0/0	0/0	0/0	0/1	0/0	0/1	0/0	0/0	0/0	0/1	0/0	0/1	./.	./.	0/0	0/0	0/0	0/0	0/0	0/1	./.	0/0	0/0	0/0	0/0	0/0	0/0	./.	0/0	0/1	0/0	0/0	0/0	0/1
3747	87	3747:86	C	T	.	PASS	AF=0.098;NS=56	GT	0/0	0/0	0/0	0/0	0/0	0/0	0/1	./.	0/0	0/0	0/0	./.	0/0	0/1	0/0	0/0	./.	0/0	0/1	./.	./.	0/0	./.	0/0	0/1	0/0	0/0	0/0	0/0	./.	0/0	0/0	0/0	0/0	0/1	1/1	0/1	0/0	0/0	0/0	0/1	0/0	0/0	0/0	0/0	./.	./.	0/1	0/0	0/0	0/0	./.	0/0	0/0	0/0	0/0	0/0	0/0	0/0	0/1	./.	0/0	0/0	0/0	0/0	0/0	0/0
3892	58	3892:57	G	A	.	PASS	AF=0.156;NS=61	GT	0/0	0/0	0/0	0/0	0/0	0/0	0/0	0/0	0/1	0/0	0/1	0/0	0/1	0/1	0/0	0/0	0/0	0/1	0/1	0/1	0/1	0/0	0/1	0/1	./.	0/0	0/1	./.	0/0	./.	0/0	0/1	0/0	./.	0/0	0/0	0/0	0/0	0/0	./.	0/1	0/1	./.	0/0	0/1	0/0	0/0	0/0	0/0	0/0	0/0	0/0	0/0	0/0	0/0	0/0	0/0	0/1	0/0	0/0	0/0	0/0	0/1	0/1	0/0	0/0	0/1
3927	18	3927:17	G	T	.	PASS	AF=0.061;NS=57	GT	0/0	0/0	0/0	0/0	./.	0/0	0/0	0/0	0/0	0/0	0/1	0/0	0/0	0/0	0/1	0/0	0/0	0/0	0/0	0/0	./.	./.	0/1	0/0	0/0	0/0	0/0	0/1	0/0	./.	0/0	0/0	0/0	0/0	0/0	./.	0/0	0/0	0/0	0/0	0/0	0/0	./.	0/0	./.	0/0	0/0	0/0	0/0	0/1	0/0	0/0	./.	0/1	0/0	0/0	0/0	./.	0/0	0/0	0/0	0/0	./.	0/1	0/0	0/0	0/0
3927	45	3927:44	G	A	.	PASS	AF=0.061;NS=57	GT	0/0	0/0	0/0	0/0	./.	0/0	0/0	0/0	0/0	0/0	0/1	0/0	0/0	0/0	0/1	0/0	0/0	0/0	0/0	0/0	./.	./.	0/1	0/0	0/0	0/0	0/0	0/1	0/0	./.	0/0	0/0	0/0	0/0	0/0	./.	0/0	0/0	0/0	0/0	0/0	0/0	./.	0/0	./.	0/0	0/0	0/0	0/0	0/1	0/0	0/0	./.	0/1	0/0	0/0	0/0	./.	0/0	0/0	0/0	0/0	./.	0/1	0/0	0/0	0/0
3933	70	3933:69	C	G	.	PASS	AF=0.317;NS=63	GT	0/1	0/1	0/1	0/1	0/1	0/1	0/1	0/1	0/0	0/1	0/1	0/0	0/0	0/0	0/0	./.	0/0	0/0	0/0	0/0	0/0	0/0	0/0	./.	0/0	0/0	0/0	0/0	0/1	0/1	0/1	0/1	0/1	0/0	0/1	0/1	0/1	0/0	0/1	0/1	0/1	0/1	0/1	0/0	0/0	0/1	0/1	0/1	0/1	./.	0/1	0/1	0/1	0/0	0/1	./.	0/1	0/1	0/1	0/1	0/1	0/1	0/0	0/0	0/1	0/1	0/1
3946	13	3946:12	G	T	.	PASS	AF=0.076;NS=66	GT	0/0	0/0	0/0	0/0	0/0	0/0	0/0	0/0	0/0	0/0	0/1	0/0	0/0	0/0	0/0	0/1	0/1	0/0	0/1	0/0	0/0	0/0	0/1	0/0	0/0	0/0	0/1	0/1	0/0	0/0	0/0	0/0	0/0	0/0	0/0	0/1	0/0	0/0	0/0	0/0	0/0	0/0	0/0	0/0	0/0	0/0	0/0	0/0	0/1	0/0	0/0	0/0	0/0	./.	0/0	0/1	0/0	0/0	0/0	0/0	0/0	0/0	0/0	0/0	0/0	0/0	0/0
3954	3	3954:2	G	A	.	PASS	AF=0.136;NS=55	GT	0/0	0/0	0/0	0/0	0/0	./.	0/0	0/0	0/1	0/0	0/1	./.	0/0	0/0	0/1	./.	0/1	0/0	0/1	0/0	0/0	0/0	./.	0/0	0/0	0/1	0/0	0/0	0/0	0/1	0/1	0/1	0/0	0/0	0/0	./.	0/0	0/0	0/1	./.	0/1	0/0	0/0	./.	0/0	0/0	0/0	./.	./.	0/0	0/0	./.	./.	0/0	0/0	0/0	0/0	0/0	./.	0/1	0/0	0/0	0/1	0/1	0/0	0/0	0/1
3985	95	3985:94	A	C	.	PASS	AF=0.246;NS=59	GT	0/0	0/0	0/0	0/0	0/0	0/0	0/0	0/0	./.	0/0	1/1	1/1	./.	./.	0/1	1/1	./.	0/1	1/1	1/1	1/1	0/1	0/1	1/1	0/1	0/1	0/1	1/1	0/0	0/0	0/0	0/0	0/0	0/0	0/0	0/0	0/0	0/0	0/0	0/0	0/0	1/1	./.	1/1	./.	0/0	0/0	0/0	0/0	./.	0/0	0/0	0/0	0/0	0/0	0/0	0/0	0/0	0/0	0/0	0/0	0/0	./.	1/1	0/0	0/0	0/0
3998	53	3998:52	G	A	.	PASS	AF=0.111;NS=54	GT	./.	0/0	0/0	0/0	0/0	0/0	0/0	0/0	./.	0/1	0/1	./.	0/0	0/1	./.	./.	0/0	0/1	0/0	./.	0/0	./.	0/1	0/1	0/0	0/1	0/1	./.	0/0	0/0	0/0	0/0	0/0	0/0	0/0	0/1	0/0	0/0	0/0	0/0	0/0	0/0	0/0	./.	0/1	0/0	./.	0/1	0/0	0/0	0/0	0/0	0/0	0/0	0/0	0/0	0/0	0/0	./.	0/0	0/0	./.	0/1	0/0	0/0	./.	0/0
4019	31	4019:30	C	A	.	PASS	AF=0.093;NS=54	GT	./.	0/0	0/0	0/0	0/0	0/0	0/0	0/0	0/0	0/0	0/1	./.	0/0	0/0	0/0	./.	0/1	0/0	0/1	0/0	./.	0/1	0/0	0/0	0/1	0/0	0/0	0/0	0/0	0/0	0/1	./.	./.	0/0	./.	./.	0/0	0/0	./.	0/0	0/0	0/0	0/1	0/0	0/0	0/1	0/0	0/1	0/0	./.	./.	0/0	./.	0/1	0/0	0/0	./.	0/0	0/0	0/0	0/0	0/0	0/0	0/0	0/0	0/0	0/0
4019	34	4019:33	C	A	.	PASS	AF=0.102;NS=54	GT	./.	0/0	0/0	0/0	0/0	0/0	0/0	0/0	0/0	0/0	0/1	./.	0/0	0/0	0/0	./.	0/1	0/0	0/1	0/0	0/1	0/1	0/0	0/0	0/1	0/0	0/0	0/0	0/0	0/0	0/1	./.	./.	0/0	./.	./.	0/0	0/0	./.	0/0	0/0	0/0	0/1	0/0	0/0	0/1	0/0	0/1	0/0	./.	./.	0/0	./.	0/1	0/0	0/0	./.	0/0	0/0	0/0	0/0	0/0	0/0	0/0	0/0	0/0	./.
4026	44	4026:43	A	G	.	PASS	AF=0.186;NS=59	GT	0/0	0/1	0/1	0/0	0/1	./.	0/0	0/1	0/1	0/0	0/0	0/1	0/0	0/0	./.	0/0	0/1	0/1	0/0	./.	0/0	0/0	0/0	0/1	0/1	0/1	./.	0/0	0/0	0/0	0/0	0/0	./.	0/1	./.	0/0	0/0	0/0	0/0	0/1	0/0	0/1	./.	0/1	0/0	0/0	0/0	0/0	0/1	0/1	0/0	0/0	0/0	./.	0/0	0/0	0/0	0/1	0/0	0/0	0/0	0/0	0/1	0/1	0/1	0/1	0/0
4026	45	4026:44	C	G	.	PASS	AF=0.136;NS=59	GT	0/0	0/1	0/1	0/0	0/1	./.	0/0	0/1	0/1	0/0	0/0	0/0	0/0	0/0	./.	0/0	0/1	0/1	0/0	./.	0/0	0/0	0/0	0/1	0/0	0/1	0/0	0/0	0/0	0/0	0/0	0/0	./.	0/1	0/0	0/0	0/0	0/0	0/0	0/1	0/0	0/1	./.	0/0	0/0	0/0	0/0	0/0	./.	0/0	0/0	0/0	0/0	./.	0/0	0/0	0/0	0/1	0/0	0/0	0/0	0/0	0/1	./.	0/1	0/1	0/0
4028	14	4028:13	A	T	.	PASS	AF=0.201;NS=67	GT	0/0	0/0	0/0	0/0	0/0	0/0	0/0	0/0	0/1	0/0	0/1	0/1	0/1	0/1	0/1	0/1	0/1	0/1	0/1	0/1	0/1	0/1	0/1	0/1	0/1	0/1	0/1	0/1	0/0	0/0	0/0	0/0	0/0	0/0	0/0	0/0	0/0	0/0	0/1	0/0	0/0	0/0	0/1	0/1	0/1	0/0	0/1	0/0	0/0	0/0	0/0	0/0	0/0	0/0	0/0	0/0	0/0	0/0	0/0	0/0	0/1	0/0	0/1	0/1	0/0	0/0	0/0
4054	59	4054:58	A	T	.	PASS	AF=0.089;NS=56	GT	0/0	./.	0/0	0/0	0/0	0/0	0/0	0/0	0/1	0/0	0/0	0/1	0/0	0/1	0/0	0/0	0/0	./.	./.	0/1	0/0	0/0	0/1	./.	0/0	0/0	0/0	0/1	0/0	0/1	./.	0/0	0/0	./.	0/0	0/0	0/0	0/0	0/0	0/1	0/0	0/0	0/0	0/1	0/0	0/0	0/0	0/0	0/0	0/0	./.	0/0	0/0	0/0	0/0	0/0	./.	0/0	0/0	./.	0/0	0/0	./.	0/1	0/0	0/0	./.
4063	25	4063:24	A	G	.	PASS	AF=0.465;NS=57	GT	0/1	0/1	0/1	./.	0/1	0/1	0/1	./.	0/1	0/1	0/0	0/1	./.	0/1	0/0	0/1	0/0	0/1	0/1	./.	./.	0/1	0/1	./.	0/1	0/1	0/1	0/1	0/1	0/1	0/1	0/1	0/1	0/1	0/1	0/1	0/1	0/1	0/1	0/1	0/1	0/1	0/1	0/1	0/1	0/1	0/1	0/1	0/1	0/1	0/1	0/1	0/1	0/1	./.	0/1	0/1	0/1	0/1	./.	0/1	./.	0/0	0/1	0/1	0/1	./.
4080	36	4080:35	G	A	.	PASS	AF=0.481;NS=54	GT	0/1	./.	0/1	./.	./.	0/1	0/1	./.	0/1	0/1	0/1	0/1	0/1	0/1	0/1	./.	0/1	0/1	0/1	0/1	0/1	0/1	0/1	0/1	0/0	0/1	0/1	0/1	0/1	0/1	./.	0/1	0/1	0/1	0/1	0/1	0/1	./.	./.	0/1	0/1	0/1	0/1	0/1	0/1	0/1	0/1	0/1	./.	0/1	0/1	0/1	./.	0/1	0/1	./.	0/1	0/1	0/1	0/1	./.	0/1	0/0	0/1	0/1	./.	0/1
4179	228	4179:227	C	T	.	PASS	AF=0.397;NS=63	GT	0/1	0/1	0/0	0/1	0/1	0/1	0/1	./.	0/1	0/1	0/1	0/1	0/1	0/1	0/1	0/1	0/1	0/1	0/1	0/1	0/1	0/1	0/1	0/1	0/1	0/0	0/1	0/1	0/1	0/1	0/0	0/0	./.	0/0	0/1	0/1	0/1	0/1	0/0	0/0	0/1	0/1	0/1	0/1	0/1	0/1	0/0	0/1	0/0	0/1	0/0	0/0	0/1	0/1	./.	0/1	0/1	0/0	0/1	0/0	0/1	0/1	./.	0/1	0/1	0/1	0/1
4242	34	4242:33	T	C	.	PASS	AF=0.138;NS=58	GT	0/0	0/1	./.	0/1	0/0	0/1	0/1	./.	0/0	0/1	0/0	0/0	0/0	0/0	0/0	0/0	./.	0/1	0/0	0/0	0/0	0/0	0/1	0/0	./.	0/0	0/0	0/0	0/0	0/0	0/1	0/0	./.	0/0	0/1	0/0	0/1	0/1	0/0	0/0	0/0	0/0	0/0	0/0	0/0	0/0	0/1	./.	0/0	0/0	0/0	./.	0/1	0/0	0/1	0/0	0/1	./.	0/0	0/0	0/0	0/0	0/0	0/0	0/1	./.	0/0
4360	63	4360:62	G	A	.	PASS	AF=0.067;NS=60	GT	0/0	0/0	0/0	0/0	0/0	0/0	0/0	0/0	./.	0/0	0/0	./.	0/0	0/0	0/0	0/1	0/1	0/0	./.	0/0	0/1	0/1	0/0	0/1	./.	0/0	0/0	0/0	0/0	0/0	0/0	0/0	0/0	0/0	0/1	0/0	./.	0/0	0/0	0/0	0/0	0/0	0/0	0/1	0/0	./.	0/0	0/0	0/0	0/0	0/0	0/0	0/0	0/0	0/0	0/0	0/0	0/0	0/0	0/0	0/0	0/0	0/0	./.	0/0	0/0	0/1
4360	64	4360:63	G	A	.	PASS	AF=0.050;NS=60	GT	0/0	0/0	0/0	0/0	0/0	0/0	0/0	0/0	./.	0/0	0/0	./.	0/0	0/0	0/0	0/1	0/1	0/0	./.	0/0	0/0	0/1	0/0	0/1	./.	0/0	0/0	0/0	0/0	0/0	0/0	0/0	0/0	0/0	0/1	0/0	./.	0/0	0/0	0/0	0/0	0/0	0/0	0/1	0/0	./.	0/0	0/0	0/0	0/0	0/0	0/0	0/0	0/0	0/0	0/0	0/0	0/0	0/0	0/0	0/0	0/0	0/0	./.	0/0	0/0	0/0
4360	118	4360:117	C	A	.	PASS	AF=0.464;NS=55	GT	0/1	0/1	0/1	0/1	0/1	0/0	0/1	0/0	./.	./.	./.	0/1	0/1	0/1	0/1	./.	0/1	0/1	./.	0/0	./.	0/1	0/1	./.	0/1	0/1	0/0	0/1	0/1	0/1	0/1	./.	0/1	0/1	0/1	0/1	./.	0/1	./.	0/1	0/1	0/1	0/1	0/1	0/1	0/1	0/1	0/1	0/1	0/1	0/1	0/1	0/1	./.	0/1	0/1	0/1	0/1	0/1	0/1	0/1	0/1	./.	0/1	0/1	0/1	0/1
4360	144	4360:143	T	A	.	PASS	AF=0.464;NS=55	GT	0/1	0/1	0/1	0/1	0/1	0/0	0/1	0/0	./.	0/1	./.	0/1	0/1	0/1	0/1	./.	0/1	0/1	./.	0/0	./.	0/1	0/1	./.	0/1	0/1	0/0	0/1	0/1	0/1	0/1	./.	0/1	0/1	0/1	0/1	./.	0/1	0/1	0/1	0/1	0/1	0/1	0/1	0/1	0/1	0/1	0/1	0/1	0/1	0/1	0/1	0/1	./.	0/1	0/1	0/1	./.	0/1	0/1	./.	0/1	./.	0/1	0/1	0/1	0/1
4360	147	4360:146	G	A	.	PASS	AF=0.464;NS=55	GT	0/1	0/1	0/1	0/1	0/1	0/0	0/1	0/0	./.	0/1	./.	0/1	0/1	0/1	0/1	./.	0/1	0/1	./.	0/0	./.	0/1	0/1	./.	0/1	0/1	0/0	0/1	0/1	0/1	0/1	./.	0/1	0/1	0/1	0/1	./.	0/1	./.	0/1	0/1	0/1	0/1	0/1	0/1	0/1	0/1	0/1	0/1	0/1	0/1	0/1	0/1	./.	0/1	0/1	0/1	./.	0/1	0/1	./.	0/1	0/1	0/1	0/1	0/1	0/1
4360	152	4360:151	C	A	.	PASS	AF=0.464;NS=55	GT	0/1	0/1	0/1	0/1	0/1	0/0	0/1	0/0	./.	0/1	./.	0/1	0/1	0/1	0/1	./.	0/1	0/1	./.	0/0	./.	0/1	0/1	./.	0/1	0/1	0/0	0/1	0/1	0/1	0/1	./.	0/1	0/1	0/1	0/1	./.	0/1	0/1	0/1	0/1	0/1	0/1	0/1	0/1	0/1	0/1	0/1	0/1	0/1	0/1	0/1	0/1	./.	0/1	0/1	0/1	./.	0/1	0/1	./.	0/1	./.	0/1	0/1	0/1	0/1
4498	68	4498:67	C	T	.	PASS	AF=0.116;NS=56	GT	0/0	0/1	0/0	0/0	0/1	0/0	0/0	0/0	0/0	./.	0/0	./.	0/0	0/1	./.	./.	0/1	0/0	0/0	./.	0/0	0/0	0/0	0/0	0/0	./.	./.	0/0	0/0	0/0	./.	0/0	0/0	0/0	0/0	0/0	0/0	./.	0/0	0/0	0/0	0/1	0/0	0/0	./.	0/0	0/1	0/0	0/0	0/1	0/1	0/0	0/1	0/0	./.	0/1	0/1	0/0	0/0	0/0	0/0	0/0	0/0	0/0	0/1	0/1	0/0
4584	18	4584:17	G	A	.	PASS	AF=0.155;NS=55	GT	0/0	0/0	0/0	0/0	0/0	0/0	0/0	0/0	./.	0/1	0/1	0/1	0/0	0/1	0/1	0/0	0/0	0/0	0/1	0/0	0/1	0/0	0/0	0/0	0/0	0/0	./.	0/0	0/0	./.	0/1	0/0	0/0	0/0	0/0	0/1	./.	0/1	./.	./.	0/1	0/0	./.	0/0	./.	./.	0/1	0/1	0/0	0/0	0/0	0/0	0/1	./.	0/0	0/1	0/1	./.	0/0	0/0	0/1	0/0	0/0	./.	0/0	0/0	0/0
4584	54	4584:53	G	A	.	PASS	AF=0.095;NS=58	GT	0/0	0/0	0/0	0/0	0/0	0/0	0/0	0/0	0/0	0/1	0/0	0/0	0/0	0/0	0/0	0/0	0/0	0/0	0/0	0/0	0/0	0/0	0/0	0/0	0/0	0/0	./.	0/0	0/0	./.	0/1	0/0	0/0	0/0	0/0	0/1	./.	0/1	./.	./.	0/1	0/0	0/0	0/0	0/0	./.	0/1	0/1	0/0	0/0	0/0	0/0	0/1	./.	0/0	0/1	0/1	./.	0/0	0/0	0/1	0/0	0/0	./.	0/0	0/0	0/0
4584	67	4584:66	C	T	.	PASS	AF=0.205;NS=56	GT	1/1	1/1	1/1	./.	1/1	1/1	1/1	1/1	0/0	0/0	0/0	0/0	0/0	0/0	0/0	0/0	0/0	0/0	0/0	0/0	0/0	0/0	0/0	0/0	0/0	0/0	./.	0/0	0/0	./.	0/0	0/0	0/1	./.	0/0	0/0	./.	0/0	./.	0/0	0/0	0/0	0/0	0/0	0/0	0/0	0/1	./.	0/1	0/0	0/1	0/0	0/0	./.	0/0	0/0	0/1	0/0	0/1	0/0	0/1	./.	0/0	./.	1/1	./.	0/0
4671	63	4671:62	T	G	.	PASS	AF=0.120;NS=54	GT	0/0	0/1	./.	0/0	0/1	0/0	0/0	0/0	0/0	0/1	0/0	0/0	0/0	0/0	0/0	0/0	./.	0/0	0/0	0/0	0/0	0/0	0/0	./.	0/0	0/0	0/0	0/0	0/0	./.	0/1	1/1	./.	0/0	./.	0/0	./.	0/0	0/0	0/0	0/0	0/1	0/0	./.	0/0	./.	0/1	0/0	0/0	./.	0/0	0/0	0/0	0/0	0/1	0/0	0/1	0/0	0/1	0/1	./.	0/1	0/0	0/0	./.	0/0	./.
4685	21	4685:20	G	A	.	PASS	AF=0.065;NS=54	GT	0/0	0/0	0/0	0/0	0/0	0/0	0/0	0/0	./.	0/0	0/1	0/0	0/0	0/0	./.	0/0	./.	0/0	0/0	./.	./.	1/1	0/0	0/0	0/0	./.	0/1	0/1	0/0	0/0	./.	0/0	0/0	0/0	0/0	0/0	0/0	0/0	0/0	0/0	0/0	0/1	./.	0/0	./.	0/0	0/0	./.	0/1	0/0	0/0	./.	0/0	./.	0/0	0/0	0/0	0/0	./.	0/0	0/0	0/0	0/0	0/0	0/0	0/0	0/0
4687	51	4687:50	T	C	.	PASS	AF=0.055;NS=55	GT	0/0	./.	0/0	./.	0/0	0/0	0/0	./.	0/0	0/0	0/0	0/0	0/0	0/0	0/0	0/0	0/0	0/0	0/0	0/0	./.	0/0	0/0	0/0	0/0	0/0	0/0	0/0	0/0	0/0	./.	0/0	0/0	0/1	./.	0/0	0/0	0/0	0/0	./.	0/0	0/0	0/0	0/0	0/0	1/1	0/0	./.	./.	0/0	0/0	0/0	0/0	0/0	0/0	./.	0/1	0/0	0/0	./.	0/0	0/0	0/0	0/0	1/1	./.	0/0
4687	62	4687:61	G	T	.	PASS	AF=0.069;NS=58	GT	0/0	0/0	0/0	./.	0/0	0/0	0/0	./.	0/0	0/0	0/0	0/0	0/0	0/1	0/0	0/0	0/0	0/0	0/0	0/1	./.	0/0	0/0	0/0	0/0	0/1	0/0	0/0	0/0	0/0	./.	0/1	0/0	0/0	./.	0/1	0/0	0/0	0/0	./.	0/0	0/0	0/0	0/0	0/0	0/0	0/1	./.	0/0	0/0	0/0	0/0	0/1	0/0	0/0	0/0	0/0	0/0	0/0	./.	0/0	0/0	0/0	0/0	0/0	./.	0/1
5011	28	5011:27	A	G	.	PASS	AF=0.112;NS=58	GT	0/1	0/0	0/0	0/0	0/1	0/0	0/0	0/0	0/0	0/1	0/0	./.	0/0	./.	0/0	0/0	0/0	0/0	0/0	0/0	0/0	0/1	0/0	0/0	0/1	0/1	0/0	0/1	./.	0/1	0/0	./.	0/0	0/0	0/0	0/1	0/0	./.	0/0	./.	./.	0/0	0/0	0/0	0/1	./.	0/1	0/0	0/0	0/0	0/1	0/0	0/0	0/0	0/0	0/0	0/0	0/0	0/0	0/1	0/0	0/0	0/0	0/0	0/0	0/0	./.
5071	11	5071:10	C	G	.	PASS	AF=0.118;NS=55	GT	1/1	./.	./.	./.	1/1	1/1	./.	1/1	0/0	1/1	./.	0/0	0/0	0/0	0/0	0/0	0/0	0/0	0/0	0/0	0/0	0/0	0/0	0/0	./.	0/0	0/0	0/0	0/0	0/0	0/0	0/0	0/0	0/0	./.	0/0	0/0	0/1	0/0	0/0	0/0	./.	0/0	0/0	0/0	0/0	0/0	0/0	./.	0/0	0/0	0/0	0/0	0/0	0/0	0/0	1/1	0/0	0/0	0/0	0/0	0/0	./.	0/0	./.	./.	0/0
5071	42	5071:41	G	A	.	PASS	AF=0.118;NS=55	GT	1/1	./.	./.	./.	1/1	1/1	./.	1/1	0/0	1/1	./.	0/0	0/0	0/0	0/0	0/0	0/0	0/0	0/0	0/0	0/0	0/0	0/0	0/0	./.	0/0	0/0	0/0	0/0	0/0	0/0	0/0	0/0	0/0	./.	0/0	0/0	0/1	0/0	0/0	0/0	./.	0/0	0/0	0/0	0/0	0/0	0/0	./.	0/0	0/0	0/0	0/0	0/0	0/0	0/0	1/1	0/0	0/0	0/0	0/0	0/0	./.	0/0	./.	./.	0/0
5177	13	5177:12	C	T	.	PASS	AF=0.492;NS=59	GT	1/1	1/1	1/1	1/1	1/1	1/1	1/1	1/1	0/0	1/1	0/0	0/0	0/0	0/0	0/0	0/0	0/0	0/0	0/0	0/0	0/0	./.	0/0	0/0	0/0	1/1	0/0	0/0	0/0	0/0	0/0	1/1	./.	0/0	1/1	./.	./.	1/1	./.	./.	./.	1/1	1/1	0/0	0/0	1/1	1/1	1/1	0/0	./.	1/1	1/1	1/1	1/1	0/0	1/1	1/1	1/1	0/0	1/1	0/0	0/0	0/0	0/0	1/1	1/1	1/1
5177	73	5177:72	A	G	.	PASS	AF=0.458;NS=59	GT	1/1	1/1	1/1	1/1	1/1	1/1	1/1	1/1	0/0	1/1	0/0	0/0	0/0	0/0	0/0	0/0	0/0	0/0	0/0	0/0	0/0	./.	0/0	0/0	0/0	0/0	0/0	0/0	0/0	0/0	0/0	1/1	./.	0/0	1/1	./.	./.	1/1	./.	./.	./.	1/1	0/0	0/0	0/0	1/1	1/1	1/1	0/0	./.	1/1	1/1	1/1	1/1	0/0	1/1	1/1	1/1	0/0	1/1	0/0	0/0	0/0	0/0	1/1	1/1	1/1
5197	11	5197:10	T	C	.	PASS	AF=0.061;NS=57	GT	0/0	0/0	0/0	0/0	./.	./.	0/0	0/0	0/0	./.	0/0	0/0	0/1	0/0	0/0	0/0	0/0	0/0	0/0	0/0	0/0	0/0	0/0	0/0	0/0	./.	0/0	0/0	0/0	0/1	./.	./.	0/0	0/0	0/0	0/1	0/0	0/0	0/0	./.	0/1	0/0	0/0	0/0	0/0	0/0	0/0	0/0	0/0	0/0	0/1	0/0	0/0	0/0	0/0	0/0	0/1	0/0	./.	0/0	0/1	./.	0/0	0/0	./.	0/0	0/0
5197	15	5197:14	A	G	.	PASS	AF=0.070;NS=57	GT	0/0	0/0	./.	0/1	./.	./.	0/0	0/1	0/0	0/0	0/0	0/0	0/0	0/0	0/0	0/0	0/0	0/0	0/0	0/0	0/0	0/0	0/0	0/0	0/0	./.	0/0	0/0	0/0	0/1	./.	./.	0/0	0/0	0/0	0/0	0/0	0/0	0/1	./.	0/0	0/0	0/0	0/0	0/0	0/0	0/0	0/0	0/0	0/0	0/0	0/0	0/0	0/0	0/0	0/0	0/1	0/1	./.	0/0	0/0	./.	0/0	0/0	./.	0/1	0/1
5215	2	5215:1	T	C	.	PASS	AF=0.482;NS=55	GT	0/1	0/0	0/1	0/1	0/1	./.	0/1	0/1	0/1	0/1	./.	0/1	0/1	0/1	0/1	0/1	0/1	0/1	0/1	./.	0/1	0/1	0/1	./.	0/1	0/1	0/1	./.	0/1	0/1	0/1	0/1	0/1	0/1	0/1	0/1	0/1	0/1	0/1	0/1	0/1	0/0	0/1	0/1	./.	0/1	./.	0/1	./.	0/1	0/1	0/1	./.	0/1	./.	0/1	0/1	0/1	0/1	./.	0/1	0/1	0/1	0/1	./.	0/1	0/1
5274	33	5274:32	G	A	.	PASS	AF=0.092;NS=65	GT	0/1	0/1	0/0	0/1	0/0	./.	0/1	0/0	0/0	0/0	0/0	0/0	0/0	0/0	0/0	0/0	0/0	0/0	0/0	0/0	0/0	0/0	0/0	0/0	0/0	0/0	0/0	0/0	0/0	0/0	0/0	0/0	0/0	0/0	0/0	0/0	0/1	0/1	0/0	0/0	0/0	0/1	0/0	0/0	0/0	0/0	0/1	0/0	0/0	0/0	0/0	0/0	0/0	0/0	./.	0/0	0/1	0/0	0/0	0/1	0/0	0/0	0/0	0/0	0/1	0/1	0/0
5345	17	5345:16	A	T	.	PASS	AF=0.136;NS=59	GT	0/1	0/1	0/1	./.	./.	1/1	0/0	./.	0/0	0/1	0/0	0/0	0/0	0/0	0/0	0/0	./.	0/0	0/0	0/0	./.	0/0	0/0	0/0	0/0	0/0	0/0	0/0	0/0	0/0	0/0	0/0	1/1	0/0	0/0	0/1	0/1	0/0	0/0	0/0	0/0	0/0	0/0	0/0	0/0	0/1	0/0	0/0	0/1	0/0	./.	0/0	0/1	0/0	0/0	0/0	0/1	0/0	0/0	0/0	0/1	0/0	0/0	0/0	0/1	./.	./.
5457	2	5457:1	G	A	.	PASS	AF=0.061;NS=57	GT	0/0	0/0	./.	0/0	0/1	0/0	0/0	0/0	0/0	0/0	0/0	0/0	0/0	0/0	0/0	0/1	0/0	0/0	0/0	0/0	./.	./.	0/0	./.	0/1	./.	0/0	./.	0/0	0/1	0/0	0/0	0/0	0/0	0/0	0/0	0/0	0/0	0/0	0/0	0/0	0/0	0/0	0/0	0/0	0/0	0/0	0/0	0/1	0/0	0/0	0/0	./.	0/1	0/0	0/0	./.	0/0	0/1	./.	0/0	./.	0/0	0/0	0/0	0/0	0/0
5457	101	5457:100	G	A	.	PASS	AF=0.061;NS=66	GT	0/1	0/0	0/0	0/1	0/0	0/0	0/1	0/1	0/0	0/0	0/0	0/1	0/0	0/0	0/0	0/1	0/0	0/0	0/0	0/0	0/0	0/0	0/0	./.	0/0	0/0	0/0	0/0	0/0	0/0	0/0	0/0	0/0	0/0	0/0	0/0	0/0	0/0	0/0	0/0	0/0	0/0	0/0	0/0	0/0	0/0	0/0	0/0	0/0	0/0	0/0	0/0	0/0	0/0	0/0	0/0	0/0	0/1	0/0	0/0	0/0	0/0	0/0	0/0	0/0	0/1	0/0
5562	31	5562:30	A	G	.	PASS	AF=0.065;NS=54	GT	0/0	0/0	0/0	0/0	./.	./.	./.	0/0	0/0	0/0	0/0	0/0	./.	0/0	0/0	0/0	0/0	./.	0/0	0/0	0/0	0/0	0/0	0/0	0/0	0/0	0/0	0/0	0/0	0/1	./.	0/0	0/1	0/0	0/0	0/0	0/0	0/1	0/0	0/0	0/0	./.	./.	0/0	0/0	0/1	./.	0/0	./.	0/0	0/0	0/1	0/1	./.	0/0	0/0	0/0	0/1	0/0	0/0	0/0	0/0	./.	0/0	0/0	0/0	./.
5581	73	5581:72	G	A	.	PASS	AF=0.054;NS=56	GT	./.	./.	0/0	0/0	0/0	./.	./.	0/0	0/0	0/0	./.	0/0	0/0	0/0	0/0	0/0	0/0	0/0	0/0	0/0	0/0	0/0	0/0	./.	0/0	0/0	0/0	0/0	0/0	0/0	0/1	0/1	0/0	0/0	0/0	./.	0/1	0/0	0/0	0/0	0/0	0/0	0/0	0/0	0/1	0/0	0/0	0/0	0/0	0/0	0/0	0/0	0/0	./.	0/0	0/0	./.	0/0	0/0	0/1	0/0	0/0	0/0	./.	./.	0/0	0/1
5611	18	5611:17	A	G	.	PASS	AF=0.435;NS=54	GT	0/0	0/0	0/0	0/0	0/1	0/0	0/0	0/1	1/1	./.	1/1	1/1	./.	1/1	1/1	1/1	./.	0/1	1/1	1/1	./.	1/1	1/1	1/1	./.	1/1	1/1	1/1	0/0	1/1	./.	1/1	0/0	./.	0/0	0/0	0/0	0/1	0/0	0/0	0/1	0/0	1/1	1/1	./.	./.	0/0	0/0	0/0	0/0	./.	0/0	1/1	0/0	0/0	0/0	0/0	0/0	0/0	0/0	0/0	0/0	1/1	1/1	./.	./.	./.
5638	84	5638:83	A	G	.	PASS	AF=0.327;NS=55	GT	0/1	0/1	0/1	0/1	0/1	0/1	0/1	0/1	0/0	0/1	0/1	./.	0/1	0/1	0/1	0/1	./.	./.	0/1	0/1	0/1	0/1	./.	0/0	0/1	0/1	0/0	./.	0/1	0/1	0/1	./.	./.	0/1	0/1	./.	0/1	0/1	0/1	0/1	0/0	0/0	./.	./.	0/0	0/0	0/0	0/0	0/1	0/0	0/0	0/0	0/1	0/1	0/0	0/0	0/0	./.	0/0	0/1	0/0	0/0	0/1	0/0	0/1	0/1	./.
5700	69	5700:68	A	C	.	PASS	AF=0.379;NS=58	GT	0/0	0/0	0/0	0/0	0/0	./.	0/0	0/0	./.	0/0	./.	1/1	1/1	1/1	1/1	1/1	1/1	0/1	1/1	1/1	./.	0/1	1/1	1/1	1/1	1/1	1/1	1/1	0/0	0/1	0/1	0/0	0/0	0/0	0/0	0/0	0/0	0/0	0/1	0/0	0/0	1/1	1/1	./.	./.	0/0	0/0	0/0	0/0	1/1	0/0	0/0	0/0	./.	0/0	0/0	0/0	0/0	0/0	0/1	1/1	0/0	./.	1/1	0/0	0/0	./.
5726	17	5726:16	G	A	.	PASS	AF=0.093;NS=54	GT	0/0	0/0	0/0	0/0	0/0	./.	0/0	./.	./.	0/0	0/0	./.	0/0	0/0	0/0	0/0	./.	0/0	0/0	0/0	0/1	0/1	0/0	./.	./.	0/1	0/1	./.	0/0	0/0	0/0	./.	0/0	0/0	0/1	0/0	0/0	0/0	0/0	0/0	./.	0/0	0/1	0/0	0/0	0/0	0/0	0/0	0/0	0/0	0/1	0/0	./.	./.	0/0	0/1	0/0	0/0	0/1	0/0	./.	0/1	0/0	0/0	0/0	0/0	0/0
5726	28	5726:27	C	A	.	PASS	AF=0.074;NS=54	GT	0/0	0/0	0/0	0/0	0/0	./.	0/1	./.	./.	0/0	0/0	./.	0/0	0/0	./.	0/0	./.	0/1	0/0	0/1	0/0	0/0	0/0	0/0	./.	0/0	0/0	./.	0/0	0/0	0/0	./.	0/0	0/0	0/0	0/0	0/0	0/0	0/0	0/1	./.	0/0	0/0	0/1	0/0	0/0	0/0	0/0	0/0	0/0	0/1	0/0	./.	./.	0/0	0/0	0/1	0/0	0/0	0/0	./.	0/0	0/1	0/0	0/0	0/0	0/0
5726	29	5726:28	A	T	.	PASS	AF=0.091;NS=55	GT	0/0	0/0	0/0	0/0	0/0	./.	0/0	./.	./.	0/0	0/0	./.	0/0	0/1	0/0	0/0	./.	0/0	0/1	0/1	0/0	0/1	0/1	0/0	./.	0/1	0/1	./.	0/0	0/0	0/0	./.	0/0	0/0	0/0	0/0	0/0	0/0	0/0	0/0	./.	0/0	0/1	0/0	0/1	0/0	0/0	0/0	0/0	0/0	0/0	0/0	./.	./.	0/0	0/0	0/0	0/0	0/0	0/0	./.	0/0	0/0	0/1	0/0	0/0	0/0
5726	36	5726:35	C	T	.	PASS	AF=0.091;NS=55	GT	0/0	0/0	0/0	0/0	0/0	./.	0/0	./.	./.	0/0	0/0	./.	0/0	0/1	0/0	0/0	./.	0/0	0/1	0/1	0/0	0/1	0/1	0/0	./.	0/1	0/1	./.	0/0	0/0	0/0	./.	0/0	0/0	0/0	0/0	0/0	0/0	0/0	0/0	./.	0/0	0/1	0/0	0/1	0/0	0/0	0/0	0/0	0/0	0/0	0/0	./.	./.	0/0	0/0	0/0	0/0	0/0	0/0	./.	0/0	0/0	0/1	0/0	0/0	0/0
5888	31	5888:30	C	G	.	PASS	AF=0.065;NS=54	GT	./.	0/1	./.	0/0	0/0	0/0	0/0	./.	0/0	0/0	0/0	./.	0/0	0/0	0/0	0/0	./.	0/0	0/0	0/0	0/0	0/0	0/0	0/1	0/0	0/0	0/0	./.	0/0	0/0	0/0	0/1	0/0	0/1	0/0	0/0	0/0	0/0	0/0	0/0	./.	0/0	0/0	./.	0/0	0/0	0/0	0/0	0/0	0/0	0/0	0/0	0/1	./.	./.	0/0	./.	0/0	./.	0/0	0/0	./.	0/0	0/0	0/1	0/0	0/1
6050	53	6050:52	C	T	.	PASS	AF=0.320;NS=61	GT	0/0	0/0	0/0	0/0	0/0	0/0	0/0	0/0	1/1	0/0	1/1	0/1	1/1	1/1	1/1	./.	1/1	1/1	1/1	0/1	1/1	1/1	1/1	1/1	0/1	1/1	1/1	0/1	0/0	0/0	0/0	0/0	0/0	0/0	0/0	./.	0/0	0/0	0/0	0/0	0/0	0/1	0/1	0/1	./.	0/0	0/0	0/0	0/0	./.	0/0	./.	0/0	0/0	0/0	0/0	0/0	0/0	0/0	0/0	0/0	./.	1/1	1/1	0/0	0/0	0/0
6050	64	6050:63	A	G	.	PASS	AF=0.089;NS=62	GT	0/0	0/0	0/0	0/0	0/0	0/0	0/0	0/0	0/0	0/0	0/1	0/1	0/0	0/0	0/0	./.	0/1	0/1	0/1	0/0	0/0	0/1	0/1	0/1	0/0	0/1	0/0	0/0	0/0	0/0	0/0	0/0	0/0	0/0	0/0	./.	0/0	0/0	0/0	0/0	0/0	0/0	0/0	0/0	0/0	0/0	0/0	0/0	0/0	./.	0/0	./.	0/0	0/0	0/0	0/0	0/0	0/0	0/0	0/0	0/0	./.	0/1	0/1	0/0	0/0	0/0
6074	85	6074:84	A	T	.	PASS	AF=0.138;NS=58	GT	0/0	0/0	0/0	0/0	./.	./.	0/0	0/0	0/0	0/1	./.	0/1	0/0	0/1	0/0	0/0	0/0	0/0	0/1	0/0	0/1	0/1	0/0	0/0	0/1	0/1	0/1	0/0	0/0	0/0	./.	0/1	0/1	0/0	0/0	0/0	0/0	0/0	./.	0/1	0/0	0/0	0/1	0/1	./.	0/1	./.	0/0	0/0	0/0	0/0	0/0	0/0	0/0	0/0	./.	0/0	0/0	./.	0/0	0/0	0/0	0/0	0/0	0/0	0/0	0/1
6139	71	6139:70	G	A	.	PASS	AF=0.093;NS=54	GT	0/1	0/0	1/1	./.	0/0	1/1	./.	./.	./.	./.	0/0	0/0	0/1	0/0	0/0	./.	./.	0/0	0/0	0/0	0/0	0/0	0/0	0/0	0/0	0/0	./.	0/0	0/0	0/0	0/0	0/0	0/0	0/0	0/0	0/1	0/0	0/0	0/0	0/0	0/1	0/0	0/0	0/0	0/0	./.	0/0	0/1	0/0	0/0	./.	0/0	./.	0/1	0/0	0/0	0/0	0/0	0/0	./.	0/0	0/0	0/0	./.	0/0	0/0	0/0
6258	5	6258:4	A	G	.	PASS	AF=0.333;NS=54	GT	0/1	0/1	0/1	0/1	0/1	0/1	./.	0/1	./.	0/0	0/0	0/0	0/0	./.	./.	0/0	0/0	./.	0/0	./.	0/0	./.	0/0	0/0	0/0	0/0	0/0	0/0	0/1	0/1	0/1	0/1	0/1	0/1	0/1	0/1	0/1	0/1	0/1	0/1	0/1	0/1	0/0	0/0	0/0	./.	0/1	0/1	0/1	0/1	0/1	0/1	0/1	./.	0/1	0/1	./.	0/1	0/1	./.	0/1	./.	./.	0/0	0/1	0/1	0/1
6258	23	6258:22	G	A	.	PASS	AF=0.147;NS=58	GT	0/0	0/0	0/0	0/0	0/0	0/0	0/0	0/0	./.	0/0	0/1	0/1	0/0	./.	./.	0/1	0/1	0/0	0/1	./.	0/1	./.	0/1	0/1	0/1	0/1	0/1	0/1	0/0	0/0	0/0	0/0	0/0	0/0	0/0	0/0	0/0	0/0	0/0	0/0	0/0	0/0	0/1	0/1	0/1	./.	0/0	0/0	0/0	0/1	0/0	0/0	0/0	0/0	0/0	0/0	./.	0/0	0/0	./.	0/0	0/0	./.	0/1	0/0	0/0	0/0
6315	125	6315:124	T	C	.	PASS	AF=0.064;NS=55	GT	0/0	0/0	0/1	0/0	0/1	0/0	0/0	0/0	0/0	./.	0/0	0/0	0/0	0/0	./.	./.	0/0	0/0	./.	./.	0/0	0/0	0/0	0/0	0/0	0/0	0/0	0/0	0/0	0/0	0/0	0/0	0/0	0/0	0/0	0/0	0/0	0/0	0/0	0/0	0/0	0/0	0/0	./.	./.	./.	0/0	./.	0/1	0/1	0/0	./.	0/1	0/0	0/0	0/0	0/0	./.	0/0	0/0	1/1	0/0	0/0	0/0	./.	0/0	0/0
6315	126	6315:125	G	C	.	PASS	AF=0.083;NS=54	GT	0/0	0/0	./.	0/0	1/1	0/0	0/0	0/0	0/0	./.	0/0	0/0	0/0	0/0	./.	./.	0/0	0/0	./.	./.	0/0	0/0	0/0	0/0	0/0	0/0	0/0	0/0	0/0	0/0	0/0	0/0	0/0	0/0	0/0	0/0	0/0	0/0	0/0	0/0	0/0	0/0	0/0	./.	./.	./.	0/0	1/1	0/1	./.	0/0	1/1	./.	0/0	0/0	0/0	0/0	./.	0/0	0/0	1/1	0/0	0/0	0/0	./.	0/0	0/0
6323	94	6323:93	T	G	.	PASS	AF=0.058;NS=60	GT	0/0	0/1	0/0	0/0	0/0	0/0	0/0	0/0	./.	0/0	0/0	0/0	0/0	0/0	0/0	0/0	0/0	0/0	0/0	0/0	./.	0/0	0/0	0/0	0/0	0/0	0/0	0/0	0/0	0/0	0/1	0/0	0/1	0/0	./.	0/0	0/0	0/0	0/0	0/0	0/1	0/0	0/0	./.	./.	0/0	0/0	0/0	0/1	0/0	0/0	0/0	0/0	0/0	0/0	./.	0/1	0/0	0/0	./.	0/0	0/0	0/0	0/0	0/1	0/0	0/0
6323	101	6323:100	C	T	.	PASS	AF=0.172;NS=58	GT	0/1	0/0	0/0	0/0	0/0	0/0	0/0	0/1	./.	0/0	0/0	0/0	0/0	0/1	0/0	0/0	0/1	0/0	0/0	0/0	./.	0/0	0/0	0/0	0/0	0/0	0/1	0/0	0/0	0/1	0/1	0/0	0/0	0/0	./.	./.	0/1	0/1	0/1	0/0	0/1	0/0	0/0	./.	./.	0/0	0/1	0/1	0/0	0/0	1/1	0/0	0/1	./.	1/1	./.	0/0	0/1	0/0	0/0	./.	0/0	0/0	0/0	0/0	0/1	0/0
6338	26	6338:25	A	G	.	PASS	AF=0.051;NS=59	GT	0/0	./.	0/0	0/0	0/0	0/0	0/0	0/0	0/0	0/0	0/0	0/0	0/0	0/0	0/0	./.	0/1	0/0	./.	0/1	0/0	0/1	0/0	0/0	0/0	./.	0/0	0/0	0/0	0/0	0/0	0/0	0/0	0/0	0/0	0/0	0/0	0/0	0/0	0/0	./.	0/0	0/0	0/0	0/1	./.	0/0	0/0	0/1	0/0	0/0	0/0	0/0	./.	0/0	0/0	0/0	0/0	0/0	0/0	0/0	0/0	./.	0/0	0/1	0/0	0/0
6338	42	6338:41	G	A	.	PASS	AF=0.051;NS=59	GT	0/0	./.	0/0	0/0	0/0	0/0	0/0	0/0	0/0	0/0	0/0	0/0	0/0	0/0	0/0	./.	0/1	0/0	./.	0/1	0/0	0/1	0/0	0/0	0/0	./.	0/0	0/0	0/0	0/0	0/0	0/0	0/0	0/0	0/0	0/0	0/0	0/0	0/0	0/0	./.	0/0	0/0	0/0	0/1	./.	0/0	0/0	0/1	0/0	0/0	0/0	0/0	./.	0/0	0/0	0/0	0/0	0/0	0/0	0/0	0/0	./.	0/0	0/1	0/0	0/0
6338	65	6338:64	G	A	.	PASS	AF=0.069;NS=58	GT	0/0	./.	0/0	0/0	0/0	0/0	0/0	0/0	0/0	0/0	0/0	0/1	0/0	0/0	0/1	./.	./.	0/0	./.	0/0	0/1	0/0	0/0	0/0	0/1	./.	0/0	0/0	0/0	0/0	0/0	0/0	0/1	0/0	0/0	0/1	0/0	0/0	0/0	0/0	0/0	0/0	./.	0/1	0/0	./.	0/0	0/0	0/0	0/0	0/0	0/0	0/0	./.	0/0	0/1	0/0	0/0	0/0	0/0	0/0	0/0	./.	0/0	0/0	0/0	0/0
6338	79	6338:78	C	T	.	PASS	AF=0.080;NS=56	GT	0/0	./.	0/0	0/0	0/0	0/0	0/1	0/0	./.	0/0	0/0	0/0	0/0	0/0	0/0	./.	0/0	0/0	./.	0/0	0/0	0/0	0/0	0/0	0/0	./.	0/0	0/0	0/0	0/1	0/0	0/0	./.	0/1	./.	0/0	0/0	0/0	0/0	0/0	0/0	0/0	0/0	0/0	0/0	./.	0/1	0/0	0/0	0/0	0/0	0/0	0/0	./.	0/0	0/0	0/0	./.	0/1	0/1	0/1	0/1	./.	0/1	0/0	0/0	0/0
6387	24	6387:23	A	G	.	PASS	AF=0.164;NS=55	GT	0/1	0/0	./.	./.	0/0	0/0	./.	0/0	./.	0/0	0/1	0/0	0/0	0/0	0/1	0/0	0/0	0/1	./.	0/0	0/0	0/1	0/1	0/0	./.	0/0	./.	0/0	0/1	./.	0/0	0/1	0/0	0/1	0/0	0/0	0/0	./.	0/1	0/0	0/0	./.	0/0	0/1	0/0	./.	0/0	0/1	0/1	0/0	0/0	0/0	0/0	0/1	0/0	0/0	0/0	0/1	0/0	./.	0/1	0/0	0/1	0/0	0/0	0/0	0/1
6446	8	6446:7	C	T	.	PASS	AF=0.098;NS=56	GT	./.	0/0	0/0	0/0	0/0	./.	0/0	0/0	./.	0/0	0/0	0/0	0/1	0/1	0/0	0/0	0/0	0/0	0/0	0/0	0/0	0/0	0/0	0/0	0/0	0/1	./.	0/0	0/0	0/0	0/0	./.	0/0	0/1	1/1	0/0	0/0	0/0	0/0	0/0	0/0	0/0	./.	0/0	0/0	0/1	./.	0/0	0/1	0/1	0/0	0/1	./.	0/0	0/0	0/1	0/0	./.	./.	./.	0/0	0/0	0/0	0/0	0/0	0/0	0/0
6498	28	6498:27	G	C	.	PASS	AF=0.382;NS=55	GT	0/0	0/0	0/0	0/0	0/0	./.	0/0	./.	1/1	0/0	1/1	./.	1/1	1/1	1/1	1/1	1/1	1/1	./.	1/1	1/1	1/1	1/1	1/1	1/1	1/1	1/1	1/1	0/0	./.	0/0	0/0	0/0	./.	0/0	0/0	0/0	0/0	0/0	0/0	0/0	./.	./.	1/1	0/1	0/0	./.	0/0	0/0	0/1	0/0	0/0	0/0	./.	0/0	./.	0/0	0/0	0/0	0/0	0/0	0/0	1/1	1/1	./.	0/0	0/0
6498	93	6498:92	C	T	.	PASS	AF=0.382;NS=55	GT	0/0	0/0	0/0	0/0	0/0	./.	0/0	./.	1/1	0/0	1/1	./.	1/1	1/1	1/1	1/1	1/1	1/1	./.	1/1	1/1	1/1	1/1	1/1	1/1	1/1	1/1	1/1	0/0	./.	0/0	0/0	0/0	./.	0/0	0/0	0/0	0/0	0/0	0/0	0/0	./.	./.	1/1	0/1	0/0	./.	0/0	0/0	0/1	0/0	0/0	0/0	./.	0/0	./.	0/0	0/0	0/0	0/0	0/0	0/0	1/1	1/1	./.	0/0	0/0
6673	30	6673:29	C	T	.	PASS	AF=0.330;NS=56	GT	0/0	./.	0/0	0/0	0/0	0/0	0/0	0/0	./.	./.	./.	1/1	1/1	0/0	./.	1/1	1/1	0/0	0/1	0/0	./.	1/1	1/1	1/1	1/1	0/0	1/1	0/1	0/0	0/1	0/0	./.	0/0	1/1	0/1	0/0	0/0	0/1	0/0	./.	1/1	0/0	0/1	1/1	1/1	0/0	0/0	0/0	0/1	0/1	./.	0/0	./.	0/0	0/0	./.	0/0	0/0	0/0	0/0	0/0	0/0	0/0	1/1	0/0	0/0	0/1
6673	42	6673:41	C	T	.	PASS	AF=0.079;NS=57	GT	0/0	./.	0/0	0/0	./.	0/1	0/0	0/0	0/0	./.	0/0	0/0	0/0	0/0	./.	0/0	0/0	0/0	0/0	0/0	0/0	0/0	0/0	0/0	0/0	0/0	0/0	0/0	0/0	0/1	0/1	0/0	0/0	0/0	0/0	0/0	0/0	0/0	0/0	./.	0/0	0/1	0/0	0/0	0/0	0/0	0/0	0/0	0/0	0/0	./.	1/1	./.	0/0	0/1	./.	0/0	./.	0/0	./.	0/1	0/0	0/0	0/0	0/0	0/0	0/1
6705	99	6705:98	G	A	.	PASS	AF=0.062;NS=65	GT	0/0	0/0	0/0	0/0	0/0	0/0	0/0	0/0	0/0	0/0	0/0	0/0	0/0	0/0	0/0	0/1	0/0	0/0	0/0	0/0	0/0	0/0	0/0	0/0	0/0	0/0	0/0	0/1	0/0	0/0	0/0	0/0	0/0	0/0	0/0	0/0	0/1	./.	./.	0/0	0/0	0/0	0/1	0/0	0/0	0/0	0/0	0/0	0/0	0/1	0/0	0/1	0/1	0/0	0/0	0/0	0/0	0/1	0/0	0/0	0/0	0/0	0/0	0/0	0/0	0/0	0/0
6719	26	6719:25	C	G	.	PASS	AF=0.064;NS=55	GT	0/0	./.	0/0	0/0	0/0	0/0	./.	./.	0/0	0/1	0/0	0/0	0/0	0/0	./.	./.	./.	0/0	0/0	0/0	0/0	0/0	1/1	./.	./.	0/1	0/0	./.	0/0	0/0	0/0	0/1	0/0	0/0	0/0	0/0	0/0	0/0	./.	0/0	0/0	0/0	0/0	0/0	0/0	0/0	0/0	0/0	0/0	0/0	0/0	0/0	0/1	./.	0/0	0/0	0/0	0/1	0/0	0/0	0/0	0/0	./.	0/0	0/0	0/0	0/0
6719	41	6719:40	C	T	.	PASS	AF=0.155;NS=55	GT	0/1	./.	0/1	0/0	0/0	0/0	./.	./.	0/0	0/1	0/0	0/0	0/0	0/0	0/0	./.	./.	0/0	0/0	0/0	0/0	0/1	0/0	0/0	0/0	0/0	0/0	./.	0/0	0/0	0/0	0/0	0/0	0/0	1/1	0/0	0/1	0/0	./.	0/1	0/0	./.	0/0	0/0	0/0	0/0	./.	0/1	0/0	0/0	0/0	0/1	0/0	./.	./.	0/1	0/0	0/1	0/1	0/1	0/1	0/1	./.	0/0	0/0	0/1	0/0
6719	49	6719:48	C	A	.	PASS	AF=0.061;NS=57	GT	0/0	./.	0/0	./.	0/0	0/0	./.	./.	0/0	0/0	0/0	0/0	0/0	0/0	0/0	./.	./.	0/0	0/0	0/0	0/0	0/0	0/0	0/0	0/0	0/0	0/0	./.	0/0	0/1	0/0	0/0	0/0	0/0	0/0	0/1	0/0	0/1	./.	0/0	0/0	0/0	0/0	0/0	0/0	0/1	0/0	0/1	0/1	0/0	0/0	0/0	0/0	./.	0/0	0/0	0/0	0/0	0/0	0/0	0/0	0/0	./.	0/0	0/1	0/0	0/0
6719	69	6719:68	A	G	.	PASS	AF=0.089;NS=56	GT	0/1	./.	0/1	0/0	0/0	0/1	./.	./.	0/0	0/0	0/0	0/0	0/0	0/0	0/0	./.	./.	0/0	0/0	0/0	0/0	0/0	0/0	0/0	0/0	0/0	0/0	./.	0/0	0/0	0/1	0/0	./.	0/1	0/0	0/0	0/0	0/1	./.	0/0	0/0	0/0	0/0	0/0	0/0	0/0	0/0	0/0	0/1	0/1	./.	0/0	0/0	./.	0/0	0/1	0/0	0/0	0/0	0/0	0/0	0/0	./.	0/0	0/0	0/1	0/0
7020	24	7020:23	T	C	.	PASS	AF=0.205;NS=56	GT	0/0	0/0	0/0	0/0	./.	0/0	0/0	0/0	0/0	0/0	1/1	1/1	1/1	0/1	./.	./.	./.	0/1	0/1	0/1	./.	0/1	1/1	1/1	./.	0/0	1/1	0/0	0/0	0/0	0/0	0/0	0/0	0/0	0/0	0/0	0/0	./.	0/0	0/0	0/0	0/0	1/1	0/1	1/1	0/0	./.	./.	0/0	0/0	0/0	./.	0/1	0/0	0/0	0/0	0/0	0/0	0/0	./.	0/0	0/0	0/0	0/0	0/0	0/0	0/0
7028	70	7028:69	A	G	.	PASS	AF=0.053;NS=57	GT	0/0	0/0	0/0	0/0	0/0	./.	./.	0/0	./.	0/1	0/0	0/0	0/0	0/0	./.	0/0	0/0	0/0	0/0	0/0	0/0	0/0	0/0	0/0	./.	0/0	0/0	0/0	0/0	0/0	0/0	0/0	0/1	0/0	0/0	0/0	0/0	0/0	0/0	0/0	0/0	0/1	0/0	0/1	0/0	0/0	./.	0/0	./.	0/0	0/1	0/0	0/0	./.	0/0	0/1	0/0	0/0	0/0	./.	0/0	0/0	0/0	0/0	0/0	./.	0/0
7163	70	7163:69	G	T	.	PASS	AF=0.191;NS=55	GT	0/0	0/0	0/0	0/0	0/0	./.	0/0	0/0	0/1	0/1	./.	./.	0/1	0/1	0/1	0/1	./.	0/0	0/1	0/0	./.	./.	0/1	0/1	0/1	0/1	0/1	1/1	./.	0/1	0/1	0/1	0/0	0/0	0/0	0/0	0/0	0/0	0/1	0/0	0/0	./.	0/0	./.	0/0	0/0	0/0	0/0	0/0	0/0	0/1	0/0	0/0	0/0	0/0	0/0	0/1	0/0	0/0	./.	0/0	./.	0/0	./.	0/0	0/0	0/1
7239	14	7239:13	C	T	.	PASS	AF=0.060;NS=58	GT	0/0	0/0	0/0	0/0	0/0	0/0	./.	0/0	0/0	0/0	0/0	./.	0/0	0/1	0/0	0/1	0/1	0/1	0/0	0/0	0/0	0/0	0/0	0/0	./.	0/0	0/0	./.	0/0	0/0	0/1	0/0	0/1	0/0	0/0	0/0	0/0	0/0	0/0	0/0	0/0	0/0	0/0	0/0	0/0	./.	0/1	0/0	0/0	0/0	0/0	0/0	0/0	0/0	0/0	0/0	0/0	./.	0/0	./.	0/0	./.	./.	0/0	0/0	0/0	0/0
7255	36	7255:35	T	C	.	PASS	AF=0.224;NS=58	GT	0/1	0/1	0/0	0/1	0/1	0/1	0/1	0/1	./.	0/1	0/1	0/0	0/1	0/0	./.	0/0	0/0	0/0	./.	./.	0/0	0/0	0/0	0/0	./.	0/0	0/0	./.	0/0	0/1	0/1	0/0	./.	0/1	0/1	0/1	0/0	0/0	0/1	0/0	0/1	0/1	0/0	0/1	0/0	0/0	0/1	0/1	0/1	0/0	./.	0/0	./.	0/0	0/0	0/1	0/1	0/0	0/0	0/0	0/0	0/0	0/0	0/0	0/1	0/1	0/0
7255	50	7255:49	T	C	.	PASS	AF=0.233;NS=58	GT	0/1	0/1	0/0	0/1	0/1	0/1	0/1	0/1	./.	0/1	0/1	0/0	0/1	0/0	./.	0/0	0/0	0/0	./.	./.	0/0	0/0	0/0	0/0	./.	0/0	0/0	./.	0/0	0/1	0/1	0/0	./.	0/1	0/1	0/1	0/0	0/0	0/1	0/0	0/1	0/1	0/0	0/1	0/0	0/0	0/1	0/1	0/1	0/0	./.	0/0	./.	0/0	0/0	0/1	0/1	0/0	0/0	0/1	0/0	0/0	0/0	0/0	0/1	0/1	0/0
7313	85	7313:84	C	T	.	PASS	AF=0.089;NS=56	GT	0/1	./.	./.	0/0	0/0	./.	0/0	0/0	0/0	0/0	0/0	0/1	0/0	0/0	0/0	0/0	0/0	0/0	0/0	0/0	0/0	0/0	0/0	0/0	0/0	0/0	0/0	0/0	./.	0/1	0/0	0/1	./.	0/0	0/0	0/0	0/0	0/0	0/1	0/0	0/0	0/0	./.	0/0	0/0	./.	0/0	0/0	0/1	0/0	0/0	0/0	0/0	./.	0/0	0/0	0/0	0/1	0/1	0/1	0/0	./.	0/0	./.	./.	0/0	0/1
7344	8	7344:7	T	C	.	PASS	AF=0.091;NS=55	GT	0/0	./.	0/1	./.	0/0	0/0	./.	0/0	./.	0/0	0/0	0/0	0/0	0/0	0/0	0/0	0/0	0/0	./.	./.	0/0	0/0	0/0	0/0	0/0	0/0	0/0	0/0	0/0	1/1	0/0	0/1	0/0	0/0	./.	0/0	0/0	0/0	./.	0/0	0/0	0/1	./.	0/0	./.	0/0	./.	0/0	0/0	0/1	0/0	0/0	0/1	0/0	./.	0/0	0/1	0/0	0/0	0/0	0/0	0/0	0/0	0/0	0/0	0/0	1/1
7346	3	7346:2	G	A	.	PASS	AF=0.054;NS=56	GT	0/0	0/0	0/0	0/0	0/0	0/0	0/0	0/0	0/0	0/0	0/0	0/0	0/0	./.	0/0	0/0	./.	0/0	./.	0/0	0/0	0/1	0/0	0/0	0/0	./.	0/0	0/0	0/0	0/0	0/0	0/0	0/0	0/0	0/0	0/0	0/0	0/0	0/0	./.	0/0	./.	0/1	./.	0/0	0/0	0/0	0/1	0/1	0/0	./.	0/0	0/1	0/0	0/1	0/0	0/0	0/0	0/0	./.	0/0	0/0	./.	./.	0/0	0/0	0/0
7471	19	7471:18	C	T	.	PASS	AF=0.185;NS=54	GT	1/1	1/1	1/1	1/1	1/1	1/1	1/1	1/1	0/0	./.	0/0	./.	0/0	0/0	0/0	0/0	./.	0/0	0/0	0/0	0/0	./.	0/0	0/0	0/0	0/0	0/0	0/0	0/0	0/0	0/0	./.	./.	0/0	0/0	0/0	0/0	0/0	0/0	0/0	0/0	./.	0/0	0/0	0/0	0/0	0/0	0/0	./.	0/0	0/0	./.	0/0	0/0	1/1	0/0	0/0	0/0	0/0	0/0	./.	0/0	./.	./.	1/1	./.	0/0
7471	50	7471:49	G	A	.	PASS	AF=0.370;NS=54	GT	0/0	0/0	0/0	0/0	0/0	0/0	0/0	0/0	1/1	./.	1/1	./.	1/1	1/1	1/1	1/1	./.	1/1	1/1	1/1	1/1	./.	1/1	1/1	1/1	1/1	1/1	1/1	1/1	0/0	0/0	./.	./.	0/0	0/0	0/0	0/0	0/0	0/0	0/0	0/0	./.	1/1	1/1	1/1	0/0	0/0	0/0	./.	0/0	0/0	./.	0/0	0/0	0/0	0/0	0/0	0/0	0/0	0/0	./.	0/0	./.	./.	0/0	./.	0/0
7505	56	7505:55	C	T	.	PASS	AF=0.051;NS=59	GT	0/0	./.	0/0	0/0	0/0	0/0	0/0	0/0	0/1	0/0	0/0	0/0	0/0	0/0	0/0	0/1	./.	0/0	0/0	0/0	0/0	0/0	./.	0/0	0/0	0/0	0/0	0/1	0/0	0/0	0/0	0/0	0/0	0/0	0/0	0/0	0/0	0/0	0/0	0/0	0/0	./.	0/0	0/0	0/0	./.	0/0	0/0	0/0	0/0	0/1	0/0	0/0	./.	0/0	0/1	0/0	0/0	0/0	0/0	0/0	./.	0/0	./.	0/1	0/0	0/0
7505	84	7505:83	G	A	.	PASS	AF=0.100;NS=55	GT	0/0	0/1	0/1	0/0	0/0	0/0	0/0	0/0	0/0	0/0	0/0	0/0	0/0	0/0	./.	0/0	./.	0/1	0/1	0/0	0/0	0/0	0/0	0/1	0/0	0/0	0/0	0/0	0/0	0/0	./.	./.	0/0	0/0	0/0	./.	./.	0/0	0/0	0/0	./.	./.	0/0	0/0	0/0	./.	./.	0/1	0/0	0/0	0/0	0/1	0/0	0/0	0/0	0/0	0/0	0/1	0/0	0/0	./.	./.	0/1	0/0	0/1	0/0	0/1
7556	8	7556:7	T	C	.	PASS	AF=0.290;NS=62	GT	0/1	0/1	0/1	./.	0/1	0/1	./.	0/1	0/0	0/1	0/1	0/0	0/0	0/0	0/0	0/1	0/0	0/0	0/0	0/0	0/0	0/0	0/0	0/0	0/0	0/1	0/0	0/0	0/1	0/1	0/0	0/1	0/1	0/1	0/1	0/1	0/1	0/0	0/0	./.	0/0	0/1	0/1	0/0	0/0	0/1	0/1	0/0	0/1	0/1	0/1	0/0	0/1	0/1	0/1	0/1	0/0	0/1	0/1	0/1	0/1	0/1	./.	0/0	0/1	0/1	./.
7579	11	7579:10	G	A	.	PASS	AF=0.108;NS=60	GT	./.	1/1	1/1	1/1	1/1	1/1	./.	./.	0/0	0/0	0/0	./.	0/0	0/0	0/0	0/0	0/0	0/0	0/0	0/0	0/0	0/0	0/0	0/0	0/0	0/0	0/0	0/0	0/0	0/0	0/0	0/0	0/0	0/0	0/0	0/0	0/0	0/1	0/0	0/0	0/0	0/0	0/0	0/0	0/0	0/0	0/0	0/0	0/0	0/0	0/0	0/0	0/0	0/0	0/0	0/0	1/1	./.	0/0	0/0	0/0	0/0	0/0	0/0	./.	./.	0/0
7700	32	7700:31	C	T	.	PASS	AF=0.057;NS=61	GT	0/0	0/0	0/0	0/0	0/0	0/0	0/0	0/0	0/0	0/0	0/1	0/1	0/0	0/1	0/0	0/0	./.	0/0	0/1	0/0	0/1	0/0	0/0	0/1	./.	0/0	0/0	./.	0/0	0/0	0/0	0/0	0/0	0/0	0/0	0/0	0/0	0/0	./.	0/0	0/0	0/0	0/0	0/0	0/1	0/0	0/0	0/0	0/0	0/0	0/0	0/0	0/0	./.	0/0	0/0	0/0	0/0	0/0	0/0	0/0	0/0	./.	0/0	0/0	0/0	0/0
7841	3	7841:2	C	T	.	PASS	AF=0.148;NS=61	GT	1/1	0/1	1/1	1/1	1/1	1/1	./.	1/1	1/1	0/0	0/0	0/0	0/0	0/0	0/0	0/0	0/0	0/0	0/0	0/0	0/0	0/0	0/0	0/0	0/0	0/0	0/0	0/0	0/0	0/0	0/0	0/0	0/0	0/0	0/0	0/0	0/0	0/0	0/0	0/0	0/0	./.	0/0	0/0	0/0	0/0	0/0	0/0	0/0	0/0	0/0	0/0	0/0	./.	0/0	./.	0/0	0/0	0/0	0/0	0/0	0/0	0/0	./.	0/1	1/1	./.
7841	69	7841:68	A	G	.	PASS	AF=0.098;NS=61	GT	0/0	0/0	0/0	0/0	0/0	0/0	./.	0/0	0/0	0/1	0/0	0/0	0/0	0/0	0/0	0/0	0/0	0/0	0/0	0/0	0/0	0/0	0/0	0/0	0/0	0/0	0/0	0/0	0/1	0/0	0/0	0/1	0/0	0/0	0/0	0/1	0/1	0/1	0/0	0/0	0/0	./.	0/0	0/0	0/0	0/1	0/0	0/1	0/0	0/1	0/0	0/0	0/1	./.	0/1	./.	0/0	0/0	0/0	0/1	0/0	0/0	0/0	./.	0/0	0/0	./.
7841	75	7841:74	A	G	.	PASS	AF=0.366;NS=56	GT	1/1	1/1	1/1	1/1	./.	1/1	./.	1/1	./.	0/0	1/1	0/0	1/1	0/1	1/1	./.	./.	0/1	0/1	0/1	1/1	0/1	0/1	1/1	0/0	1/1	1/1	1/1	./.	0/0	0/0	0/0	0/0	0/0	0/0	0/0	0/0	0/0	0/0	0/0	0/0	./.	0/1	0/1	0/0	0/0	0/0	0/0	0/0	0/0	0/0	0/0	0/0	./.	0/1	./.	0/0	0/0	0/0	0/0	0/0	0/0	0/0	./.	1/1	1/1	./.
7841	82	7841:81	G	A	.	PASS	AF=0.098;NS=56	GT	0/0	0/0	0/0	0/0	0/0	0/0	./.	0/0	0/0	0/0	0/0	./.	0/0	0/1	0/0	0/0	0/0	0/1	0/1	0/1	0/0	0/1	0/1	0/0	1/1	0/0	0/0	0/0	0/0	0/0	0/0	0/0	0/0	0/0	0/0	0/0	0/0	0/0	0/0	0/0	0/0	./.	./.	./.	./.	0/0	0/1	0/0	0/0	0/0	0/1	0/0	0/1	./.	0/0	./.	0/0	0/0	0/0	0/0	0/0	0/0	./.	./.	0/0	0/0	./.
7852	36	7852:35	G	A	.	PASS	AF=0.071;NS=56	GT	0/1	0/0	0/0	0/0	0/0	./.	1/1	./.	0/0	0/0	./.	0/0	0/0	0/0	0/0	0/0	0/0	0/0	0/0	0/0	0/0	0/0	0/0	0/0	0/0	0/0	0/0	./.	0/1	0/0	0/0	0/0	./.	./.	./.	0/0	0/0	0/1	0/0	0/0	0/0	0/0	0/0	0/0	./.	1/1	0/0	0/0	0/0	0/0	0/0	0/0	0/0	./.	0/0	0/0	0/0	0/0	0/1	0/0	./.	./.	0/0	0/0	0/0	0/0	0/0
7905	10	7905:9	C	T	.	PASS	AF=0.082;NS=55	GT	0/0	0/0	0/0	0/0	0/0	0/0	0/0	0/0	0/0	0/0	./.	0/0	./.	0/1	0/0	0/0	0/0	./.	0/0	./.	0/0	0/0	0/1	0/0	0/1	0/0	0/0	0/0	0/0	0/1	0/0	0/0	0/0	./.	0/0	0/0	./.	0/0	0/0	0/0	0/0	0/0	./.	0/1	0/0	0/0	0/0	0/0	0/0	./.	./.	0/0	0/0	0/0	0/0	0/0	0/0	0/0	0/1	./.	0/0	0/1	1/1	0/0	./.	./.	0/0
7948	3	7948:2	C	T	.	PASS	AF=0.057;NS=61	GT	0/0	0/0	0/0	0/0	0/0	0/0	0/0	0/0	0/0	0/0	0/0	0/1	0/0	0/0	0/0	0/0	0/0	0/0	0/1	0/0	0/0	0/0	0/0	./.	0/0	0/0	0/0	./.	0/0	0/0	./.	0/0	0/0	0/0	0/0	0/0	0/0	./.	0/0	0/0	0/0	0/1	0/0	0/0	./.	0/1	0/0	0/1	0/0	0/0	0/0	0/1	0/1	./.	0/0	0/0	0/0	0/0	0/0	0/0	0/0	0/0	0/0	0/0	0/0	0/0	0/0
7948	86	7948:85	A	G	.	PASS	AF=0.059;NS=59	GT	0/0	0/0	0/0	0/0	0/0	0/0	0/0	0/0	0/0	0/0	0/1	0/0	0/0	0/0	0/0	./.	0/0	0/0	0/0	./.	./.	0/0	0/0	0/1	0/0	0/0	0/0	0/1	0/1	0/0	./.	0/0	0/0	0/0	0/0	0/0	0/0	./.	0/0	0/0	0/0	./.	0/0	0/0	0/0	./.	0/0	0/0	0/0	0/0	0/0	0/0	0/0	./.	0/1	0/0	0/0	0/0	0/0	0/1	0/1	0/0	0/0	0/0	0/0	0/0	0/0
8078	45	8078:44	C	A	.	PASS	AF=0.056;NS=54	GT	0/0	./.	./.	0/0	0/0	0/0	0/0	0/0	0/0	0/0	./.	0/0	0/0	0/0	0/0	0/0	./.	0/0	0/0	0/0	0/0	./.	0/0	0/0	0/0	0/0	0/0	0/0	0/0	./.	0/0	0/0	0/1	0/0	0/1	0/0	./.	0/1	0/0	0/1	./.	./.	0/0	0/0	0/0	0/0	0/0	0/1	0/0	./.	0/0	0/0	./.	0/0	0/0	0/0	0/0	0/0	./.	0/0	0/1	0/0	./.	0/0	0/0	0/0	0/0
8178	134	8178:133	C	T	.	PASS	AF=0.065;NS=54	GT	0/0	0/0	0/0	0/0	0/0	0/0	0/0	0/0	0/0	0/0	0/0	./.	./.	0/1	0/0	./.	0/0	0/0	0/1	0/0	./.	0/0	0/0	./.	./.	0/0	0/1	0/1	0/0	0/0	./.	0/0	./.	0/0	0/0	0/0	0/0	0/1	0/0	0/1	0/0	0/0	0/0	0/0	0/1	./.	0/0	0/0	0/0	0/0	0/0	0/0	0/0	./.	0/0	0/0	0/0	./.	0/0	0/0	0/0	0/0	0/0	./.	./.	0/0	0/0
8412	28	8412:27	T	C	.	PASS	AF=0.091;NS=55	GT	0/0	0/0	0/1	0/0	./.	./.	0/1	0/0	./.	0/0	0/0	0/0	0/0	0/0	0/0	./.	0/0	0/1	0/0	0/1	0/0	0/0	0/0	0/0	0/0	0/0	0/0	0/1	0/1	./.	0/0	0/0	./.	./.	0/0	0/0	0/0	./.	0/0	0/0	0/0	0/0	0/0	0/0	0/0	0/0	0/0	0/1	0/1	./.	0/0	0/1	0/0	0/0	0/0	0/0	0/0	0/0	./.	0/0	./.	0/0	0/1	0/0	./.	0/0	0/0
8412	120	8412:119	G	A	.	PASS	AF=0.055;NS=55	GT	0/0	0/0	0/0	0/0	./.	./.	0/0	0/0	./.	0/0	0/0	0/0	0/0	0/1	0/0	./.	1/1	0/0	0/1	0/0	0/0	0/0	0/0	0/0	0/0	0/0	0/1	0/0	0/0	./.	0/0	0/0	./.	./.	0/0	0/0	0/0	./.	0/0	0/0	0/0	0/1	0/0	0/0	0/0	0/0	0/0	0/0	0/0	./.	0/0	0/0	0/0	0/0	0/0	0/0	0/0	0/0	./.	0/0	./.	0/0	0/0	0/0	./.	0/0	0/0
8454	34	8454:33	C	T	.	PASS	AF=0.205;NS=56	GT	0/0	0/0	0/0	0/0	0/0	./.	0/0	0/0	0/0	./.	0/1	0/1	0/1	0/1	0/1	0/0	0/1	0/1	0/1	0/1	0/0	0/0	0/1	./.	0/1	0/1	0/1	0/1	0/1	0/0	0/0	0/0	./.	0/0	0/0	0/0	0/0	./.	0/1	./.	./.	0/0	0/1	0/1	0/0	0/0	0/0	0/1	0/0	0/0	./.	./.	0/0	0/0	0/0	0/1	0/1	0/0	0/0	0/0	./.	0/0	0/1	0/1	0/0	0/0	./.
8474	31	8474:30	C	T	.	PASS	AF=0.391;NS=55	GT	0/0	0/0	./.	0/0	0/0	./.	0/0	0/0	1/1	./.	1/1	1/1	1/1	1/1	1/1	1/1	./.	1/1	1/1	1/1	1/1	1/1	1/1	./.	1/1	1/1	1/1	1/1	0/0	./.	0/0	0/0	0/0	0/0	0/0	0/0	0/0	0/0	0/0	0/0	0/0	0/1	1/1	1/1	./.	0/0	0/0	./.	0/0	0/0	0/0	0/0	0/0	./.	0/0	./.	0/0	0/0	0/0	0/0	0/0	./.	1/1	1/1	./.	0/0	0/0
8474	61	8474:60	T	G	.	PASS	AF=0.055;NS=55	GT	0/0	0/0	./.	0/0	0/0	./.	0/0	0/0	0/0	./.	0/0	0/0	0/0	0/0	0/0	0/0	./.	0/0	0/0	0/0	0/0	0/0	0/0	./.	0/0	0/0	0/0	0/0	0/0	./.	0/0	0/0	0/1	0/1	0/1	0/0	0/1	0/0	0/0	0/0	0/0	0/0	0/0	0/0	./.	0/0	0/0	./.	0/0	0/0	0/1	0/0	0/0	./.	0/0	./.	0/0	0/0	0/1	0/0	0/0	./.	0/0	0/0	./.	0/0	0/0
8512	32	8512:31	G	C	.	PASS	AF=0.093;NS=54	GT	0/1	0/1	./.	0/0	0/0	./.	./.	0/0	0/0	0/0	0/0	0/0	0/0	0/0	0/0	0/0	./.	./.	0/0	0/0	0/0	0/0	0/0	0/0	0/0	0/0	0/0	0/0	0/0	./.	0/0	0/1	0/0	0/0	./.	0/0	0/0	0/0	0/1	0/0	0/0	0/0	0/0	0/0	0/0	0/0	./.	0/0	0/1	0/0	0/0	0/1	./.	0/0	0/0	./.	0/0	0/0	./.	./.	0/1	./.	0/0	0/0	0/1	0/1	0/1
8568	40	8568:39	G	A	.	PASS	AF=0.082;NS=55	GT	0/0	0/0	0/0	0/0	0/0	0/0	0/0	0/0	0/0	./.	0/1	0/1	0/0	0/1	0/0	0/0	0/0	0/1	0/1	./.	0/0	0/0	./.	0/0	0/0	0/0	0/0	0/1	0/0	0/0	0/0	0/0	0/1	./.	0/0	./.	0/0	0/0	./.	0/0	./.	0/0	0/1	./.	./.	0/0	0/0	0/0	0/0	0/0	0/0	0/0	0/0	0/0	0/0	0/0	0/0	0/0	0/0	0/0	0/1	./.	./.	./.	0/0	0/0	0/0
8617	94	8617:93	C	A	.	PASS	AF=0.056;NS=54	GT	./.	./.	./.	0/0	0/0	0/0	0/1	./.	./.	0/0	0/0	0/0	0/1	0/1	0/0	./.	0/0	0/0	0/0	0/0	0/0	0/0	./.	0/0	0/0	0/0	0/0	0/0	0/0	0/0	./.	0/0	./.	0/0	0/0	0/0	0/0	0/0	0/0	0/0	0/0	0/0	0/0	./.	0/0	0/0	0/0	0/0	0/0	0/0	0/0	0/0	./.	./.	0/0	0/0	0/0	0/0	0/1	0/0	./.	0/1	0/0	0/1	0/0	0/0	0/0
8719	39	8719:38	C	T	.	PASS	AF=0.088;NS=57	GT	0/0	0/1	0/0	0/0	0/0	0/0	./.	0/0	0/1	0/0	./.	0/1	0/0	0/0	0/0	0/0	0/0	./.	0/0	0/0	0/0	./.	0/1	0/0	0/1	0/0	0/0	0/0	0/0	0/0	0/0	0/0	0/0	0/0	./.	0/0	0/0	0/0	0/0	0/0	0/0	0/0	0/0	0/1	0/0	0/0	0/1	0/0	0/0	0/0	./.	./.	0/1	0/0	0/0	0/0	0/0	0/0	0/1	0/0	0/0	./.	0/1	./.	./.	0/0	0/0
8744	65	8744:64	A	G	.	PASS	AF=0.409;NS=55	GT	1/1	1/1	1/1	1/1	1/1	1/1	./.	1/1	0/0	./.	0/0	0/0	0/0	0/0	0/0	0/0	0/0	0/0	0/0	0/0	0/0	0/0	0/0	0/0	0/0	0/0	0/0	0/0	1/1	0/1	1/1	0/1	0/1	1/1	./.	0/1	0/1	1/1	1/1	0/0	./.	./.	0/0	0/0	0/0	./.	1/1	1/1	0/1	./.	0/0	./.	1/1	0/1	./.	1/1	0/1	./.	0/1	./.	0/1	0/0	0/0	0/0	1/1	./.	0/1
8744	66	8744:65	G	A	.	PASS	AF=0.400;NS=55	GT	1/1	1/1	1/1	1/1	1/1	1/1	./.	1/1	0/0	./.	0/0	0/0	0/0	0/0	0/0	0/0	0/0	0/0	0/0	0/0	0/0	0/0	0/0	0/0	0/0	0/0	0/0	0/0	1/1	0/1	1/1	0/1	0/1	1/1	./.	0/1	0/1	0/1	1/1	0/0	./.	./.	0/0	0/0	0/0	./.	1/1	1/1	0/1	./.	0/0	./.	1/1	0/1	./.	1/1	0/1	./.	0/1	./.	0/1	0/0	0/0	0/0	1/1	./.	0/1
8744	74	8744:73	C	T	.	PASS	AF=0.409;NS=55	GT	1/1	1/1	1/1	1/1	1/1	1/1	./.	1/1	0/0	./.	0/0	0/0	0/0	0/0	0/0	0/0	0/0	0/0	0/0	0/0	0/0	0/0	0/0	0/0	0/0	0/0	0/0	0/0	1/1	0/1	1/1	0/1	0/1	1/1	./.	0/1	0/1	1/1	1/1	0/0	./.	./.	0/0	0/0	0/0	./.	1/1	1/1	0/1	./.	0/0	./.	1/1	0/1	./.	1/1	0/1	./.	0/1	./.	0/1	0/0	0/0	0/0	1/1	./.	0/1
8744	80	8744:79	T	C	.	PASS	AF=0.073;NS=55	GT	0/0	0/0	0/0	0/0	0/0	0/0	./.	0/0	0/0	./.	0/0	0/0	0/0	0/0	0/0	0/0	0/0	0/0	0/0	0/0	0/0	0/0	0/0	0/0	0/0	0/0	0/1	0/0	0/0	0/0	0/0	0/1	0/0	0/0	./.	0/1	0/1	0/0	0/0	0/0	./.	0/0	0/0	0/0	0/0	./.	0/0	0/0	0/0	./.	./.	./.	0/0	0/1	./.	0/0	0/0	./.	0/1	0/0	0/1	./.	0/0	0/0	0/0	./.	0/1
8744	84	8744:83	G	C	.	PASS	AF=0.082;NS=55	GT	0/0	0/0	0/0	0/0	0/0	0/0	./.	0/0	0/0	./.	0/0	0/0	0/0	0/0	0/0	0/0	0/0	0/0	0/0	0/0	0/0	0/0	0/0	0/0	0/0	0/0	0/1	0/0	0/0	0/0	0/0	0/1	0/0	0/0	./.	0/1	0/1	0/0	0/0	0/0	./.	0/0	0/0	0/0	0/0	./.	0/0	0/0	0/0	./.	./.	./.	0/0	0/1	./.	0/0	0/1	./.	0/1	0/0	0/1	./.	0/0	0/0	0/0	./.	0/1
8786	17	8786:16	T	C	.	PASS	AF=0.069;NS=58	GT	0/0	./.	0/0	0/0	0/0	0/0	0/0	0/0	./.	0/0	./.	1/1	0/1	0/0	./.	0/0	0/0	0/0	0/0	0/0	0/0	0/0	0/0	0/1	./.	0/1	0/1	0/0	0/0	0/0	0/0	./.	0/0	0/0	0/0	0/0	0/0	0/0	./.	0/0	0/1	./.	0/0	0/0	0/0	0/0	0/1	0/0	0/0	0/0	0/0	0/0	0/0	0/0	0/0	0/0	0/0	0/0	0/0	0/0	0/0	0/0	0/0	0/0	0/0	0/0	./.
8786	98	8786:97	G	A	.	PASS	AF=0.054;NS=56	GT	0/0	./.	0/1	0/0	./.	0/0	0/1	./.	./.	0/0	./.	0/0	0/1	0/0	0/0	0/0	./.	0/0	0/0	1/1	0/0	0/0	0/0	0/0	0/0	0/0	0/0	0/1	0/0	0/0	0/0	0/0	0/0	0/0	0/0	0/0	./.	0/0	./.	0/0	0/0	0/0	0/0	0/0	0/0	0/0	0/0	0/0	0/0	0/0	0/0	0/0	0/0	0/0	0/0	./.	0/0	0/0	0/0	0/0	./.	0/0	0/0	0/0	0/0	./.	0/0
8830	44	8830:43	C	A	.	PASS	AF=0.093;NS=54	GT	./.	0/0	0/1	0/0	1/1	0/0	0/0	0/0	0/0	0/0	./.	0/0	0/0	0/0	0/0	0/0	./.	0/0	0/0	0/0	0/0	0/0	1/1	0/0	./.	0/0	0/0	0/0	0/0	0/0	0/0	0/0	0/0	./.	0/1	0/0	0/0	0/0	0/0	1/1	./.	0/0	0/0	1/1	0/0	./.	./.	./.	0/0	0/0	0/0	0/0	0/0	./.	./.	0/0	0/0	0/0	0/0	0/0	0/0	./.	0/0	0/0	0/0	./.	0/0
9006	118	9006:117	C	T	.	PASS	AF=0.055;NS=55	GT	0/0	0/0	0/1	0/1	0/0	0/0	0/1	./.	0/0	./.	0/0	./.	0/0	./.	0/0	0/0	0/0	0/0	0/0	0/0	./.	0/0	0/0	0/0	0/0	0/0	0/0	0/0	0/0	0/0	0/0	./.	0/0	0/0	0/0	0/0	0/1	0/0	0/1	0/0	./.	0/0	0/0	0/0	./.	./.	0/0	0/0	0/0	0/0	0/0	0/0	0/0	./.	0/0	0/0	0/0	0/0	0/0	0/0	0/1	0/0	./.	0/0	0/0	0/0	./.
9035	32	9035:31	A	G	.	PASS	AF=0.120;NS=54	GT	0/0	./.	0/0	0/0	./.	0/0	0/0	0/0	./.	0/0	1/1	0/0	0/0	0/0	0/0	0/0	0/1	0/0	0/0	0/1	1/1	0/1	./.	0/0	0/0	./.	0/0	1/1	0/0	0/0	0/0	0/1	0/0	0/0	0/0	0/0	0/0	0/0	0/0	0/0	0/0	./.	./.	0/1	0/0	0/0	0/0	0/0	0/0	./.	0/0	0/0	0/0	0/0	0/0	0/0	./.	0/0	./.	0/0	0/0	./.	./.	0/1	0/0	./.	0/1
9114	11	9114:10	T	C	.	PASS	AF=0.446;NS=56	GT	1/1	1/1	1/1	1/1	1/1	1/1	./.	1/1	0/0	1/1	0/0	0/0	./.	0/0	0/0	0/0	0/0	0/0	0/0	0/0	0/0	0/0	0/0	0/0	0/0	0/0	0/0	./.	0/0	0/0	0/1	./.	1/1	./.	1/1	./.	0/0	0/0	0/1	0/1	./.	1/1	0/0	0/0	0/0	1/1	./.	1/1	0/1	0/1	0/1	1/1	1/1	1/1	0/1	./.	1/1	0/0	0/1	1/1	./.	1/1	./.	0/0	1/1	1/1	0/0
9143	28	9143:27	G	A	.	PASS	AF=0.352;NS=54	GT	./.	0/0	0/0	0/0	0/0	0/0	0/0	0/0	1/1	0/0	./.	./.	1/1	1/1	1/1	1/1	1/1	1/1	1/1	./.	1/1	1/1	1/1	1/1	1/1	1/1	./.	1/1	0/0	0/0	0/0	0/0	0/0	0/0	0/0	./.	0/0	0/0	0/0	0/0	0/0	0/1	./.	1/1	0/1	0/0	./.	0/0	./.	./.	0/0	0/0	./.	./.	0/0	0/0	0/0	0/0	0/0	0/0	0/0	0/0	1/1	1/1	./.	0/0	0/0
9143	41	9143:40	T	C	.	PASS	AF=0.352;NS=54	GT	./.	0/0	0/0	0/0	0/0	0/0	0/0	0/0	1/1	0/0	./.	./.	1/1	1/1	1/1	1/1	1/1	1/1	1/1	./.	1/1	1/1	1/1	1/1	1/1	1/1	./.	1/1	0/0	0/0	0/0	0/0	0/0	0/0	0/0	./.	0/0	0/0	0/0	0/0	0/0	0/1	./.	1/1	0/1	0/0	./.	0/0	./.	./.	0/0	0/0	./.	./.	0/0	0/0	0/0	0/0	0/0	0/0	0/0	0/0	1/1	1/1	./.	0/0	0/0
9143	94	9143:93	A	G	.	PASS	AF=0.352;NS=54	GT	./.	0/0	0/0	0/0	0/0	0/0	0/0	0/0	1/1	0/0	./.	./.	1/1	1/1	1/1	1/1	1/1	1/1	1/1	./.	1/1	1/1	1/1	1/1	1/1	1/1	./.	1/1	0/0	0/0	0/0	0/0	0/0	0/0	0/0	./.	0/0	0/0	0/0	0/0	0/0	0/1	./.	1/1	0/1	0/0	./.	0/0	./.	./.	0/0	0/0	./.	./.	0/0	0/0	0/0	0/0	0/0	0/0	0/0	0/0	1/1	1/1	./.	0/0	0/0
9301	39	9301:38	G	A	.	PASS	AF=0.055;NS=55	GT	0/0	0/0	./.	0/0	0/0	./.	0/0	./.	0/0	./.	./.	0/0	0/0	0/0	./.	0/0	0/0	0/0	0/0	0/0	0/0	0/0	0/0	0/0	0/0	0/0	0/0	0/0	0/1	0/0	./.	0/0	0/1	0/0	0/1	./.	0/0	0/0	0/0	./.	1/1	0/0	0/0	0/0	0/0	0/0	0/0	0/0	0/0	0/1	0/0	0/0	0/0	./.	./.	0/0	0/0	0/0	0/0	0/0	0/0	0/0	0/0	0/0	0/0	./.	0/0
9426	2	9426:1	G	A	.	PASS	AF=0.064;NS=55	GT	0/1	0/1	0/1	0/0	0/0	0/0	0/0	./.	0/0	0/0	./.	0/0	0/0	./.	0/0	./.	0/0	0/0	0/0	0/0	0/1	0/0	0/0	0/0	0/0	./.	0/0	0/0	0/0	0/0	./.	0/1	0/0	0/0	0/0	./.	./.	0/0	0/0	0/0	0/0	./.	0/0	0/0	0/0	./.	0/0	0/0	0/0	0/0	0/0	0/0	0/0	0/0	0/0	0/0	0/0	0/0	0/0	0/0	./.	0/0	0/0	0/0	0/1	0/1	./.
9491	4	9491:3	C	A	.	PASS	AF=0.074;NS=54	GT	0/0	0/0	0/0	0/0	0/1	0/0	0/1	0/0	0/0	0/1	0/0	./.	0/0	0/0	0/1	0/0	./.	0/0	0/0	0/0	0/0	0/0	0/0	0/0	0/0	0/0	0/0	./.	0/0	./.	0/0	0/0	0/1	0/0	0/0	./.	0/0	0/0	0/0	./.	./.	0/0	0/0	0/0	./.	0/0	0/0	0/0	./.	0/0	1/1	0/1	./.	0/0	./.	0/0	0/0	./.	0/0	0/0	0/0	0/0	./.	0/0	0/0	0/0	0/0
9517	28	9517:27	T	C	.	PASS	AF=0.436;NS=55	GT	0/0	0/1	0/0	0/1	0/1	0/1	0/1	0/1	0/1	0/1	0/1	0/1	0/1	./.	0/1	0/1	0/1	0/1	0/1	0/1	0/1	./.	0/1	0/1	0/1	0/1	./.	./.	0/1	0/0	0/0	0/1	0/1	0/0	0/1	0/1	0/0	./.	./.	0/1	0/1	0/1	0/1	0/1	0/1	0/1	0/1	0/1	0/1	./.	./.	./.	0/1	0/1	0/1	0/0	0/1	./.	0/1	./.	0/1	./.	0/1	0/1	0/1	0/1	0/1
9690	34	9690:33	T	C	.	PASS	AF=0.110;NS=59	GT	0/0	0/0	0/0	0/0	0/0	0/0	0/0	0/0	0/0	0/0	0/0	0/0	0/0	0/0	0/1	./.	0/0	0/0	0/0	0/1	0/1	0/0	./.	0/0	./.	0/1	0/0	./.	0/0	0/1	0/0	0/0	0/0	0/0	0/0	0/0	0/0	0/0	0/1	0/1	0/0	0/0	0/1	0/0	0/0	./.	./.	0/1	0/0	./.	0/1	0/1	0/0	0/0	0/0	0/0	0/0	0/0	0/0	0/1	0/0	./.	0/1	0/0	0/0	0/0	0/0
9699	22	9699:21	G	A	.	PASS	AF=0.242;NS=62	GT	0/0	0/0	0/0	0/0	0/0	0/0	0/0	0/0	0/0	0/1	0/0	0/0	0/0	0/0	0/0	0/0	0/0	0/0	./.	0/0	0/0	0/0	0/0	0/0	0/0	0/0	0/0	0/0	0/1	0/1	0/1	0/1	0/1	0/1	0/1	0/1	0/1	0/1	0/1	0/1	0/1	0/1	0/0	0/0	0/0	0/1	0/1	0/1	./.	0/1	0/1	0/1	0/0	./.	1/1	0/1	0/1	0/1	./.	1/1	./.	0/1	0/0	0/0	0/0	0/0	0/1
9747	25	9747:24	A	G	.	PASS	AF=0.063;NS=63	GT	0/0	0/0	0/0	0/0	0/0	0/0	0/0	0/0	0/0	0/0	0/0	0/0	0/0	0/0	0/0	0/0	0/0	0/1	0/0	0/0	0/0	0/0	0/0	0/0	0/0	0/0	0/0	0/1	0/0	./.	0/0	0/0	0/1	0/0	0/0	0/0	0/0	0/0	0/0	0/0	0/0	0/1	0/0	0/0	0/0	0/0	./.	0/0	0/0	./.	0/0	0/0	0/0	0/1	0/0	0/0	0/0	0/1	0/0	./.	0/1	0/0	0/1	0/0	0/0	0/0	0/0
9747	30	9747:29	C	T	.	PASS	AF=0.172;NS=58	GT	0/0	0/0	0/0	0/0	0/0	0/0	0/0	0/0	0/1	0/0	0/1	0/1	0/1	0/1	./.	0/1	0/1	0/0	0/0	0/0	0/1	0/1	0/1	0/1	0/1	./.	0/1	0/1	0/0	./.	0/0	./.	0/0	./.	0/0	0/0	0/0	./.	0/0	0/0	0/1	0/0	0/1	0/1	0/1	0/0	0/0	0/0	./.	./.	0/1	0/0	0/0	0/0	0/0	0/0	0/0	0/0	0/0	./.	0/0	0/0	0/0	0/1	0/0	0/0	0/0
9747	64	9747:63	A	G	.	PASS	AF=0.176;NS=54	GT	./.	0/0	0/0	0/0	0/0	0/0	0/0	0/0	0/1	0/0	0/1	0/1	0/1	./.	./.	0/1	0/1	0/0	./.	0/0	0/1	0/1	0/1	0/1	0/1	0/1	0/1	0/0	0/0	0/0	0/0	./.	0/0	./.	./.	0/0	0/0	./.	0/0	0/0	0/1	0/0	./.	0/1	0/1	0/0	0/0	0/0	./.	./.	0/1	0/0	0/0	0/0	0/0	0/0	0/0	0/0	./.	./.	0/0	0/0	0/0	0/1	0/0	0/0	0/1
9838	28	9838:27	A	T	.	PASS	AF=0.098;NS=56	GT	0/0	./.	0/0	0/0	0/0	0/0	0/0	0/0	0/1	./.	0/0	0/0	0/1	0/1	0/0	0/1	0/0	0/0	0/0	0/0	0/1	./.	0/0	0/1	0/0	0/1	0/1	./.	0/0	0/0	0/0	0/0	./.	0/0	0/0	./.	./.	0/0	0/0	0/0	0/0	./.	0/1	0/1	./.	0/0	0/0	0/0	0/0	0/0	0/0	0/0	0/0	./.	0/0	0/0	0/0	0/0	0/0	0/0	0/0	0/0	0/1	0/0	0/0	0/0	./.
9838	44	9838:43	C	T	.	PASS	AF=0.107;NS=56	GT	0/0	./.	0/0	0/0	0/0	0/0	0/0	0/0	0/1	./.	0/0	0/0	0/1	0/1	0/0	0/1	0/0	0/0	0/0	0/0	0/1	./.	0/0	0/1	0/0	0/1	0/1	./.	0/0	0/1	0/0	0/0	./.	0/0	0/0	./.	./.	0/0	0/0	0/0	0/0	./.	0/1	0/1	./.	0/0	0/0	0/0	0/0	0/0	0/0	0/0	0/0	./.	0/0	0/0	0/0	0/0	0/0	0/0	0/0	0/0	0/1	0/0	0/0	0/0	./.
9838	69	9838:68	C	A	.	PASS	AF=0.053;NS=57	GT	0/0	./.	0/0	0/0	0/0	0/0	0/0	0/0	0/0	./.	0/0	0/0	0/0	0/0	0/0	0/0	0/0	0/0	0/0	0/0	0/0	./.	0/0	0/0	0/0	0/0	0/0	./.	0/1	0/0	0/0	0/1	./.	0/0	0/0	./.	./.	0/0	0/0	0/0	0/0	./.	0/0	0/0	0/0	0/0	0/0	0/1	0/1	0/1	0/0	0/0	0/0	./.	0/0	0/0	0/0	0/0	0/0	0/1	0/0	0/0	0/0	0/0	0/0	0/0	./.
9838	72	9838:71	T	G	.	PASS	AF=0.109;NS=55	GT	0/0	./.	0/0	0/0	0/0	0/0	0/0	0/0	0/1	./.	0/0	0/0	0/1	0/0	0/0	0/1	0/0	0/0	./.	0/0	0/1	./.	./.	0/1	0/0	0/1	0/1	./.	0/0	0/1	0/0	0/0	./.	0/0	0/0	./.	./.	0/0	0/0	0/0	0/0	./.	0/1	0/1	0/1	0/0	0/0	0/0	0/0	0/0	0/0	0/0	0/0	./.	0/0	0/0	0/0	0/0	0/0	0/0	0/0	0/0	0/1	0/0	0/0	0/0	./.
9885	29	9885:28	C	T	.	PASS	AF=0.456;NS=57	GT	1/1	1/1	1/1	1/1	1/1	1/1	1/1	./.	./.	1/1	0/0	0/0	0/0	0/0	0/0	0/0	0/0	0/0	0/0	0/0	0/0	0/0	0/0	./.	0/0	./.	0/0	0/0	0/0	0/0	0/0	1/1	./.	./.	1/1	0/0	0/0	1/1	0/0	1/1	./.	./.	0/0	0/0	0/0	1/1	1/1	1/1	0/0	./.	1/1	1/1	1/1	1/1	0/0	1/1	1/1	1/1	0/0	1/1	0/0	0/0	0/0	./.	1/1	1/1	1/1
9885	44	9885:43	G	A	.	PASS	AF=0.053;NS=57	GT	0/0	1/1	0/0	0/0	0/0	0/0	0/0	./.	./.	0/0	0/0	0/0	0/0	0/0	0/0	0/0	0/0	0/0	0/0	0/0	0/0	0/0	0/0	./.	0/0	./.	0/0	0/0	0/0	0/0	0/0	0/0	./.	./.	0/0	0/0	0/0	0/0	0/0	0/0	./.	./.	0/0	0/0	0/0	0/0	0/0	1/1	0/0	./.	0/0	0/0	0/0	0/0	0/0	0/0	0/0	0/0	0/0	0/0	0/0	0/0	0/0	./.	1/1	0/0	0/0
9885	53	9885:52	G	A	.	PASS	AF=0.456;NS=57	GT	1/1	1/1	1/1	1/1	1/1	1/1	1/1	./.	./.	1/1	0/0	0/0	0/0	0/0	0/0	0/0	0/0	0/0	0/0	0/0	0/0	0/0	0/0	./.	0/0	./.	0/0	0/0	0/0	0/0	0/0	1/1	./.	./.	1/1	0/0	0/0	1/1	0/0	1/1	./.	./.	0/0	0/0	0/0	1/1	1/1	1/1	0/0	./.	1/1	1/1	1/1	1/1	0/0	1/1	1/1	1/1	0/0	1/1	0/0	0/0	0/0	./.	1/1	1/1	1/1
9885	68	9885:67	G	A	.	PASS	AF=0.456;NS=57	GT	1/1	1/1	1/1	1/1	1/1	1/1	1/1	./.	./.	1/1	0/0	0/0	0/0	0/0	0/0	0/0	0/0	0/0	0/0	0/0	0/0	0/0	0/0	./.	0/0	./.	0/0	0/0	0/0	0/0	0/0	1/1	./.	./.	1/1	0/0	0/0	1/1	0/0	1/1	./.	./.	0/0	0/0	0/0	1/1	1/1	1/1	0/0	./.	1/1	1/1	1/1	1/1	0/0	1/1	1/1	1/1	0/0	1/1	0/0	0/0	0/0	./.	1/1	1/1	1/1
10411	15	10411:14	T	C	.	PASS	AF=0.491;NS=54	GT	0/1	0/1	0/1	0/1	0/1	0/1	0/1	./.	0/1	0/1	0/1	./.	0/1	0/1	0/1	./.	0/1	0/1	0/1	0/1	0/1	0/1	0/1	0/0	0/1	0/1	0/1	0/1	0/1	0/1	0/1	0/1	0/1	./.	./.	0/1	0/1	0/1	0/1	0/1	./.	0/1	0/1	0/1	0/1	0/1	0/1	0/1	0/1	./.	0/1	./.	0/1	0/1	0/1	./.	0/1	0/1	0/1	./.	0/1	./.	0/1	./.	0/1	./.	0/1
10424	7	10424:6	A	T	.	PASS	AF=0.148;NS=54	GT	0/1	0/0	./.	0/0	0/0	0/0	0/0	0/0	0/0	0/0	./.	./.	0/0	0/0	0/0	0/0	./.	./.	0/1	0/0	0/1	0/0	0/0	0/0	./.	0/0	./.	0/0	0/0	0/0	0/0	0/1	0/0	./.	1/1	0/0	./.	0/1	0/1	0/0	0/0	0/0	0/0	./.	0/1	0/0	0/1	0/0	./.	0/0	0/1	0/0	0/0	1/1	1/1	0/1	0/0	0/0	0/0	./.	0/0	0/0	0/0	0/0	0/0	0/0	./.
10476	13	10476:12	C	T	.	PASS	AF=0.064;NS=55	GT	0/1	0/1	./.	./.	0/0	0/0	0/0	0/0	0/0	0/1	0/0	0/0	./.	0/0	0/0	./.	0/0	0/0	./.	./.	0/0	0/0	./.	0/0	0/0	0/0	0/0	0/0	0/0	0/0	0/0	0/0	0/0	./.	0/0	0/0	1/1	0/0	0/0	0/0	0/0	0/0	0/0	0/0	0/0	./.	0/0	0/0	0/0	0/0	./.	0/0	0/0	./.	0/0	0/0	0/1	0/0	0/0	0/0	./.	0/0	0/0	0/0	0/1	0/0	0/0
10507	5	10507:4	C	T	.	PASS	AF=0.144;NS=59	GT	1/1	0/0	./.	./.	0/1	0/1	0/1	./.	0/0	0/1	0/0	0/0	0/0	0/0	0/0	0/0	0/0	0/0	0/0	0/0	0/0	0/0	0/0	0/0	0/0	0/0	0/0	0/0	0/0	0/0	0/0	0/1	./.	0/0	0/0	0/1	0/0	./.	0/0	0/1	0/0	./.	0/0	0/0	0/0	0/1	0/0	0/0	0/1	0/0	0/1	0/1	0/0	0/1	0/1	0/0	0/1	0/1	0/0	0/0	0/0	0/0	0/0	0/0	0/0	./.	./.
10530	38	10530:37	C	G	.	PASS	AF=0.062;NS=56	GT	0/0	0/0	0/0	0/0	0/0	0/0	0/0	0/0	0/0	0/0	0/0	./.	0/1	0/0	./.	./.	./.	0/0	0/0	0/0	0/0	0/0	0/1	0/0	0/1	0/0	0/0	0/0	0/0	0/0	0/0	./.	0/0	0/0	0/0	0/0	0/0	0/0	0/1	0/0	0/0	0/1	0/0	0/0	./.	./.	0/0	0/0	0/0	0/0	0/0	0/0	./.	0/0	./.	0/0	0/0	0/0	0/1	0/0	0/0	0/1	./.	0/0	0/0	0/0	./.
10530	42	10530:41	A	G	.	PASS	AF=0.071;NS=56	GT	0/0	0/0	0/0	0/0	0/0	0/0	0/0	0/0	0/0	0/0	0/0	./.	0/0	0/0	0/0	./.	./.	0/0	0/1	0/0	0/0	./.	0/0	0/0	0/0	0/0	0/1	0/0	0/0	0/0	0/0	./.	0/0	0/1	0/1	0/0	0/0	0/0	0/0	0/0	0/1	0/0	0/0	0/1	./.	./.	0/0	0/0	0/0	0/0	0/0	0/0	./.	0/1	./.	0/0	0/0	0/0	0/0	0/1	0/0	0/0	./.	0/0	0/0	0/0	./.
10583	61	10583:60	A	G	.	PASS	AF=0.074;NS=54	GT	0/0	0/1	0/0	./.	0/0	0/0	0/1	./.	./.	./.	0/0	./.	0/0	./.	./.	0/0	./.	0/0	0/0	0/0	0/0	0/0	0/0	0/0	0/0	0/0	0/0	0/0	0/0	0/0	0/1	0/0	0/0	0/0	0/1	0/0	./.	0/1	0/1	0/1	0/0	0/0	./.	0/0	0/0	0/0	0/0	0/0	0/0	./.	0/0	0/0	0/0	./.	0/0	0/0	0/1	0/0	0/0	0/0	0/0	0/0	0/0	0/0	./.	0/0	0/0
10830	3	10830:2	T	G	.	PASS	AF=0.062;NS=56	GT	0/0	./.	0/0	0/0	0/0	./.	0/0	0/0	0/0	0/0	0/0	./.	0/0	0/0	0/0	0/1	./.	0/1	0/0	0/0	0/0	0/0	0/0	./.	0/0	./.	0/0	0/0	0/0	0/0	0/0	0/0	0/0	0/0	0/1	0/0	0/0	0/0	0/0	0/0	0/0	0/0	0/0	0/0	0/0	0/0	0/0	0/0	0/0	./.	0/1	0/1	0/0	0/0	0/0	./.	./.	0/0	0/0	./.	./.	0/0	0/1	0/0	0/0	0/0	0/1
10830	7	10830:6	C	A	.	PASS	AF=0.149;NS=57	GT	0/0	./.	0/0	./.	0/0	./.	0/0	0/0	0/0	0/1	0/0	0/0	0/0	0/1	0/0	0/1	./.	0/1	0/1	0/1	0/0	0/1	0/0	./.	0/0	./.	0/0	0/1	0/0	0/0	0/0	0/0	0/0	0/1	0/0	0/0	0/0	0/0	0/1	0/0	0/0	0/1	0/0	0/0	0/0	0/0	0/0	0/0	0/1	./.	0/1	0/1	0/0	0/0	0/1	./.	./.	0/1	0/0	./.	0/0	0/0	0/1	0/0	0/0	0/0	0/0
10830	24	10830:23	C	T	.	PASS	AF=0.123;NS=57	GT	0/0	./.	0/0	0/0	0/0	./.	0/0	0/1	0/0	0/0	0/1	0/0	0/0	0/0	0/0	0/0	./.	0/0	0/0	0/0	0/0	0/0	./.	./.	0/1	./.	0/0	0/0	0/0	0/1	1/1	0/0	0/0	0/0	0/0	0/1	0/0	0/0	0/0	0/0	0/0	0/0	0/0	0/0	0/0	0/1	0/1	0/1	0/0	./.	0/0	0/0	0/0	0/0	0/0	./.	./.	0/0	0/1	./.	0/0	0/1	0/0	0/0	0/1	0/1	0/0
10863	44	10863:43	G	A	.	PASS	AF=0.057;NS=61	GT	./.	0/0	0/0	0/1	0/1	0/0	0/1	0/0	0/0	0/1	0/0	0/0	0/0	0/0	0/0	0/0	./.	0/0	0/0	0/0	0/0	0/0	0/0	0/0	0/0	0/0	0/0	0/0	0/0	0/0	0/0	0/0	0/0	0/0	0/0	./.	0/0	0/0	0/1	0/0	0/0	0/0	0/0	0/0	0/0	0/0	0/1	./.	0/0	0/1	0/0	0/0	0/0	./.	0/0	0/0	0/0	0/0	0/0	0/0	./.	0/0	0/0	0/0	0/0	0/0	0/0
10903	4	10903:3	A	G	.	PASS	AF=0.062;NS=56	GT	0/0	0/0	0/0	0/0	0/0	0/0	./.	0/0	0/0	./.	0/0	0/0	0/0	0/0	0/0	0/1	0/1	0/0	0/0	0/1	0/1	./.	./.	0/0	0/0	0/0	0/0	0/0	0/0	0/0	./.	0/0	./.	0/0	0/0	0/0	0/0	0/0	0/0	0/0	0/0	0/0	0/0	0/0	0/0	./.	0/1	0/0	0/0	0/0	./.	0/1	0/1	0/0	./.	./.	./.	0/0	0/0	0/0	0/0	0/0	0/0	0/0	0/0	0/0	0/0
10903	84	10903:83	C	T	.	PASS	AF=0.056;NS=54	GT	0/0	0/0	0/0	0/0	0/1	0/0	./.	0/0	0/0	./.	0/0	0/0	0/0	./.	0/0	0/0	0/0	0/0	0/0	0/0	0/0	./.	./.	0/0	0/0	0/0	0/0	0/0	0/0	0/0	./.	./.	./.	0/0	0/0	0/0	0/1	0/0	0/0	0/0	0/0	0/0	0/0	0/0	0/0	./.	0/0	0/0	0/0	0/0	./.	0/1	0/0	0/0	./.	./.	./.	0/1	0/1	0/0	0/0	0/0	0/0	0/0	0/0	0/0	0/1
10940	18	10940:17	G	T	.	PASS	AF=0.176;NS=54	GT	0/1	./.	0/0	0/0	0/0	0/0	0/0	./.	0/0	0/0	0/1	./.	./.	0/0	./.	0/0	0/1	./.	0/0	0/0	0/0	./.	./.	0/1	0/0	./.	./.	0/0	0/1	0/1	0/1	0/1	0/0	0/1	0/1	0/0	0/0	0/1	0/0	0/0	0/0	0/1	0/1	0/0	./.	0/0	0/0	0/0	0/0	0/1	0/1	0/0	0/0	0/1	0/0	0/0	0/0	0/0	0/0	./.	./.	0/1	0/0	0/0	0/1	0/0	0/1
10940	28	10940:27	A	G	.	PASS	AF=0.073;NS=55	GT	0/0	./.	0/0	0/1	0/0	0/0	0/0	./.	./.	0/0	0/0	./.	./.	0/1	./.	0/0	0/0	0/0	0/0	0/0	0/0	0/0	./.	0/0	0/0	0/1	0/0	0/1	0/0	0/0	0/0	0/0	./.	0/0	0/0	0/1	0/0	0/0	0/0	0/0	0/0	0/0	./.	0/0	./.	0/0	0/0	0/0	0/0	0/0	0/1	0/1	0/0	0/0	0/0	0/0	0/0	0/0	0/0	./.	./.	0/0	0/0	0/1	0/0	0/0	0/0
10940	34	10940:33	T	G	.	PASS	AF=0.083;NS=54	GT	0/0	./.	0/0	0/1	0/0	0/0	0/0	./.	./.	0/0	0/0	./.	./.	./.	./.	0/0	0/0	0/0	0/0	0/0	0/0	./.	./.	0/0	0/0	0/1	0/0	0/1	0/0	0/0	0/0	0/0	0/0	0/0	0/0	0/1	0/0	0/0	0/0	0/0	0/0	0/0	./.	0/1	./.	0/0	0/0	0/0	0/1	0/0	0/1	0/1	0/0	0/0	0/0	0/0	0/0	0/0	0/0	./.	./.	0/0	0/0	0/1	0/0	0/0	0/0
10984	66	10984:65	G	T	.	PASS	AF=0.052;NS=58	GT	0/0	0/0	0/0	0/0	0/0	0/0	0/0	./.	0/0	0/1	0/0	0/0	0/0	0/0	0/0	0/0	0/1	0/1	0/0	0/0	0/0	0/0	0/0	0/0	0/0	0/0	./.	0/1	0/0	0/0	0/0	0/0	./.	0/0	0/0	0/0	0/0	0/0	0/0	0/0	0/0	0/0	./.	0/0	0/0	0/0	./.	0/0	0/0	0/0	./.	./.	0/0	0/0	0/0	0/0	0/1	./.	0/0	0/0	./.	0/0	0/1	0/0	0/0	0/0	0/0
10984	69	10984:68	T	G	.	PASS	AF=0.052;NS=58	GT	0/0	0/0	0/0	0/0	0/0	0/0	0/0	./.	0/0	0/1	0/0	0/0	0/0	0/0	0/0	0/0	0/1	0/1	0/0	0/0	0/0	0/0	0/0	0/0	0/0	0/0	./.	0/1	0/0	0/0	0/0	0/0	./.	0/0	0/0	0/0	0/0	0/0	0/0	0/0	0/0	0/0	./.	0/0	0/0	0/0	./.	0/0	0/0	0/0	./.	./.	0/0	0/0	0/0	0/0	0/1	./.	0/0	0/0	./.	0/0	0/1	0/0	0/0	0/0	0/0
10984	76	10984:75	C	G	.	PASS	AF=0.060;NS=58	GT	0/0	0/0	0/0	0/0	0/0	0/0	0/0	./.	0/0	0/1	0/0	0/0	0/0	0/0	0/0	0/0	0/1	0/1	0/0	0/0	0/0	0/1	0/0	0/0	0/0	0/0	./.	0/1	0/0	0/0	0/0	0/0	./.	0/0	0/0	0/0	0/0	0/0	0/0	0/0	0/0	0/0	./.	0/0	0/0	0/0	./.	0/0	0/0	0/0	./.	./.	0/0	0/0	0/0	0/0	0/1	./.	0/0	0/0	./.	0/0	0/1	0/0	0/0	0/0	0/0
10992	50	10992:49	A	G	.	PASS	AF=0.111;NS=54	GT	0/1	0/0	1/1	0/0	./.	0/0	0/0	0/0	./.	0/1	0/0	0/0	0/0	0/0	0/0	0/0	0/0	0/0	0/0	./.	0/0	0/0	./.	0/0	0/0	./.	0/0	0/0	0/0	./.	0/0	0/0	0/1	0/0	0/0	0/0	0/0	./.	0/1	0/0	1/1	./.	0/0	0/0	./.	0/1	./.	0/0	./.	0/0	0/0	0/1	0/0	1/1	./.	0/0	0/0	0/0	0/0	0/0	0/0	0/0	./.	0/0	0/0	0/0	0/0
10992	134	10992:133	C	T	.	PASS	AF=0.056;NS=54	GT	0/0	0/0	0/0	0/0	./.	0/0	0/0	0/0	./.	0/0	0/0	0/0	0/0	0/0	0/0	0/0	0/0	0/0	0/0	./.	0/0	0/0	./.	0/0	0/0	./.	0/1	0/0	0/0	./.	0/0	0/1	0/0	0/1	0/0	0/0	0/0	./.	0/0	0/1	0/0	./.	0/0	0/0	./.	0/0	./.	0/1	./.	0/0	0/0	0/0	0/0	0/0	./.	0/0	0/0	0/0	0/0	0/0	0/0	0/0	./.	0/0	0/0	0/0	0/1
11100	80	11100:79	T	C	.	PASS	AF=0.120;NS=54	GT	0/1	0/0	0/0	0/1	0/1	0/0	./.	./.	0/0	./.	./.	0/0	0/0	0/0	./.	0/1	0/0	0/0	0/0	0/1	0/0	./.	0/0	./.	0/0	0/0	0/0	0/1	0/0	./.	0/1	0/0	./.	0/1	0/1	0/0	0/0	0/0	0/0	0/0	0/0	0/0	0/0	0/0	0/0	0/0	./.	0/0	0/0	0/0	0/0	0/0	0/0	0/1	0/0	0/0	0/1	0/0	0/1	0/1	./.	./.	0/0	0/0	0/0	0/0	./.
11101	49	11101:48	C	T	.	PASS	AF=0.357;NS=56	GT	0/0	0/0	0/0	0/0	0/0	./.	./.	./.	1/1	0/1	1/1	1/1	./.	1/1	1/1	./.	./.	1/1	1/1	0/1	1/1	1/1	1/1	1/1	./.	./.	1/1	1/1	0/0	0/1	0/0	0/0	0/0	0/0	0/0	0/0	0/0	0/0	0/0	0/0	0/0	0/0	1/1	1/1	1/1	0/0	./.	0/0	0/0	0/1	0/1	0/0	0/1	0/0	0/0	0/0	0/0	0/0	0/0	0/0	0/0	0/0	./.	1/1	0/0	./.	0/0
11292	98	11292:97	C	T	.	PASS	AF=0.082;NS=55	GT	0/1	./.	./.	./.	./.	0/0	0/0	0/0	0/0	0/0	0/0	0/0	0/0	0/0	0/0	0/0	0/0	0/0	0/0	0/0	0/0	0/0	0/0	0/0	0/0	./.	0/0	0/0	0/0	./.	1/1	./.	0/0	0/0	0/0	0/0	0/0	0/0	0/0	1/1	1/1	0/0	0/0	0/0	0/0	./.	0/0	./.	0/0	0/0	0/0	0/0	0/0	0/0	0/0	0/0	0/0	./.	0/0	0/0	0/0	0/0	0/0	./.	0/0	./.	1/1
11335	42	11335:41	G	T	.	PASS	AF=0.345;NS=58	GT	0/0	0/0	0/0	0/0	./.	./.	0/0	./.	./.	0/0	1/1	1/1	./.	./.	./.	1/1	1/1	1/1	1/1	1/1	1/1	1/1	1/1	1/1	1/1	1/1	1/1	1/1	0/0	0/0	0/0	0/0	0/0	0/0	0/0	0/0	0/0	0/0	0/0	0/0	0/0	0/1	./.	1/1	1/1	0/0	0/0	0/0	0/0	0/1	0/0	0/0	0/0	0/0	0/0	0/0	0/0	0/0	0/0	0/0	0/0	0/0	1/1	1/1	0/0	./.	0/0
11399	12	11399:11	C	T	.	PASS	AF=0.177;NS=62	GT	0/0	0/0	0/0	0/0	0/0	0/0	0/0	0/0	0/0	0/0	0/0	0/0	0/0	0/0	0/0	0/1	0/0	0/0	0/0	0/0	./.	0/0	0/0	0/0	0/0	0/0	0/0	0/1	0/0	0/1	0/1	0/0	./.	0/1	0/1	0/0	0/0	0/1	0/1	0/0	0/1	./.	0/0	0/1	0/0	0/0	0/1	0/1	0/1	0/0	0/1	0/1	0/0	0/0	0/1	0/0	0/1	0/1	./.	0/1	0/1	0/1	./.	0/0	0/0	0/0	0/1
11527	59	11527:58	T	G	.	PASS	AF=0.200;NS=60	GT	0/0	0/0	0/0	0/0	0/0	0/0	0/0	0/0	0/1	0/0	0/1	0/0	0/1	0/1	1/1	0/1	./.	1/1	./.	1/1	1/1	1/1	./.	./.	./.	0/1	./.	./.	0/0	0/0	0/0	0/0	0/0	0/0	0/0	0/0	0/0	0/1	0/0	0/0	0/0	0/0	1/1	0/1	0/1	0/0	0/0	0/0	0/0	0/0	0/0	0/0	0/0	0/0	0/0	0/0	0/0	0/0	0/0	0/0	0/0	0/0	1/1	0/1	0/0	0/0	0/0
11558	12	11558:11	T	C	.	PASS	AF=0.365;NS=63	GT	0/0	0/0	0/0	0/0	0/0	0/0	0/0	0/0	1/1	0/0	1/1	1/1	1/1	1/1	1/1	1/1	1/1	1/1	1/1	1/1	1/1	1/1	1/1	1/1	./.	1/1	1/1	1/1	0/0	0/0	0/0	0/0	0/0	0/0	0/0	0/0	0/0	0/0	0/0	0/0	./.	0/1	1/1	1/1	./.	0/0	0/0	0/0	0/0	0/1	0/0	0/0	0/0	0/0	0/0	0/0	0/0	0/0	0/0	./.	0/0	0/0	1/1	1/1	0/0	0/0	0/0
11558	37	11558:36	C	T	.	PASS	AF=0.325;NS=63	GT	0/0	0/0	0/0	0/0	0/0	0/0	0/0	0/0	1/1	0/0	1/1	1/1	1/1	0/0	1/1	1/1	1/1	1/1	1/1	0/0	1/1	1/1	1/1	1/1	./.	0/1	1/1	1/1	0/0	0/0	0/0	0/0	0/0	0/0	0/0	0/0	0/0	0/0	0/0	0/0	./.	0/1	1/1	1/1	./.	0/0	0/0	0/0	0/0	0/1	0/0	0/0	0/0	0/0	0/0	0/0	0/0	0/0	0/0	./.	0/0	0/0	1/1	1/1	0/0	0/0	0/0
11558	38	11558:37	G	A	.	PASS	AF=0.083;NS=60	GT	0/1	0/0	0/1	0/1	./.	0/1	0/1	0/0	0/0	0/1	0/0	0/0	0/0	0/0	0/0	0/0	0/0	0/0	0/0	0/0	0/0	0/0	0/0	0/0	./.	0/0	0/0	0/0	0/0	0/0	0/1	0/0	0/0	0/0	0/0	0/0	0/1	0/0	0/0	0/0	./.	0/0	0/0	0/0	./.	0/0	0/0	0/0	./.	0/0	0/0	0/1	0/0	0/0	0/0	0/0	0/1	0/0	0/0	./.	./.	0/0	0/0	0/0	0/0	0/0	0/0
11558	70	11558:69	G	A	.	PASS	AF=0.365;NS=63	GT	0/0	0/0	0/0	0/0	0/0	0/0	0/0	0/0	1/1	0/0	1/1	1/1	1/1	1/1	1/1	1/1	1/1	1/1	1/1	1/1	1/1	1/1	1/1	1/1	./.	1/1	1/1	1/1	0/0	0/0	0/0	0/0	0/0	0/0	0/0	0/0	0/0	0/0	0/0	0/0	./.	0/1	1/1	1/1	./.	0/0	0/0	0/0	0/0	0/1	0/0	0/0	0/0	0/0	0/0	0/0	0/0	0/0	0/0	./.	0/0	0/0	1/1	1/1	0/0	0/0	0/0
11560	106	11560:105	G	A	.	PASS	AF=0.086;NS=58	GT	./.	0/0	0/0	0/0	0/0	0/0	./.	0/0	0/0	0/0	0/0	0/0	0/0	0/1	0/0	0/1	0/0	0/0	0/0	0/0	0/0	0/1	0/0	0/0	0/0	0/1	0/0	./.	0/0	0/0	0/0	0/0	0/0	0/0	0/0	0/0	0/0	0/1	0/1	0/0	0/0	0/0	0/1	0/0	0/0	./.	0/0	0/0	0/0	0/0	0/0	0/1	./.	./.	0/0	0/0	0/0	0/0	0/1	./.	0/0	0/1	0/0	./.	0/0	./.	0/0
11560	127	11560:126	C	T	.	PASS	AF=0.052;NS=58	GT	./.	0/0	0/0	0/0	0/1	0/0	./.	0/1	0/0	0/1	0/0	0/0	0/0	0/0	0/0	0/0	0/0	0/0	0/0	0/0	0/0	0/0	0/0	0/0	0/0	0/0	0/0	./.	0/0	0/0	0/0	0/0	0/0	0/0	0/0	0/0	0/0	0/0	0/0	0/0	0/0	0/0	0/0	0/0	0/0	./.	0/1	0/0	0/1	0/0	0/0	0/0	./.	./.	0/0	0/1	0/0	0/0	0/0	./.	0/0	0/0	0/0	./.	0/0	./.	0/0
11560	140	11560:139	A	C	.	PASS	AF=0.327;NS=55	GT	./.	0/0	0/0	0/0	0/0	0/0	./.	0/0	0/1	0/1	./.	0/1	./.	1/1	1/1	0/0	1/1	1/1	1/1	1/1	0/1	0/1	0/0	1/1	1/1	0/1	1/1	./.	0/0	0/0	./.	0/0	0/1	0/0	0/0	0/1	0/0	0/1	0/1	0/1	0/0	0/0	0/1	1/1	1/1	./.	0/0	0/0	0/0	0/0	0/0	0/0	./.	./.	0/0	0/0	0/0	0/0	0/0	./.	0/0	0/0	1/1	./.	0/0	./.	0/0
11773	36	11773:35	G	T	.	PASS	AF=0.056;NS=54	GT	0/0	0/0	./.	0/0	0/0	./.	./.	0/0	0/0	0/0	./.	0/0	0/0	0/0	0/0	0/0	0/0	0/0	0/0	./.	./.	0/0	0/0	0/0	0/0	0/0	0/0	0/0	0/0	0/1	./.	0/1	0/0	0/0	0/1	0/0	./.	0/0	0/0	0/0	0/0	0/0	0/0	0/0	0/0	0/0	0/0	0/0	0/0	0/1	./.	0/0	./.	0/0	./.	0/0	0/0	0/0	./.	0/0	0/0	0/1	./.	0/0	0/0	0/0	0/1
11773	73	11773:72	C	T	.	PASS	AF=0.065;NS=54	GT	0/0	0/1	0/0	0/1	./.	./.	./.	0/0	0/0	0/0	./.	0/0	0/0	0/0	0/1	0/0	0/0	0/0	0/0	./.	./.	0/0	./.	0/0	0/0	0/0	0/0	0/0	0/0	./.	./.	0/0	0/0	0/0	0/0	0/0	0/0	./.	0/0	1/1	0/0	0/0	./.	0/0	0/0	0/1	0/0	0/0	0/0	0/0	0/0	0/0	./.	0/0	0/0	0/0	0/0	0/0	0/0	0/0	0/0	0/0	./.	0/0	0/1	0/0	0/0
11879	24	11879:23	G	A	.	PASS	AF=0.064;NS=55	GT	0/0	0/0	0/0	0/1	0/0	0/0	0/0	0/0	0/0	0/0	./.	0/0	0/0	0/0	./.	0/0	0/0	0/0	0/0	0/0	0/0	0/0	0/0	0/0	0/0	0/0	0/0	0/0	0/0	0/0	0/1	0/0	0/0	0/0	0/0	0/0	0/0	0/0	0/0	0/1	0/0	0/0	./.	0/1	0/0	./.	./.	./.	0/0	./.	0/1	0/0	./.	./.	./.	0/0	0/0	./.	0/1	0/0	0/0	0/1	./.	0/0	0/0	0/0	0/0
11879	119	11879:118	C	T	.	PASS	AF=0.064;NS=55	GT	0/0	0/0	0/0	0/1	0/0	0/0	0/0	0/0	0/0	0/0	./.	0/0	0/0	0/0	./.	0/0	0/0	0/0	0/0	0/0	0/0	0/0	0/0	0/0	0/0	0/0	0/0	0/0	0/0	0/0	0/1	0/0	0/0	0/0	0/0	0/0	0/0	0/0	0/0	0/1	0/0	0/0	./.	0/1	0/0	./.	./.	./.	0/0	./.	0/1	0/0	./.	./.	./.	0/0	0/0	./.	0/1	0/0	0/0	0/1	./.	0/0	0/0	0/0	0/0
12242	17	12242:16	C	T	.	PASS	AF=0.191;NS=55	GT	0/0	0/0	0/0	0/0	0/0	0/0	0/0	./.	0/1	0/0	0/0	0/0	0/1	0/1	./.	1/1	0/0	./.	0/1	0/1	0/1	1/1	1/1	1/1	0/1	0/0	./.	./.	0/1	0/0	./.	0/0	0/0	0/0	0/0	0/0	./.	0/0	0/0	./.	0/0	0/0	0/1	1/1	0/1	0/0	0/0	0/0	./.	0/0	0/0	0/0	0/0	0/0	0/0	0/0	0/0	0/0	0/0	0/0	0/0	0/0	./.	0/1	./.	./.	0/0
12242	37	12242:36	C	T	.	PASS	AF=0.073;NS=55	GT	0/0	0/0	0/0	0/0	0/0	0/0	0/0	./.	0/1	0/0	./.	./.	0/1	0/1	./.	0/0	./.	0/0	0/1	0/1	0/1	0/0	0/0	0/0	0/0	./.	0/0	0/0	0/0	0/0	./.	0/0	0/0	0/0	0/0	0/0	./.	0/0	0/0	./.	0/0	0/0	0/0	0/0	0/1	0/0	0/0	0/0	./.	0/0	0/0	0/0	0/0	0/0	0/0	0/0	0/0	0/0	0/0	0/0	0/0	0/0	0/0	0/1	./.	./.	0/0
12242	56	12242:55	T	G	.	PASS	AF=0.191;NS=55	GT	0/0	0/0	0/0	0/0	0/0	0/0	0/0	./.	0/1	0/0	0/0	0/0	0/1	0/1	./.	1/1	0/0	./.	0/1	0/1	0/1	1/1	1/1	1/1	0/1	0/0	./.	./.	0/1	0/0	./.	0/0	0/0	0/0	0/0	0/0	./.	0/0	0/0	./.	0/0	0/0	0/1	1/1	0/1	0/0	0/0	0/0	./.	0/0	0/0	0/0	0/0	0/0	0/0	0/0	0/0	0/0	0/0	0/0	0/0	0/0	./.	0/1	./.	./.	0/0
12242	96	12242:95	T	C	.	PASS	AF=0.059;NS=59	GT	0/0	0/0	0/0	0/0	0/0	0/0	0/0	./.	0/0	0/0	0/0	0/0	0/0	0/0	./.	0/0	0/0	0/0	0/0	0/0	0/0	0/0	0/0	0/0	0/0	0/0	0/0	0/0	0/0	0/1	./.	0/0	0/0	0/0	0/1	0/0	./.	0/1	0/0	./.	0/0	0/0	0/0	0/0	0/0	0/0	0/0	0/0	./.	0/0	0/0	0/0	1/1	0/1	0/0	0/0	0/1	0/0	0/0	0/0	0/0	0/0	0/0	0/0	./.	./.	0/0
12283	28	12283:27	T	A	.	PASS	AF=0.136;NS=59	GT	0/0	0/1	./.	0/0	0/0	0/0	0/1	0/0	0/1	0/1	0/0	./.	0/0	0/0	0/0	0/0	0/0	0/1	0/0	0/0	0/0	0/1	0/0	0/0	0/1	0/0	0/0	0/0	0/0	0/0	0/0	0/0	0/1	0/0	0/0	0/0	0/1	0/0	0/0	0/0	./.	0/0	./.	0/1	0/0	0/0	0/0	0/1	0/0	0/0	0/0	0/0	0/1	0/0	0/0	./.	0/0	./.	1/1	0/0	0/0	./.	0/1	0/0	0/1	0/0	./.
12297	33	12297:32	G	C	.	PASS	AF=0.065;NS=54	GT	0/0	0/1	0/0	./.	0/0	0/0	./.	0/0	0/0	0/0	0/0	./.	0/0	0/0	0/0	0/0	0/1	0/0	./.	0/0	0/0	0/0	./.	./.	0/0	./.	0/0	0/0	0/0	0/0	0/0	0/0	0/0	0/0	0/0	0/0	0/0	0/0	0/0	0/0	0/1	0/1	./.	./.	0/0	0/0	0/0	0/0	./.	0/1	0/1	0/0	./.	0/0	0/0	0/0	0/0	./.	0/0	0/0	./.	0/0	0/0	0/0	0/1	0/0	0/0
12314	42	12314:41	A	G	.	PASS	AF=0.064;NS=55	GT	0/0	0/0	0/0	./.	0/0	0/0	0/1	0/0	0/0	0/0	0/0	0/0	0/0	0/0	0/0	0/0	./.	0/0	0/0	0/0	0/0	0/0	0/0	0/0	./.	0/0	./.	0/0	0/0	0/0	0/1	0/1	0/0	0/1	0/0	0/0	./.	0/0	0/0	./.	./.	0/0	0/0	0/0	0/0	1/1	0/0	0/1	./.	0/0	0/0	0/0	0/0	./.	./.	0/0	0/0	0/0	0/0	0/0	0/0	0/0	0/0	./.	0/0	0/0	./.
12314	64	12314:63	A	G	.	PASS	AF=0.073;NS=55	GT	0/0	0/0	0/0	./.	0/0	0/0	0/1	0/0	0/0	0/0	0/0	0/0	0/0	0/0	0/0	0/0	./.	0/0	0/0	0/0	0/0	0/0	0/0	0/0	./.	0/0	./.	0/0	0/0	0/0	0/1	0/1	0/0	0/1	0/0	0/0	./.	0/0	0/0	./.	./.	0/0	0/0	0/0	0/0	1/1	0/1	0/1	./.	0/0	0/0	0/0	0/0	./.	./.	0/0	0/0	0/0	0/0	0/0	0/0	0/0	0/0	./.	0/0	0/0	./.
12314	93	12314:92	C	T	.	PASS	AF=0.055;NS=55	GT	0/0	0/0	0/0	0/0	0/0	0/0	0/0	0/0	0/0	0/1	0/0	0/0	0/0	0/0	0/0	0/0	./.	0/0	0/0	0/0	0/0	0/0	0/0	0/0	./.	0/0	./.	0/0	0/0	0/1	0/0	0/1	0/0	0/0	0/1	0/0	./.	0/0	0/0	./.	./.	0/0	0/0	0/0	0/0	0/0	0/0	0/0	./.	0/0	0/0	0/0	./.	./.	0/0	0/1	./.	0/0	0/0	0/0	0/1	0/0	0/0	./.	0/0	0/0	./.
12370	9	12370:8	T	C	.	PASS	AF=0.167;NS=54	GT	0/0	0/0	0/0	./.	0/0	0/0	0/0	0/0	./.	0/0	0/0	0/0	0/0	0/1	./.	0/1	0/1	./.	0/0	./.	./.	0/1	0/1	./.	./.	0/1	./.	1/1	1/1	0/1	0/1	0/0	0/0	0/0	0/0	0/0	0/0	0/0	./.	0/0	0/0	0/0	0/1	0/0	0/1	0/0	./.	0/0	0/0	0/1	0/0	0/0	0/0	0/0	0/0	0/0	0/0	0/0	0/0	0/1	./.	0/0	./.	1/1	0/0	0/0	0/0
12424	20	12424:19	A	G	.	PASS	AF=0.220;NS=59	GT	0/1	0/1	0/1	0/1	0/1	0/1	0/1	./.	0/1	0/0	0/0	0/0	./.	0/0	0/1	0/0	0/0	0/0	0/0	./.	0/0	0/0	0/0	0/0	0/0	0/0	0/1	./.	0/0	0/0	0/0	0/0	0/0	0/1	0/0	0/1	0/0	0/0	0/1	0/1	./.	0/0	0/0	./.	0/0	0/0	0/0	0/1	./.	0/0	0/1	0/1	0/1	0/0	./.	0/1	0/1	0/1	0/0	0/1	0/1	0/0	0/0	0/1	0/1	0/1	0/0
12424	100	12424:99	A	G	.	PASS	AF=0.220;NS=59	GT	0/1	0/1	0/1	0/1	0/1	0/1	0/1	./.	0/1	0/0	0/0	0/0	./.	0/0	0/1	0/0	0/0	0/0	0/0	./.	0/0	0/0	0/0	0/0	0/0	0/0	0/1	./.	0/0	0/0	0/0	0/0	0/0	0/1	0/0	0/1	0/0	0/0	0/1	0/1	./.	0/0	0/0	./.	0/0	0/0	0/0	0/1	./.	0/0	0/1	0/1	0/1	0/0	./.	0/1	0/1	0/1	0/0	0/1	0/1	0/0	0/0	0/1	0/1	0/1	0/0
12521	29	12521:28	C	T	.	PASS	AF=0.132;NS=57	GT	0/1	./.	0/0	0/1	0/1	0/0	./.	0/1	0/0	0/0	0/0	0/0	0/0	0/0	./.	0/0	0/0	0/0	0/0	0/0	./.	0/0	0/0	0/0	0/0	0/0	0/0	0/0	0/0	0/0	0/1	0/1	./.	0/0	0/0	0/1	0/0	0/0	./.	0/0	0/0	0/0	0/0	0/0	./.	0/1	0/1	0/0	0/1	./.	0/1	0/0	0/0	0/0	0/1	0/0	0/0	0/0	0/1	0/0	0/0	0/1	./.	0/0	./.	0/0	0/1
12633	39	12633:38	G	C	.	PASS	AF=0.075;NS=60	GT	0/0	0/0	./.	0/0	0/0	0/0	0/0	0/0	./.	0/0	0/0	0/0	0/0	0/0	0/0	0/0	0/0	0/0	0/0	0/0	0/0	0/1	0/0	./.	0/0	0/0	0/0	0/0	0/0	0/0	0/1	0/0	0/1	0/0	0/1	0/0	0/0	0/0	0/0	0/1	0/0	0/1	0/0	0/0	0/0	0/0	0/0	0/0	0/1	0/0	0/0	0/0	0/1	./.	0/1	0/0	0/0	0/0	./.	./.	./.	0/0	0/0	0/0	0/0	0/0	0/0
12633	52	12633:51	C	T	.	PASS	AF=0.075;NS=60	GT	0/0	0/0	./.	0/0	0/0	0/0	0/0	0/0	./.	0/0	0/0	0/0	0/0	0/0	0/0	0/0	0/0	0/0	0/0	0/0	0/0	0/1	0/0	./.	0/0	0/0	0/0	0/0	0/0	0/0	0/1	0/0	0/1	0/0	0/1	0/0	0/0	0/0	0/0	0/1	0/0	0/1	0/0	0/0	0/0	0/0	0/0	0/0	0/1	0/0	0/0	0/0	0/1	./.	0/1	0/0	0/0	0/0	./.	./.	./.	0/0	0/0	0/0	0/0	0/0	0/0
12633	53	12633:52	A	G	.	PASS	AF=0.075;NS=60	GT	0/0	0/0	./.	0/0	0/0	0/0	0/0	0/0	./.	0/0	0/0	0/0	0/0	0/0	0/0	0/0	0/0	0/0	0/0	0/0	0/0	0/1	0/0	./.	0/0	0/0	0/0	0/0	0/0	0/0	0/1	0/0	0/1	0/0	0/1	0/0	0/0	0/0	0/0	0/1	0/0	0/1	0/0	0/0	0/0	0/0	0/0	0/0	0/1	0/0	0/0	0/0	0/1	./.	0/1	0/0	0/0	0/0	./.	./.	./.	0/0	0/0	0/0	0/0	0/0	0/0
12681	11	12681:10	C	T	.	PASS	AF=0.076;NS=59	GT	0/1	0/1	0/0	0/1	0/1	0/1	0/1	0/1	./.	0/0	0/0	0/0	./.	0/0	0/0	0/0	0/0	0/0	0/0	0/0	0/0	0/0	0/0	0/0	./.	0/0	./.	0/0	0/0	0/0	0/0	./.	0/0	0/0	0/0	0/0	0/0	0/0	0/0	0/0	0/0	0/0	0/0	0/0	0/0	0/0	0/0	0/0	./.	./.	0/0	0/0	0/0	0/0	./.	0/0	0/0	0/0	0/0	0/0	0/0	0/0	0/0	0/0	0/1	0/1	0/0
12681	36	12681:35	C	G	.	PASS	AF=0.200;NS=55	GT	0/0	0/0	0/0	0/0	0/0	0/0	0/0	0/0	./.	0/0	1/1	1/1	./.	./.	./.	0/1	0/1	0/0	1/1	0/1	0/0	0/1	1/1	1/1	./.	0/1	./.	1/1	0/0	0/0	0/0	./.	0/0	0/0	0/0	0/0	0/0	0/1	0/0	0/0	0/0	0/0	1/1	0/1	./.	0/0	0/0	0/0	./.	./.	0/0	0/0	0/0	0/0	./.	0/0	0/0	0/0	0/0	0/0	0/0	0/0	./.	0/1	0/0	0/0	0/0
12681	38	12681:37	A	T	.	PASS	AF=0.070;NS=57	GT	0/1	0/1	0/0	0/1	0/1	0/1	0/1	0/1	./.	0/0	0/0	0/0	./.	0/0	0/0	0/0	0/0	0/0	0/0	0/0	./.	0/0	0/0	0/0	./.	0/0	./.	0/0	0/0	0/0	0/0	./.	0/0	0/0	0/0	0/0	0/0	0/0	0/0	0/0	0/0	0/0	0/0	0/0	0/0	0/0	0/0	0/0	./.	./.	0/0	0/0	0/0	0/0	./.	0/0	0/0	0/0	0/0	0/0	0/0	0/0	0/0	0/0	./.	0/1	0/0
12681	65	12681:64	A	C	.	PASS	AF=0.053;NS=57	GT	0/0	0/0	0/0	0/0	0/0	0/0	0/0	0/0	./.	0/0	0/0	0/0	./.	0/0	0/0	0/1	0/0	0/1	0/0	0/1	./.	0/1	0/0	0/0	./.	0/1	./.	0/0	0/0	0/0	0/0	./.	0/0	0/0	0/0	0/0	0/0	0/0	0/0	0/0	0/0	0/0	0/0	./.	0/0	0/0	0/0	0/0	./.	./.	0/0	0/0	0/0	0/0	./.	0/0	0/0	0/0	0/0	0/0	0/0	0/0	0/0	0/1	0/0	0/0	0/0
13025	32	13025:31	T	A	.	PASS	AF=0.082;NS=55	GT	./.	./.	0/0	0/0	./.	./.	0/0	./.	0/0	0/0	0/0	0/0	0/0	0/0	./.	0/0	./.	0/0	0/0	0/0	0/0	0/0	0/0	0/0	0/0	0/0	0/0	0/0	0/0	0/0	0/1	0/1	0/0	0/0	0/1	0/0	0/0	0/0	0/1	0/0	0/0	./.	0/0	0/0	./.	0/0	0/0	0/0	0/0	0/0	0/0	0/0	0/1	0/0	0/0	./.	./.	0/0	0/0	0/1	0/0	0/1	./.	0/0	0/0	0/1	0/1
13061	143	13061:142	T	G	.	PASS	AF=0.121;NS=62	GT	0/0	0/0	./.	./.	0/1	0/1	0/0	0/1	0/0	0/0	0/0	0/0	0/0	0/0	./.	0/0	0/0	0/0	0/0	0/0	0/0	0/0	0/0	0/0	0/0	0/0	0/0	0/0	0/1	0/0	0/0	0/0	0/1	0/0	0/1	0/0	0/0	0/0	0/1	0/1	0/0	0/0	./.	0/0	0/0	0/0	./.	0/0	0/1	0/0	0/0	0/0	0/0	0/0	0/0	0/0	0/1	0/1	0/1	0/0	0/1	0/1	0/0	0/0	0/0	0/1	0/0
13137	130	13137:129	T	C	.	PASS	AF=0.286;NS=56	GT	0/1	0/0	0/1	./.	0/0	0/1	0/1	./.	0/0	0/0	0/1	./.	0/1	0/1	0/0	0/1	0/1	0/1	0/1	0/0	0/0	0/1	0/0	./.	0/1	0/1	0/1	0/0	0/1	0/1	0/1	0/0	0/0	0/1	0/1	0/1	0/0	0/1	0/1	./.	0/1	0/0	0/1	0/1	0/1	0/0	0/1	0/0	0/1	0/0	0/0	./.	0/1	./.	./.	./.	0/0	0/0	0/0	0/1	0/0	0/0	0/1	0/0	0/0	./.	./.
13216	47	13216:46	A	T	.	PASS	AF=0.093;NS=54	GT	./.	0/0	0/1	0/0	0/0	0/0	0/1	0/1	./.	0/1	0/0	0/0	0/0	0/0	0/0	0/0	0/0	0/0	0/0	0/0	0/0	0/0	0/0	0/0	0/0	0/0	0/0	0/0	0/0	0/1	./.	./.	./.	0/0	0/1	./.	0/1	0/0	0/0	0/0	0/0	./.	0/0	0/0	0/0	./.	0/0	./.	0/0	0/0	0/1	0/0	./.	./.	0/0	0/1	0/0	0/1	0/0	0/0	0/0	0/0	0/0	0/0	./.	./.	0/0
13228	39	13228:38	C	T	.	PASS	AF=0.118;NS=55	GT	0/1	0/1	0/1	0/0	0/1	0/0	./.	./.	./.	0/0	0/0	0/0	0/0	0/1	0/0	0/0	0/1	0/0	0/0	0/0	0/0	0/0	0/0	0/0	0/0	0/0	0/1	0/1	0/0	0/0	./.	0/0	0/1	0/0	./.	./.	0/0	0/1	0/0	0/0	0/1	0/0	0/0	0/0	./.	0/0	0/0	0/0	0/1	0/0	0/0	./.	0/0	./.	./.	0/0	0/0	0/0	0/0	0/0	0/0	0/0	0/0	./.	0/1	0/0	./.
13228	49	13228:48	A	C	.	PASS	AF=0.118;NS=55	GT	0/1	0/1	0/1	0/0	0/1	0/0	./.	./.	./.	0/0	0/0	0/0	0/0	0/1	0/0	0/0	0/1	0/0	0/0	0/0	0/0	0/0	0/0	0/0	0/0	0/0	0/1	0/1	0/0	0/0	./.	0/0	0/1	0/0	./.	./.	0/0	0/1	0/0	0/0	0/1	0/0	0/0	0/0	./.	0/0	0/0	0/0	0/1	0/0	0/0	./.	0/0	./.	./.	0/0	0/0	0/0	0/0	0/0	0/0	0/0	0/0	./.	0/1	0/0	./.
13228	87	13228:86	C	A	.	PASS	AF=0.054;NS=56	GT	0/0	0/0	0/0	0/1	0/0	0/0	./.	./.	0/0	0/0	0/0	0/0	0/0	0/0	0/0	0/0	0/0	0/0	0/0	0/0	0/0	0/0	0/0	0/0	0/0	0/0	0/0	0/0	0/0	0/1	./.	0/0	0/0	0/0	0/0	./.	0/0	0/0	0/1	0/0	0/0	0/0	0/0	0/0	./.	0/0	0/0	0/0	0/0	0/1	0/0	./.	./.	./.	./.	0/0	0/0	0/0	0/1	0/0	0/0	0/1	0/0	./.	0/0	0/0	./.
13237	17	13237:16	T	G	.	PASS	AF=0.105;NS=57	GT	0/0	0/0	0/0	0/0	0/0	0/0	0/0	./.	0/0	0/0	0/0	0/0	0/0	./.	0/0	0/0	0/0	0/0	./.	./.	0/1	0/0	0/1	0/1	0/0	0/0	0/0	0/0	0/1	0/0	0/0	0/0	./.	0/1	0/0	0/0	0/0	0/1	0/0	0/1	0/0	0/0	./.	0/0	0/0	0/0	0/0	0/0	0/1	0/1	0/1	./.	0/0	0/0	0/0	./.	0/0	0/0	0/0	0/0	./.	0/1	./.	0/0	0/0	0/1	0/0
13237	31	13237:30	A	T	.	PASS	AF=0.051;NS=59	GT	0/0	0/1	0/0	0/0	0/0	0/0	0/0	./.	0/0	0/0	0/0	0/0	0/0	0/0	0/1	0/0	0/0	0/0	./.	0/0	0/0	0/0	0/0	0/0	0/0	0/0	0/0	0/1	0/0	0/0	0/0	0/0	./.	0/0	0/0	0/0	0/0	0/0	0/0	0/1	0/0	0/0	./.	0/0	0/0	0/0	0/0	0/0	0/0	0/0	0/0	./.	0/1	0/0	0/0	./.	0/0	0/0	0/0	0/0	./.	0/0	./.	0/0	0/1	0/0	0/0
13237	41	13237:40	C	T	.	PASS	AF=0.123;NS=57	GT	0/0	0/0	0/0	0/0	0/0	0/1	0/0	./.	0/0	0/0	0/0	0/0	0/0	./.	0/0	0/0	0/0	0/0	./.	./.	0/1	0/0	0/1	0/1	0/0	0/0	0/0	0/0	0/1	0/0	0/0	0/0	./.	0/1	0/0	0/0	0/0	0/1	0/0	0/1	0/0	0/0	./.	0/0	0/0	0/0	0/0	0/0	0/1	0/1	0/1	./.	0/0	0/0	0/0	./.	0/1	0/0	0/0	0/0	./.	0/1	./.	0/0	0/0	0/1	0/0
13237	58	13237:57	T	C	.	PASS	AF=0.112;NS=58	GT	0/0	0/0	0/0	0/0	0/0	0/0	0/0	./.	0/1	0/0	0/1	0/1	0/0	0/0	./.	0/1	0/0	0/1	./.	0/0	0/0	0/1	0/0	0/0	0/1	0/0	0/1	0/1	0/0	0/0	0/1	0/0	./.	0/0	0/0	0/0	0/1	0/0	0/0	0/0	0/0	0/0	./.	0/1	0/0	0/0	0/1	0/0	0/0	0/0	0/0	./.	0/0	0/0	0/0	./.	0/0	0/0	0/0	0/0	./.	0/0	./.	0/0	0/0	0/0	0/0
13243	7	13243:6	G	A	.	PASS	AF=0.062;NS=56	GT	0/0	0/0	0/0	0/0	0/0	0/0	0/0	./.	./.	0/0	0/0	0/0	0/0	0/0	0/0	0/0	0/0	0/0	0/0	0/0	0/0	0/0	0/1	./.	0/0	./.	0/1	0/0	0/0	0/0	0/1	0/0	0/0	0/0	0/0	0/0	0/0	0/0	./.	./.	0/0	./.	0/1	./.	0/0	0/0	0/0	0/0	0/0	0/0	0/0	0/0	0/0	0/0	0/0	0/0	0/0	1/1	0/0	0/0	./.	./.	0/0	0/1	./.	0/0	0/0
13265	98	13265:97	C	A	.	PASS	AF=0.144;NS=59	GT	0/0	0/0	0/0	./.	0/1	0/0	0/0	0/0	0/0	0/0	0/1	./.	0/0	0/1	0/0	0/1	0/0	0/1	0/1	0/0	0/0	0/0	./.	0/1	0/0	0/1	./.	0/1	0/0	0/0	0/1	0/0	0/1	0/1	0/1	0/0	0/0	0/0	0/0	0/0	0/0	0/0	0/0	0/1	0/0	0/0	0/0	0/0	./.	0/0	0/1	0/1	./.	0/0	0/0	0/1	0/0	0/0	0/0	0/0	0/0	./.	./.	0/0	0/0	0/0	0/0
13265	104	13265:103	T	A	.	PASS	AF=0.103;NS=58	GT	0/1	0/0	0/0	./.	0/0	0/0	0/0	./.	0/0	0/0	0/0	0/0	0/0	0/0	0/0	0/1	0/0	0/0	0/0	0/1	0/0	0/0	./.	0/0	0/1	0/0	0/0	0/0	0/1	0/0	0/0	0/0	0/0	0/0	./.	./.	0/1	0/0	0/1	0/0	0/0	0/0	0/0	0/0	0/0	0/1	0/0	0/1	./.	0/0	0/0	0/0	./.	0/0	0/0	0/0	0/0	0/0	0/1	0/0	0/0	./.	./.	0/0	0/0	0/1	0/1
13265	112	13265:111	C	G	.	PASS	AF=0.105;NS=57	GT	0/1	0/0	0/0	./.	0/0	0/0	0/0	./.	0/0	0/0	0/0	0/0	0/0	0/0	0/0	0/1	0/0	0/0	0/0	0/1	0/0	0/0	./.	0/0	0/1	0/0	0/0	0/0	0/1	0/0	0/0	0/0	0/0	0/0	./.	./.	0/1	0/0	0/1	0/0	0/0	0/0	0/0	0/0	0/0	0/1	0/0	./.	./.	0/0	0/0	0/0	./.	0/0	0/0	0/0	0/0	0/1	0/1	0/0	0/0	./.	./.	0/0	0/0	0/1	0/1
13511	14	13511:13	A	G	.	PASS	AF=0.145;NS=55	GT	0/1	0/1	0/0	0/0	0/0	0/0	0/1	0/1	0/1	0/1	0/0	0/0	0/0	./.	0/1	0/0	0/0	0/0	./.	0/0	0/0	./.	0/0	0/0	0/1	0/0	0/0	0/0	0/0	0/0	0/0	0/1	./.	0/1	0/0	0/0	0/0	0/0	./.	0/0	0/0	0/0	0/0	0/0	0/0	./.	0/1	0/0	0/0	0/1	./.	0/1	./.	./.	0/1	0/0	0/0	0/1	0/0	0/0	0/1	0/0	./.	0/0	./.	0/0	./.
13511	40	13511:39	T	C	.	PASS	AF=0.088;NS=57	GT	0/0	0/0	0/0	0/0	0/0	0/0	0/0	0/0	0/0	0/0	0/1	0/1	0/1	./.	./.	0/1	0/0	0/1	./.	0/1	0/0	./.	0/1	0/0	0/0	0/0	0/0	0/0	0/0	0/0	0/0	0/0	0/0	0/0	0/1	0/0	0/1	./.	0/0	0/0	0/0	0/0	0/0	0/0	0/0	0/0	0/0	0/0	0/0	0/0	./.	0/0	./.	./.	0/1	0/0	0/0	0/0	0/0	0/0	0/0	0/0	./.	0/0	./.	0/0	0/0
13511	43	13511:42	A	G	.	PASS	AF=0.164;NS=55	GT	0/1	0/1	0/0	0/0	0/0	0/0	0/1	0/1	0/1	0/1	0/0	0/0	0/0	./.	0/1	0/0	0/0	0/0	./.	0/0	0/0	./.	0/0	0/0	0/1	0/0	0/0	0/0	0/0	0/0	0/0	0/1	./.	0/1	0/0	0/0	0/1	0/0	./.	0/0	0/0	0/0	0/0	0/0	0/0	./.	0/1	0/0	0/0	0/1	./.	0/1	./.	./.	0/1	0/0	0/0	0/1	0/0	0/1	0/1	0/0	./.	0/0	./.	0/0	./.
13570	29	13570:28	T	G	.	PASS	AF=0.343;NS=54	GT	0/0	0/0	0/0	0/0	0/0	0/0	0/0	0/0	./.	0/0	1/1	./.	1/1	1/1	./.	./.	1/1	1/1	1/1	1/1	1/1	1/1	1/1	./.	1/1	1/1	1/1	1/1	0/0	0/0	./.	./.	./.	0/0	0/0	0/0	0/0	0/0	0/0	0/0	./.	./.	./.	1/1	1/1	0/0	0/0	0/0	0/0	./.	0/0	0/0	0/0	0/0	0/0	0/0	0/0	0/0	./.	0/0	0/0	0/0	1/1	1/1	0/0	0/0	0/1
13706	76	13706:75	A	C	.	PASS	AF=0.157;NS=54	GT	0/1	1/1	0/0	0/0	0/1	0/1	0/1	./.	0/0	0/1	0/0	0/0	0/0	0/0	0/0	0/0	./.	0/0	0/0	0/0	0/0	0/0	0/1	0/0	0/0	0/0	0/0	0/0	./.	0/0	./.	0/1	./.	0/0	0/1	./.	0/0	0/1	0/0	0/1	0/0	0/0	0/0	0/0	./.	0/0	0/0	./.	0/1	0/0	0/0	0/0	0/1	./.	0/0	0/0	0/0	0/0	./.	0/1	0/1	./.	0/0	0/0	./.	0/1	./.
13777	47	13777:46	A	G	.	PASS	AF=0.083;NS=54	GT	0/0	0/0	0/0	0/0	./.	./.	0/0	./.	0/0	0/0	./.	0/0	0/0	0/0	0/1	0/0	./.	./.	0/1	0/0	./.	0/0	0/0	0/0	0/1	1/1	0/0	./.	0/0	0/0	0/0	./.	0/0	0/0	0/0	0/0	0/0	0/0	0/0	0/0	0/0	./.	0/0	1/1	1/1	0/0	0/0	0/0	0/0	0/0	0/0	0/0	./.	0/0	0/0	0/0	0/0	./.	0/0	0/0	0/0	0/0	0/0	./.	0/0	0/0	0/0
13815	57	13815:56	T	G	.	PASS	AF=0.075;NS=67	GT	0/0	0/0	0/0	0/0	0/0	0/0	0/0	0/0	0/1	0/0	0/0	0/0	0/1	0/0	0/0	0/0	0/0	0/0	0/0	0/0	0/1	0/1	0/0	0/0	0/1	0/1	0/1	0/1	0/1	0/0	0/0	0/0	0/0	0/0	0/0	0/0	0/0	0/0	0/0	0/0	0/0	0/0	0/0	0/1	0/0	0/0	0/0	0/0	0/0	0/0	0/0	0/0	0/0	0/0	0/0	0/0	0/0	0/0	0/0	0/0	0/0	0/0	0/0	0/0	0/0	0/0	0/0
13832	43	13832:42	G	C	.	PASS	AF=0.407;NS=54	GT	0/0	./.	0/0	0/1	0/0	0/0	0/0	0/0	0/1	0/1	0/1	./.	./.	0/1	0/1	./.	./.	0/1	0/0	0/1	0/1	./.	0/1	1/1	0/1	./.	0/1	0/1	./.	0/1	0/1	0/1	./.	0/1	0/1	./.	0/1	0/1	./.	0/1	./.	0/1	0/1	0/1	0/0	0/1	0/1	0/1	0/0	0/1	0/1	0/1	0/1	0/1	0/0	0/1	0/1	0/1	0/1	0/1	0/1	0/1	0/1	0/1	./.	0/0	0/1
14105	11	14105:10	G	A	.	PASS	AF=0.211;NS=57	GT	0/0	0/0	0/0	0/0	0/0	0/0	0/0	0/0	0/1	0/0	./.	0/1	0/1	0/1	./.	0/1	0/1	0/1	0/1	./.	0/1	0/1	0/1	0/1	0/1	0/1	./.	0/1	0/0	0/0	0/0	0/1	0/0	0/0	./.	0/0	0/0	./.	./.	0/1	0/1	0/0	0/1	0/1	0/1	0/0	0/0	0/0	0/0	0/0	0/0	./.	0/0	0/0	./.	0/0	./.	0/0	0/0	0/1	0/0	0/0	0/1	0/0	0/0	0/0	0/1
14105	22	14105:21	A	T	.	PASS	AF=0.078;NS=64	GT	0/1	0/1	0/1	0/1	0/1	0/1	0/1	0/1	0/0	0/0	./.	0/0	0/0	0/0	./.	0/0	0/0	0/0	0/0	0/0	0/0	0/0	0/0	0/0	0/0	0/0	0/0	0/0	0/0	0/0	0/0	0/0	0/0	0/0	0/0	0/0	0/0	0/0	0/0	0/0	0/0	0/0	0/0	0/0	0/0	0/0	0/0	0/0	0/0	0/0	0/0	0/0	0/0	0/0	./.	0/0	0/0	0/0	0/0	0/0	0/0	0/0	0/0	0/0	0/1	0/1	0/0
14130	32	14130:31	A	G	.	PASS	AF=0.053;NS=57	GT	./.	./.	0/1	0/0	0/0	0/0	0/0	./.	0/0	0/1	0/0	0/0	0/0	0/0	0/0	./.	0/0	0/0	0/0	0/0	./.	0/0	./.	0/0	0/0	0/0	0/0	0/0	0/0	0/0	0/0	0/0	0/0	0/0	0/1	0/1	0/0	0/0	0/0	0/0	0/0	0/0	0/0	0/0	0/0	./.	./.	0/1	0/0	0/0	0/0	0/0	0/0	0/0	0/1	./.	0/0	0/0	0/0	./.	0/0	0/0	0/0	0/0	0/0	0/0	0/0
14147	9	14147:8	T	G	.	PASS	AF=0.093;NS=54	GT	0/1	0/0	0/0	0/0	0/0	0/0	0/0	0/1	0/0	./.	0/0	0/0	./.	0/0	./.	0/0	0/0	0/0	0/0	0/0	0/0	0/0	0/0	0/0	0/0	0/0	0/0	0/0	0/0	0/1	0/0	0/0	0/1	0/0	0/1	0/0	0/1	0/1	./.	0/0	./.	./.	0/0	0/0	0/0	./.	0/0	./.	./.	0/0	0/1	0/0	./.	0/0	0/0	0/0	./.	0/0	0/1	./.	./.	0/1	0/0	0/0	0/0	0/0	0/0
14565	53	14565:52	C	T	.	PASS	AF=0.060;NS=58	GT	0/0	0/1	./.	0/0	./.	0/0	0/0	./.	0/1	0/0	0/0	0/0	./.	0/1	0/0	./.	0/0	0/0	0/0	0/0	0/0	0/0	0/0	0/0	0/0	0/0	0/0	0/0	0/0	0/1	0/0	0/0	0/0	0/0	./.	0/1	0/0	0/0	0/0	0/0	0/0	0/0	0/0	0/0	0/0	0/0	0/0	0/0	0/0	0/0	0/0	0/0	0/0	0/1	0/0	0/0	./.	0/0	0/0	./.	0/0	0/0	0/0	./.	0/1	0/0	0/0
14621	13	14621:12	A	C	.	PASS	AF=0.130;NS=54	GT	./.	0/1	./.	0/1	./.	0/1	0/0	0/0	0/0	0/1	./.	0/0	0/0	./.	0/0	0/0	0/0	0/0	0/0	./.	0/0	0/0	0/0	0/0	0/0	0/0	./.	0/0	0/1	0/0	0/1	0/0	0/0	0/0	0/1	0/1	0/0	0/0	0/1	0/0	0/0	./.	0/0	0/1	0/0	0/1	0/0	0/0	0/0	0/0	0/0	0/1	./.	0/0	0/0	./.	0/1	0/0	0/0	./.	./.	./.	0/0	0/0	0/1	0/0	0/0
14621	74	14621:73	T	G	.	PASS	AF=0.065;NS=54	GT	./.	0/0	./.	0/1	./.	0/0	0/0	./.	0/0	0/0	./.	0/0	0/0	./.	0/0	0/0	0/0	0/0	0/0	./.	./.	0/0	0/0	0/0	0/0	0/0	./.	0/0	0/0	0/0	0/0	0/0	0/0	0/0	0/0	0/0	0/0	0/0	0/0	1/1	0/1	./.	0/0	0/0	0/0	0/0	0/0	0/0	0/0	0/0	0/1	0/0	./.	0/1	0/0	./.	0/0	0/1	0/0	0/0	0/0	./.	0/0	0/0	0/0	0/0	0/0
14621	76	14621:75	T	A	.	PASS	AF=0.065;NS=54	GT	./.	0/0	./.	0/1	./.	0/0	0/0	./.	0/0	0/0	./.	0/0	0/0	./.	0/0	0/0	0/0	0/0	0/0	./.	./.	0/0	0/0	0/0	0/0	0/0	./.	0/0	0/0	0/0	0/0	0/0	0/0	0/0	0/0	0/0	0/0	0/0	0/0	1/1	0/1	./.	0/0	0/0	0/0	0/0	0/0	0/0	0/0	0/0	0/1	0/0	./.	0/1	0/0	./.	0/0	0/1	0/0	0/0	0/0	./.	0/0	0/0	0/0	0/0	0/0
14666	105	14666:104	T	C	.	PASS	AF=0.082;NS=55	GT	0/0	0/0	1/1	./.	0/1	./.	0/0	0/0	0/0	0/0	0/0	0/0	0/0	./.	./.	0/0	0/0	./.	0/0	0/0	0/0	0/0	0/0	0/0	0/0	0/0	0/0	0/0	1/1	0/0	1/1	0/0	0/0	0/0	0/0	./.	1/1	0/0	0/0	0/0	0/0	0/0	./.	0/0	0/0	./.	0/0	0/0	0/0	0/0	0/0	0/0	./.	0/0	./.	0/0	0/0	0/0	0/0	./.	0/0	0/0	0/0	./.	0/0	0/0	0/0
14730	7	14730:6	C	T	.	PASS	AF=0.110;NS=59	GT	0/0	0/0	0/0	0/0	0/0	0/0	0/0	0/0	./.	0/0	0/1	./.	0/0	./.	0/0	0/0	0/1	0/1	0/1	0/1	./.	./.	0/1	0/0	0/1	./.	0/0	./.	0/0	0/0	0/0	0/0	0/0	0/0	0/0	0/0	0/0	0/1	0/0	0/0	0/0	0/0	0/1	0/1	0/0	0/0	0/0	0/0	0/0	0/1	0/0	0/0	0/0	0/0	0/1	0/0	0/0	0/0	0/0	0/0	0/0	0/0	0/1	./.	0/0	0/0	0/0
14780	81	14780:80	A	G	.	PASS	AF=0.060;NS=58	GT	./.	./.	0/1	0/0	0/0	0/0	0/0	0/0	0/0	0/0	0/0	0/0	./.	0/0	0/0	0/0	0/0	0/0	0/0	0/0	0/0	0/0	0/0	0/0	0/0	0/0	0/0	0/0	./.	0/0	0/0	0/1	./.	0/0	0/0	0/0	0/0	0/0	0/0	0/0	0/0	0/0	0/0	0/1	0/0	0/0	0/0	0/0	0/1	0/0	0/0	0/0	./.	0/1	0/0	./.	0/1	0/1	0/0	0/0	0/0	0/0	0/0	0/0	./.	0/0	./.
14780	123	14780:122	A	C	.	PASS	AF=0.218;NS=55	GT	./.	0/0	0/0	0/0	0/0	0/0	./.	0/0	0/1	0/0	0/1	0/0	./.	0/1	0/1	0/1	0/1	./.	./.	0/1	./.	0/1	0/1	0/1	0/1	0/1	0/1	0/1	0/0	0/1	0/1	./.	./.	0/1	0/0	0/0	0/1	0/1	0/0	0/0	0/1	0/0	0/1	0/1	0/0	0/0	0/0	0/1	0/0	0/0	0/0	0/0	./.	0/0	0/0	./.	0/0	0/0	0/0	0/0	0/0	0/0	./.	0/1	0/0	0/0	./.
14887	33	14887:32	T	C	.	PASS	AF=0.431;NS=58	GT	0/1	0/1	0/1	0/1	./.	0/1	0/1	./.	0/0	0/1	0/0	0/1	0/1	0/1	0/1	0/1	./.	0/0	0/1	0/1	0/0	0/1	0/1	0/1	0/0	0/0	0/0	0/1	0/1	./.	0/1	0/1	0/1	0/1	0/1	0/1	0/1	0/1	0/1	0/1	0/1	0/1	0/1	0/0	0/1	0/1	./.	0/1	./.	0/1	0/1	0/1	./.	0/1	0/1	0/1	0/1	0/1	0/1	0/1	0/1	0/1	0/1	0/1	./.	./.	0/1
14938	20	14938:19	C	A	.	PASS	AF=0.050;NS=60	GT	0/0	0/0	0/0	0/1	./.	0/1	0/0	./.	0/0	0/0	0/0	./.	0/1	0/0	0/1	0/0	0/0	0/0	0/0	0/0	0/0	0/0	0/1	0/0	0/0	0/0	0/0	0/0	0/0	./.	0/0	0/0	0/0	0/0	0/0	0/0	0/0	0/0	0/0	0/0	0/0	./.	0/0	0/0	./.	0/0	0/0	0/0	0/0	0/0	0/0	0/0	0/1	0/0	0/0	0/0	0/0	0/0	0/0	0/0	0/0	0/0	0/0	0/0	./.	0/0	0/0
14978	12	14978:11	A	G	.	PASS	AF=0.062;NS=56	GT	0/0	./.	0/0	0/0	0/0	0/0	0/0	0/0	0/0	0/1	0/0	0/0	0/0	0/0	0/0	./.	0/1	0/0	./.	0/0	0/0	0/0	0/0	0/0	0/0	0/0	0/0	./.	0/0	0/1	0/1	0/0	0/0	0/0	0/0	0/0	0/0	0/1	0/1	./.	0/0	./.	0/0	0/0	0/0	0/1	./.	0/0	0/0	0/0	0/0	0/0	0/0	./.	0/0	0/0	0/0	./.	0/0	0/0	./.	0/0	0/0	0/0	./.	0/0	0/0
15056	5	15056:4	T	C	.	PASS	AF=0.055;NS=55	GT	0/0	0/0	0/0	./.	0/0	./.	./.	0/0	0/0	0/0	./.	0/0	0/1	0/0	0/0	0/1	./.	0/0	0/1	0/1	0/0	0/0	0/0	./.	./.	0/0	0/0	0/0	0/0	./.	0/0	0/1	0/0	0/0	0/0	0/0	0/0	0/0	0/0	0/0	0/0	0/0	0/0	0/0	./.	0/0	0/0	0/0	0/0	0/0	./.	0/0	0/0	0/0	0/0	0/0	./.	0/0	0/0	0/0	0/0	0/0	0/0	0/0	0/0	./.	0/1
15087	114	15087:113	C	T	.	PASS	AF=0.083;NS=54	GT	0/0	0/0	0/0	0/0	0/0	0/0	0/0	0/0	0/0	0/0	0/0	./.	0/0	0/0	./.	./.	0/1	0/0	0/1	0/0	0/1	0/0	0/0	0/1	0/1	0/0	0/0	0/1	0/0	0/1	./.	0/0	0/0	0/0	0/0	0/0	0/0	0/0	0/1	./.	0/0	0/0	0/0	0/0	0/1	./.	0/0	0/0	0/0	0/0	0/0	0/0	0/0	./.	./.	0/0	0/0	0/0	./.	./.	0/0	0/0	./.	./.	0/0	./.	0/0
15174	63	15174:62	C	G	.	PASS	AF=0.102;NS=54	GT	0/0	0/0	0/0	0/0	0/0	0/0	0/0	./.	0/1	0/0	0/0	./.	0/0	./.	0/0	0/0	./.	0/0	1/1	./.	0/1	0/0	./.	./.	0/1	0/1	0/0	./.	0/1	0/0	./.	0/0	0/0	0/0	0/1	0/0	0/0	0/0	0/0	0/0	0/0	0/0	0/0	0/1	0/0	./.	0/0	0/0	0/0	0/0	0/0	0/0	./.	0/0	0/0	0/0	0/0	./.	0/1	0/0	0/0	0/1	0/0	./.	0/0	0/0	0/0
15205	7	15205:6	A	T	.	PASS	AF=0.411;NS=56	GT	0/0	./.	0/0	0/0	0/0	0/0	0/0	0/0	./.	0/0	1/1	1/1	1/1	1/1	1/1	1/1	1/1	1/1	1/1	./.	1/1	./.	1/1	1/1	./.	1/1	1/1	1/1	0/1	./.	0/0	0/0	0/1	0/1	0/1	0/1	./.	0/0	0/0	0/0	0/0	0/0	1/1	1/1	1/1	0/0	0/0	0/0	0/0	./.	0/0	0/0	0/0	./.	./.	0/0	0/0	0/1	0/0	0/0	0/0	0/0	1/1	1/1	0/0	0/0	./.
15282	4	15282:3	C	A	.	PASS	AF=0.083;NS=54	GT	0/0	./.	0/0	0/0	0/0	0/0	0/0	0/0	0/1	./.	0/0	0/0	0/0	0/0	0/0	0/1	0/0	0/0	0/0	0/0	0/0	0/1	0/1	./.	0/0	0/0	./.	./.	0/1	0/0	0/0	0/0	0/0	./.	0/0	0/0	./.	0/0	0/0	0/0	0/0	./.	./.	0/1	0/1	0/0	0/0	./.	0/0	./.	0/0	0/0	0/0	0/0	0/0	0/0	0/0	0/0	0/0	./.	0/1	0/0	0/0	0/1	./.	0/0	0/0
15362	7	15362:6	G	A	.	PASS	AF=0.342;NS=60	GT	1/1	1/1	1/1	1/1	1/1	1/1	1/1	1/1	0/0	0/1	0/0	0/0	0/0	0/0	0/0	./.	0/0	0/0	0/0	0/0	0/0	0/0	0/0	0/0	0/0	0/0	0/0	0/0	./.	0/1	0/0	./.	0/1	0/1	0/1	0/1	0/1	0/1	0/1	./.	./.	0/0	0/0	0/0	0/0	0/1	1/1	0/1	0/1	0/1	0/1	0/1	0/1	./.	0/0	0/0	0/1	0/0	0/1	0/0	0/1	0/1	0/0	0/0	1/1	./.	0/1
15472	5	15472:4	G	A	.	PASS	AF=0.467;NS=60	GT	0/0	0/0	0/0	0/0	0/0	0/0	0/0	0/0	0/0	1/1	./.	0/0	0/0	0/0	0/0	0/0	0/0	0/0	0/0	./.	./.	0/0	0/0	0/0	0/0	0/0	0/0	0/0	0/1	1/1	1/1	1/1	1/1	1/1	1/1	1/1	1/1	1/1	1/1	1/1	1/1	0/0	0/0	0/0	0/0	1/1	1/1	1/1	1/1	1/1	1/1	1/1	1/1	1/1	0/1	1/1	1/1	./.	1/1	./.	1/1	1/1	0/0	./.	0/0	0/0	./.
15472	12	15472:11	C	T	.	PASS	AF=0.467;NS=60	GT	0/0	0/0	0/0	0/0	0/0	0/0	0/0	0/0	0/0	1/1	./.	0/0	0/0	0/0	0/0	0/0	0/0	0/0	0/0	./.	./.	0/0	0/0	0/0	0/0	0/0	0/0	0/0	0/1	1/1	1/1	1/1	1/1	1/1	1/1	1/1	1/1	1/1	1/1	1/1	1/1	0/0	0/0	0/0	0/0	1/1	1/1	1/1	1/1	1/1	1/1	1/1	1/1	1/1	0/1	1/1	1/1	./.	1/1	./.	1/1	1/1	0/0	./.	0/0	0/0	./.
15488	68	15488:67	C	T	.	PASS	AF=0.175;NS=57	GT	0/0	0/0	./.	0/0	0/0	0/0	0/0	0/0	0/0	0/0	./.	./.	0/0	0/0	./.	1/1	0/0	1/1	1/1	0/0	1/1	0/1	0/0	0/0	0/1	1/1	0/0	0/1	0/1	./.	./.	./.	0/0	0/0	0/0	0/0	0/0	0/0	0/1	0/0	0/1	0/0	0/0	0/0	1/1	0/0	0/0	0/0	0/0	0/0	0/0	0/0	./.	0/0	0/0	0/0	./.	./.	0/0	0/0	0/0	0/0	1/1	0/0	0/0	0/0	0/0
15588	18	15588:17	C	T	.	PASS	AF=0.056;NS=54	GT	0/0	0/0	0/0	0/0	./.	0/0	0/0	0/0	0/0	./.	./.	0/0	0/0	0/0	0/0	0/0	./.	0/0	0/0	0/0	./.	0/0	0/0	./.	0/0	0/0	0/0	./.	0/0	0/1	0/0	0/0	0/1	0/1	0/0	0/0	./.	0/1	./.	0/0	0/0	./.	0/0	0/0	0/0	0/0	0/0	0/1	0/0	0/0	0/0	0/0	0/0	./.	0/1	0/0	0/0	0/0	0/0	./.	0/0	0/0	0/0	0/0	0/0	./.	0/0
15588	28	15588:27	A	T	.	PASS	AF=0.389;NS=54	GT	0/0	0/0	0/0	0/0	./.	0/0	0/1	0/0	1/1	./.	./.	1/1	1/1	1/1	1/1	1/1	./.	1/1	1/1	1/1	./.	1/1	1/1	./.	1/1	1/1	1/1	./.	0/0	0/0	0/0	1/1	0/0	0/0	0/0	0/0	./.	0/0	./.	0/0	0/0	./.	1/1	1/1	1/1	0/0	0/0	0/0	0/0	0/0	0/0	0/0	0/0	./.	0/0	0/0	0/0	0/0	0/0	./.	0/0	0/0	1/1	1/1	0/0	./.	0/1
15926	13	15926:12	G	A	.	PASS	AF=0.105;NS=57	GT	1/1	0/1	0/0	1/1	./.	./.	./.	1/1	0/1	0/0	0/1	./.	0/0	0/0	0/0	0/0	0/0	0/0	0/0	0/0	0/0	0/0	0/0	0/0	0/0	0/0	0/0	0/0	0/0	0/0	1/1	0/0	0/0	./.	./.	0/0	0/0	./.	0/0	0/0	0/0	0/0	0/0	0/0	0/0	0/0	0/0	0/0	0/0	0/0	0/0	0/0	./.	0/0	0/0	0/0	0/0	0/0	0/0	0/0	0/1	0/0	0/0	0/0	./.	./.	0/0
15981	45	15981:44	T	A	.	PASS	AF=0.059;NS=59	GT	./.	0/0	0/0	0/0	0/0	0/0	0/0	./.	0/0	./.	0/0	0/0	0/0	0/0	0/0	0/0	./.	0/0	0/0	./.	0/0	0/0	0/0	0/0	0/0	0/0	0/0	0/0	0/0	0/0	0/0	0/0	0/0	0/0	0/0	0/0	0/0	0/0	0/0	0/0	0/0	0/1	0/0	0/0	0/0	0/0	0/0	1/1	0/1	./.	0/0	0/1	0/1	0/0	./.	0/0	0/0	0/1	0/0	0/0	0/0	0/0	0/0	./.	0/0	0/0	0/0
16021	114	16021:113	C	G	.	PASS	AF=0.109;NS=55	GT	0/0	0/0	0/0	0/0	0/0	0/0	0/0	./.	0/0	0/1	./.	0/0	0/0	./.	0/0	./.	0/0	0/0	0/0	./.	0/0	./.	0/0	./.	0/0	0/0	./.	0/0	0/0	0/0	0/0	0/0	0/0	0/1	0/0	0/1	0/0	0/0	0/0	0/0	0/1	0/0	0/0	0/0	0/0	0/1	0/1	0/0	0/1	./.	0/0	0/1	0/0	./.	0/0	./.	0/0	0/1	0/1	0/0	0/1	0/1	0/0	0/0	0/0	./.	0/0
16415	52	16415:51	G	C	.	PASS	AF=0.054;NS=56	GT	0/0	0/0	0/0	0/0	0/0	./.	0/0	0/0	0/0	0/1	0/0	0/0	0/0	0/0	0/0	0/0	./.	0/0	0/0	0/0	0/0	0/0	0/0	0/0	0/0	0/0	0/0	0/0	0/1	./.	./.	0/1	0/0	0/1	0/0	./.	./.	0/0	0/0	0/0	0/0	0/0	0/0	./.	0/0	0/0	0/1	0/0	0/0	0/0	0/0	./.	0/0	./.	0/0	0/0	0/0	./.	0/0	0/0	0/0	0/0	./.	0/0	0/0	0/0	0/1
16484	44	16484:43	G	A	.	PASS	AF=0.114;NS=57	GT	0/0	./.	0/1	0/0	0/1	0/1	0/1	0/0	0/0	0/0	0/0	0/1	0/0	0/0	0/0	./.	0/0	0/0	0/0	0/0	./.	0/0	0/0	0/1	0/0	0/0	0/0	0/0	0/0	0/0	0/0	./.	0/0	0/0	0/1	0/0	0/1	0/0	0/0	0/0	0/0	0/0	./.	0/1	0/0	0/0	0/0	./.	0/1	0/1	./.	0/0	0/0	0/1	0/0	0/0	0/0	./.	0/0	0/0	./.	0/0	0/0	0/0	./.	0/1	0/0
16594	91	16594:90	G	T	.	PASS	AF=0.055;NS=55	GT	0/0	0/0	0/0	0/0	0/0	./.	0/0	0/0	0/0	./.	0/0	./.	0/0	0/0	0/0	0/1	0/0	0/1	0/0	./.	0/1	0/0	0/0	./.	0/0	0/1	0/0	0/0	0/0	./.	0/0	0/0	./.	0/0	0/0	0/0	0/0	0/0	0/0	0/0	./.	0/0	0/1	0/0	0/0	0/0	0/0	0/0	0/0	0/0	0/0	./.	./.	0/0	0/0	./.	0/0	0/0	0/0	0/0	0/0	./.	0/1	0/0	0/0	0/0	0/0
16626	78	16626:77	T	C	.	PASS	AF=0.070;NS=57	GT	0/0	./.	0/0	0/0	0/0	./.	0/0	0/0	0/0	./.	./.	./.	0/0	0/1	0/1	0/0	0/0	0/0	0/0	0/0	0/0	0/0	0/0	0/0	./.	0/0	0/0	0/1	0/0	0/1	0/0	0/0	0/1	0/0	./.	0/0	0/0	0/1	0/0	0/0	0/0	./.	./.	./.	0/0	0/0	0/0	0/0	0/0	0/1	0/0	0/0	0/0	0/0	0/0	0/1	0/0	0/0	0/0	0/0	0/0	0/0	0/0	0/0	0/0	0/0	0/0
16626	84	16626:83	C	T	.	PASS	AF=0.102;NS=54	GT	0/1	./.	0/0	0/1	./.	./.	0/1	0/0	0/0	./.	./.	./.	0/0	0/1	0/0	0/1	0/1	0/0	0/0	0/0	0/1	0/1	0/0	./.	./.	0/1	0/0	0/0	0/0	0/0	0/0	0/0	0/0	0/1	./.	0/1	0/0	0/0	0/0	0/0	0/0	./.	./.	./.	0/0	0/0	0/0	0/0	0/0	0/0	0/0	0/0	0/0	0/0	0/0	0/0	0/0	0/0	0/0	0/0	0/0	0/0	0/0	0/0	./.	0/0	0/0
16626	128	16626:127	C	T	.	PASS	AF=0.054;NS=56	GT	0/0	./.	0/1	0/0	0/0	./.	0/0	0/0	0/1	./.	./.	./.	0/0	0/0	0/0	0/0	0/1	0/0	0/1	./.	0/0	0/0	0/0	0/0	./.	0/0	0/0	0/1	0/0	0/0	0/0	0/0	0/0	0/0	./.	0/0	0/0	0/0	0/0	0/0	0/0	./.	./.	./.	0/0	0/0	0/0	0/0	0/0	0/0	0/0	0/0	0/0	0/0	0/0	0/0	0/0	0/0	0/0	0/0	0/0	0/0	0/0	0/1	0/0	0/0	0/0
16627	26	16627:25	G	A	.	PASS	AF=0.164;NS=55	GT	0/0	./.	0/0	0/0	./.	0/0	0/0	0/0	./.	./.	0/0	0/0	0/0	0/0	./.	0/0	0/0	0/0	0/0	./.	0/0	0/0	0/0	0/0	0/0	0/0	0/0	0/0	0/0	0/1	0/0	0/1	0/1	0/1	0/0	0/1	0/1	0/1	0/1	0/1	0/1	0/1	0/0	0/0	0/0	0/1	0/0	0/1	0/1	./.	0/1	0/1	./.	0/0	0/0	0/0	0/0	./.	0/0	0/0	./.	0/1	0/0	./.	./.	0/0	0/1
16627	46	16627:45	C	T	.	PASS	AF=0.083;NS=54	GT	0/0	./.	0/0	0/0	./.	0/0	0/0	0/0	./.	./.	0/0	0/0	0/0	./.	./.	0/1	0/0	./.	0/0	./.	0/0	0/1	0/1	0/1	0/1	0/1	0/1	0/1	0/0	0/0	0/0	0/0	0/0	0/0	0/0	0/0	0/0	0/0	0/0	0/0	0/0	0/0	0/0	0/0	0/1	0/0	0/0	0/0	0/0	0/0	0/0	0/0	./.	0/0	0/0	0/0	0/0	./.	0/0	0/0	./.	0/0	0/0	./.	./.	0/0	0/0
16627	59	16627:58	A	T	.	PASS	AF=0.055;NS=55	GT	0/0	./.	0/0	0/0	./.	0/0	0/0	0/0	./.	./.	1/1	0/1	0/1	./.	./.	0/0	0/1	0/0	0/1	./.	0/0	0/0	0/0	0/0	0/0	0/0	0/0	0/0	0/0	0/0	0/0	0/0	0/0	0/0	0/0	0/0	0/0	0/0	0/0	0/0	0/0	0/0	0/0	0/0	0/0	0/0	0/0	0/0	0/0	0/0	0/0	0/0	./.	0/0	0/0	0/0	0/0	./.	0/0	0/0	./.	0/0	0/0	./.	./.	0/0	0/0
16890	24	16890:23	T	C	.	PASS	AF=0.110;NS=59	GT	0/0	0/0	0/0	./.	./.	0/0	0/0	0/0	./.	0/0	0/1	0/0	0/1	0/0	0/0	0/0	./.	0/1	0/0	0/1	./.	0/0	0/1	0/1	0/0	0/1	0/1	0/0	0/0	0/0	./.	0/0	0/0	0/0	0/0	0/0	0/0	./.	0/0	0/0	0/1	0/0	./.	0/1	0/1	0/0	0/0	0/0	0/0	0/0	0/0	0/0	0/0	0/0	0/0	0/0	0/0	0/0	0/0	0/0	0/0	0/0	0/1	0/1	0/0	0/0	0/0
16915	21	16915:20	G	A	.	PASS	AF=0.083;NS=54	GT	0/0	0/0	0/0	0/0	0/0	0/0	./.	0/0	./.	0/0	0/0	./.	0/1	0/0	0/0	0/1	0/0	0/1	0/1	0/0	0/0	0/0	./.	0/1	0/1	0/0	0/0	0/0	0/0	0/0	0/0	0/0	0/0	0/0	0/0	0/0	0/0	0/1	0/0	0/0	0/0	0/0	./.	./.	0/0	./.	0/0	./.	./.	0/0	0/0	0/0	./.	0/0	0/0	0/0	0/0	0/1	0/0	0/0	0/0	./.	./.	0/1	0/0	./.	0/0
16962	24	16962:23	T	G	.	PASS	AF=0.120;NS=54	GT	0/1	0/0	./.	0/0	0/0	./.	0/0	0/0	0/0	0/0	0/0	0/1	0/0	0/0	0/0	0/0	0/0	./.	0/0	./.	./.	0/0	0/1	./.	0/0	./.	0/0	0/0	0/0	0/0	0/0	0/1	0/1	0/0	0/0	0/0	0/0	0/1	0/1	0/1	0/0	./.	0/0	0/0	0/0	0/1	0/0	0/0	0/0	0/0	0/1	0/0	0/1	./.	0/0	0/1	0/0	0/0	0/0	./.	0/0	./.	./.	./.	0/0	0/0	0/1
17320	51	17320:50	C	T	.	PASS	AF=0.055;NS=55	GT	0/0	0/0	./.	0/0	0/0	0/0	0/0	./.	./.	0/0	0/0	0/0	./.	0/0	0/0	0/0	./.	0/0	0/0	0/0	0/0	0/0	0/0	0/0	0/0	0/0	0/0	0/0	0/0	0/0	./.	0/0	./.	0/0	0/0	0/0	0/0	./.	0/0	./.	0/0	0/0	0/0	0/0	0/0	0/0	0/0	0/0	./.	0/0	1/1	./.	./.	0/0	0/0	1/1	1/1	0/0	0/0	0/0	0/0	0/0	0/0	0/0	0/0	0/0	0/0
17320	75	17320:74	C	T	.	PASS	AF=0.056;NS=54	GT	0/0	0/0	./.	0/0	0/0	0/0	0/0	./.	./.	0/0	0/0	0/0	./.	0/0	0/0	0/0	./.	0/0	0/0	0/0	0/0	./.	1/1	1/1	0/0	0/0	0/1	0/0	0/0	0/0	./.	0/0	./.	0/1	0/0	0/0	0/0	./.	0/0	./.	0/0	0/0	0/0	0/0	0/0	0/0	0/0	0/0	./.	0/0	0/0	./.	./.	0/0	0/0	0/0	0/0	0/0	0/0	0/0	0/0	0/0	0/0	0/0	0/0	0/0	0/0
17324	3	17324:2	C	G	.	PASS	AF=0.056;NS=54	GT	./.	0/1	0/0	./.	0/0	0/0	0/0	0/0	0/0	0/0	0/0	0/0	0/0	0/0	0/0	0/0	0/0	0/0	./.	0/0	0/0	./.	0/0	0/0	0/0	0/0	0/0	./.	0/0	./.	0/0	0/0	0/0	0/0	0/1	0/0	0/1	0/1	0/0	0/0	0/0	0/1	0/0	0/0	0/0	0/0	0/0	0/0	0/1	0/0	./.	./.	0/0	./.	0/0	0/0	./.	./.	0/0	0/0	0/0	0/0	0/0	0/0	./.	./.	0/0
17326	33	17326:32	T	C	.	PASS	AF=0.149;NS=57	GT	0/1	./.	./.	0/0	0/1	0/0	0/0	0/1	0/0	./.	0/1	0/1	0/0	0/1	0/0	0/1	./.	0/0	0/0	0/0	0/0	./.	0/1	0/0	0/1	0/1	./.	0/1	0/0	0/0	0/0	0/0	0/0	0/0	0/0	0/0	0/1	0/0	0/0	0/1	0/1	./.	0/1	0/0	0/0	0/0	0/0	0/0	0/1	./.	0/0	0/0	0/0	0/0	./.	0/0	0/0	0/0	0/0	0/0	0/0	0/0	0/0	0/1	./.	0/0	0/0
17326	52	17326:51	C	T	.	PASS	AF=0.055;NS=55	GT	0/0	./.	./.	0/0	0/0	0/0	0/0	0/0	0/0	./.	0/0	0/0	0/0	./.	0/0	0/0	./.	./.	0/0	0/0	0/0	./.	0/0	0/0	0/0	0/0	./.	0/0	0/0	0/0	0/0	0/0	0/0	0/0	0/0	0/0	0/0	0/0	0/0	0/0	0/1	./.	0/0	0/1	0/1	0/0	0/0	0/0	0/0	./.	0/0	0/0	0/0	0/0	./.	0/1	0/0	0/1	0/0	0/0	0/0	0/0	0/1	0/0	./.	0/0	0/0
17434	56	17434:55	C	T	.	PASS	AF=0.050;NS=60	GT	0/0	0/0	0/0	0/0	0/0	0/0	0/0	./.	./.	0/0	0/0	0/0	0/0	0/0	0/0	0/0	0/0	./.	0/0	0/0	0/0	0/0	0/0	0/0	0/1	0/0	0/0	0/0	0/0	0/0	0/0	0/0	0/1	0/0	0/0	0/0	0/0	0/1	0/0	0/0	./.	0/0	0/0	0/0	0/0	0/0	0/0	0/0	0/0	0/0	0/0	0/0	./.	./.	0/0	0/0	0/1	0/0	0/0	0/1	0/0	0/0	0/1	./.	0/0	0/0	0/0
17438	15	17438:14	A	G	.	PASS	AF=0.065;NS=62	GT	./.	0/1	0/0	0/1	./.	0/1	./.	0/1	0/0	0/0	0/0	0/0	0/0	0/0	0/0	0/0	0/0	0/0	0/0	0/0	0/0	0/0	0/0	0/0	0/0	0/0	0/0	0/0	0/0	0/0	0/0	0/0	0/0	0/0	0/0	0/0	0/0	0/1	0/0	0/0	0/0	0/0	0/0	0/0	0/0	0/0	0/0	0/0	0/0	0/0	0/0	0/0	0/0	./.	0/0	0/0	0/1	0/0	0/0	0/0	0/0	0/0	0/0	0/0	1/1	./.	0/0
17438	88	17438:87	T	G	.	PASS	AF=0.065;NS=62	GT	./.	0/1	0/0	0/1	./.	0/1	./.	0/1	0/0	0/0	0/0	0/0	0/0	0/0	0/0	0/0	0/0	0/0	0/0	0/0	0/0	0/0	0/0	0/0	0/0	0/0	0/0	0/0	0/0	0/0	0/0	0/0	0/0	0/0	0/0	0/0	0/0	0/1	0/0	0/0	0/0	0/0	0/0	0/0	0/0	0/0	0/0	0/0	0/0	0/0	0/0	0/0	0/0	./.	0/0	0/0	0/1	0/0	0/0	0/0	0/0	0/0	0/0	0/0	1/1	./.	0/0
17456	32	17456:31	C	T	.	PASS	AF=0.073;NS=55	GT	0/0	0/0	0/0	0/1	./.	0/1	0/0	./.	./.	0/0	0/0	0/0	0/0	0/0	0/0	0/0	0/0	0/0	0/0	0/0	0/0	0/0	0/0	0/0	0/0	0/0	0/0	0/0	0/0	0/0	0/1	0/0	./.	0/0	0/0	0/0	0/0	0/0	0/0	0/0	./.	./.	0/0	0/0	0/0	0/0	./.	0/0	./.	0/1	0/1	0/0	./.	./.	0/0	0/0	0/0	0/0	0/1	./.	0/0	0/1	0/0	0/1	0/0	./.	0/0
17456	33	17456:32	G	C	.	PASS	AF=0.080;NS=56	GT	0/1	0/0	0/0	0/0	./.	0/0	0/0	./.	./.	0/0	0/0	0/0	0/0	0/0	0/0	0/0	0/0	0/0	0/0	0/0	0/0	0/0	0/0	0/0	0/0	0/0	0/0	0/0	0/0	0/1	0/0	1/1	./.	0/0	0/0	0/0	1/1	0/0	0/0	0/0	0/0	./.	0/0	0/0	0/0	0/0	0/0	0/0	./.	0/0	0/1	1/1	./.	./.	0/0	0/0	0/0	0/0	0/0	./.	0/0	0/0	0/0	0/0	0/0	./.	./.
17476	24	17476:23	T	C	.	PASS	AF=0.057;NS=61	GT	0/0	0/1	0/0	0/0	0/0	0/0	./.	0/0	0/0	0/0	0/0	0/0	0/0	0/0	0/0	0/1	0/1	0/0	./.	0/0	0/0	0/0	./.	0/0	0/0	0/0	0/0	0/0	0/0	0/0	0/0	0/0	0/0	0/0	0/0	0/0	./.	./.	0/0	0/1	0/0	0/1	0/0	0/1	0/1	0/0	0/0	0/0	0/0	0/0	0/0	0/0	0/0	0/0	./.	0/0	0/0	0/0	0/0	0/0	0/0	0/0	0/0	0/0	0/0	0/0	0/0
17476	58	17476:57	T	C	.	PASS	AF=0.136;NS=59	GT	0/0	0/0	0/0	0/0	0/0	0/0	./.	0/0	0/1	0/0	0/1	./.	0/1	0/1	0/1	0/0	0/0	0/0	./.	0/1	0/1	0/0	0/0	0/1	./.	0/1	0/0	0/0	0/0	0/1	0/0	0/0	0/0	0/0	./.	0/1	0/0	./.	0/0	0/0	0/0	0/0	0/1	0/0	./.	0/1	0/0	./.	0/0	0/0	0/0	0/0	0/0	0/1	0/0	0/0	0/0	0/0	0/0	0/0	0/0	0/0	0/1	0/1	0/0	0/0	0/0
17485	24	17485:23	A	G	.	PASS	AF=0.055;NS=55	GT	0/0	./.	0/0	./.	0/0	0/0	0/0	0/0	0/0	0/0	0/0	0/0	0/0	0/0	0/0	0/0	./.	./.	0/0	0/0	0/0	0/0	0/0	0/0	0/0	0/0	./.	0/0	0/0	./.	0/0	0/0	0/0	0/1	0/0	0/0	0/1	0/0	0/0	0/0	./.	0/0	0/0	0/0	0/0	0/0	0/0	0/0	0/0	0/0	0/0	./.	0/0	./.	0/0	0/1	0/1	0/0	./.	./.	0/0	0/1	0/1	0/0	./.	0/0	0/0
17519	58	17519:57	C	T	.	PASS	AF=0.061;NS=57	GT	0/0	0/0	0/0	0/0	0/0	0/0	0/0	0/0	./.	0/0	0/0	0/0	./.	0/0	./.	0/1	0/0	./.	./.	./.	./.	0/0	0/1	0/1	0/0	./.	0/1	0/0	0/0	0/0	0/0	0/0	0/0	0/0	0/0	0/1	0/0	0/0	0/0	0/0	0/0	0/1	0/1	0/0	0/0	0/0	0/0	0/0	0/0	0/0	0/0	0/0	0/0	0/0	0/0	0/0	0/0	0/0	0/0	0/0	0/0	0/0	./.	./.	0/0	0/0	0/0
17545	91	17545:90	A	G	.	PASS	AF=0.083;NS=54	GT	0/0	./.	0/0	0/0	0/0	./.	0/1	0/1	0/0	./.	0/0	./.	0/0	0/0	0/0	0/0	0/0	0/0	0/0	0/0	0/0	0/0	./.	0/0	0/0	0/1	0/0	0/0	0/0	0/1	0/0	./.	0/1	0/0	./.	0/1	0/0	0/0	./.	0/0	0/0	0/0	0/0	0/0	0/0	0/0	./.	0/0	./.	0/0	0/0	./.	0/1	0/0	0/1	0/0	0/0	0/0	0/0	0/0	0/0	0/0	./.	0/0	0/1	./.	0/0
17658	104	17658:103	G	A	.	PASS	AF=0.082;NS=55	GT	0/0	0/1	0/1	0/0	0/1	0/0	0/1	0/1	0/0	0/0	0/0	0/0	./.	0/0	0/0	./.	./.	0/0	./.	0/0	0/0	./.	./.	0/0	0/0	0/0	0/0	0/0	0/0	./.	0/0	0/0	0/0	0/0	0/0	0/0	0/0	0/0	./.	0/0	0/0	0/0	0/0	0/0	0/0	0/0	0/0	0/0	0/0	0/0	0/0	0/1	0/1	./.	0/0	0/0	0/0	./.	0/0	./.	0/0	0/0	0/0	0/0	0/1	0/1	./.
17783	19	17783:18	C	G	.	PASS	AF=0.145;NS=55	GT	0/0	0/0	0/0	./.	0/0	0/0	0/0	0/0	0/1	0/0	0/1	0/1	0/1	0/1	0/1	0/0	./.	0/1	0/0	0/1	0/1	./.	0/0	0/0	0/0	0/1	./.	0/0	0/0	0/0	0/0	./.	0/1	0/0	0/0	0/0	0/0	0/0	0/0	0/0	./.	0/0	0/0	0/1	0/1	0/0	0/0	./.	./.	0/0	./.	./.	0/0	./.	0/0	0/0	0/0	0/1	0/0	0/0	0/0	0/0	0/1	0/1	0/0	0/0	./.
17913	5	17913:4	T	A	.	PASS	AF=0.064;NS=55	GT	0/1	0/0	0/0	0/0	0/0	./.	0/0	0/0	./.	0/0	0/0	0/0	0/0	0/0	0/0	0/0	0/0	./.	0/0	./.	0/0	./.	0/0	0/1	0/0	./.	0/0	0/0	0/1	0/0	0/0	0/0	0/0	0/0	0/0	0/0	0/0	0/0	./.	0/0	./.	0/0	./.	0/1	0/0	./.	0/0	0/0	0/0	0/0	./.	0/0	0/1	0/0	0/0	0/0	0/0	0/0	0/0	0/0	0/1	0/0	0/0	0/0	0/0	0/1	./.
18074	3	18074:2	T	C	.	PASS	AF=0.455;NS=56	GT	1/1	1/1	1/1	0/1	./.	1/1	1/1	./.	0/0	0/1	./.	0/0	0/0	0/1	0/0	0/1	0/1	0/0	0/0	0/0	0/0	0/0	0/0	0/0	0/0	0/1	0/0	0/0	1/1	1/1	./.	0/1	1/1	1/1	0/0	0/0	0/0	0/1	0/0	1/1	./.	./.	1/1	0/0	0/0	1/1	0/0	1/1	1/1	1/1	0/0	1/1	./.	0/1	1/1	1/1	0/0	0/0	./.	1/1	./.	1/1	./.	0/0	./.	1/1	0/0
18188	30	18188:29	C	T	.	PASS	AF=0.375;NS=56	GT	0/0	0/0	0/0	0/0	./.	0/0	0/0	0/0	./.	0/0	1/1	1/1	1/1	1/1	1/1	1/1	1/1	1/1	1/1	1/1	1/1	1/1	1/1	1/1	1/1	1/1	1/1	1/1	0/0	0/0	0/0	./.	0/0	./.	0/0	0/0	0/0	0/0	./.	0/0	0/0	0/0	./.	1/1	1/1	0/0	0/0	./.	0/0	0/0	0/0	0/0	0/0	0/0	0/0	0/0	0/0	0/0	0/0	0/0	./.	0/0	./.	1/1	./.	0/0	./.
18188	94	18188:93	T	A	.	PASS	AF=0.375;NS=56	GT	0/0	0/0	0/0	0/0	./.	0/0	0/0	0/0	./.	0/0	1/1	1/1	1/1	1/1	1/1	1/1	1/1	1/1	1/1	1/1	1/1	1/1	1/1	1/1	1/1	1/1	1/1	1/1	0/0	0/0	0/0	./.	0/0	./.	0/0	0/0	0/0	0/0	./.	0/0	0/0	0/0	./.	1/1	1/1	0/0	0/0	./.	0/0	0/0	0/0	0/0	0/0	0/0	0/0	0/0	0/0	0/0	0/0	0/0	./.	0/0	./.	1/1	./.	0/0	./.
18188	95	18188:94	T	C	.	PASS	AF=0.375;NS=56	GT	0/0	0/0	0/0	0/0	./.	0/0	0/0	0/0	./.	0/0	1/1	1/1	1/1	1/1	1/1	1/1	1/1	1/1	1/1	1/1	1/1	1/1	1/1	1/1	1/1	1/1	1/1	1/1	0/0	0/0	0/0	./.	0/0	./.	0/0	0/0	0/0	0/0	./.	0/0	0/0	0/0	./.	1/1	1/1	0/0	0/0	./.	0/0	0/0	0/0	0/0	0/0	0/0	0/0	0/0	0/0	0/0	0/0	0/0	./.	0/0	./.	1/1	./.	0/0	./.
18397	56	18397:55	A	G	.	PASS	AF=0.091;NS=55	GT	0/0	0/0	0/0	0/0	0/0	0/0	0/0	0/0	0/0	0/0	0/0	0/1	0/0	0/0	./.	0/0	./.	0/0	0/1	0/1	0/0	./.	0/0	./.	0/0	0/0	0/1	0/0	0/0	0/0	./.	./.	./.	0/1	0/0	0/0	0/0	0/0	0/1	0/0	0/0	0/0	./.	./.	0/0	0/0	./.	./.	0/1	0/1	0/0	0/0	0/0	0/1	0/0	0/0	0/0	0/0	0/0	0/0	0/0	0/0	0/0	0/1	0/0	0/0	./.
18405	36	18405:35	C	T	.	PASS	AF=0.107;NS=56	GT	./.	./.	0/0	0/0	0/0	0/0	0/1	0/1	0/0	0/0	0/0	./.	0/1	0/1	0/0	0/0	0/0	0/0	0/0	0/0	0/0	0/1	0/1	./.	0/0	0/0	0/0	0/0	0/0	0/0	0/0	0/0	0/0	0/0	0/0	0/0	0/1	0/0	0/0	0/0	0/0	0/0	./.	./.	0/0	./.	0/1	0/1	0/0	./.	0/0	./.	0/0	0/0	0/0	0/0	0/0	0/1	./.	0/0	0/0	0/0	0/0	0/1	./.	0/1	0/0
18405	37	18405:36	G	A	.	PASS	AF=0.111;NS=54	GT	0/0	./.	0/0	0/0	0/0	0/0	0/0	0/1	0/0	0/0	0/0	./.	0/0	0/0	0/0	0/0	0/0	0/0	0/0	0/0	0/0	0/1	0/0	./.	0/0	0/0	0/0	0/0	0/0	0/0	./.	0/0	1/1	0/1	0/0	1/1	0/0	0/1	0/1	0/0	0/0	./.	./.	./.	0/0	./.	0/0	0/0	0/0	./.	0/0	./.	0/0	0/0	0/1	./.	0/0	0/0	./.	0/1	0/0	0/0	0/0	0/0	./.	0/1	0/0
18523	77	18523:76	A	C	.	PASS	AF=0.321;NS=56	GT	0/0	./.	0/0	0/1	0/0	0/0	0/0	0/0	0/0	1/1	0/0	0/0	0/1	0/0	0/0	./.	./.	0/0	0/0	0/0	0/0	0/0	0/0	0/0	0/0	0/0	0/0	0/0	./.	0/1	0/1	0/0	1/1	0/1	0/1	1/1	1/1	0/1	0/1	0/1	./.	./.	0/0	0/0	0/0	0/1	1/1	1/1	0/1	0/0	./.	1/1	./.	./.	./.	1/1	./.	0/0	1/1	1/1	1/1	1/1	0/0	0/0	0/0	0/0	0/1
19028	45	19028:44	C	T	.	PASS	AF=0.080;NS=56	GT	0/0	0/0	0/0	0/0	0/0	0/0	0/0	0/0	0/0	0/1	0/0	0/0	0/1	0/0	0/0	0/0	0/0	0/1	0/0	0/0	0/0	0/0	0/0	0/1	0/1	0/1	0/0	0/0	0/0	0/0	0/0	0/0	0/0	0/0	./.	0/0	0/0	0/0	./.	./.	0/0	./.	./.	0/0	./.	0/0	0/0	0/0	0/0	0/0	0/0	0/1	0/0	./.	0/0	./.	0/0	./.	./.	0/0	0/0	0/0	0/1	0/1	./.	0/0	0/0
19091	47	19091:46	T	G	.	PASS	AF=0.404;NS=57	GT	0/0	./.	0/0	./.	0/0	0/0	0/0	./.	1/1	0/0	1/1	1/1	1/1	1/1	./.	1/1	1/1	1/1	1/1	1/1	1/1	1/1	1/1	1/1	1/1	1/1	1/1	1/1	0/0	0/0	./.	0/0	0/0	0/0	0/0	0/0	./.	0/0	./.	0/0	0/0	0/0	1/1	1/1	1/1	./.	0/0	0/0	0/0	./.	./.	0/0	0/0	0/0	0/0	0/0	0/0	0/0	0/0	0/0	0/0	0/0	1/1	1/1	0/0	0/0	0/0
19133	58	19133:57	A	G	.	PASS	AF=0.414;NS=58	GT	0/0	./.	0/0	0/0	1/1	./.	0/1	0/0	1/1	0/0	1/1	1/1	1/1	1/1	1/1	1/1	1/1	1/1	1/1	1/1	1/1	1/1	./.	./.	1/1	1/1	1/1	1/1	0/0	0/0	0/0	0/0	0/0	0/0	0/0	0/0	0/0	0/0	0/0	0/0	0/0	./.	1/1	1/1	1/1	0/0	0/0	./.	0/0	./.	0/0	./.	0/0	0/0	./.	0/0	0/0	0/0	0/0	0/0	0/0	0/0	1/1	1/1	0/1	0/0	0/0
19133	69	19133:68	G	A	.	PASS	AF=0.362;NS=58	GT	0/0	0/0	0/0	0/0	0/0	./.	0/0	0/0	./.	0/0	1/1	1/1	1/1	1/1	1/1	1/1	1/1	1/1	1/1	1/1	1/1	1/1	./.	./.	1/1	1/1	1/1	1/1	0/0	0/0	0/0	0/0	0/0	0/0	0/0	0/0	0/0	0/0	0/0	0/0	0/0	./.	1/1	1/1	1/1	0/0	0/0	./.	0/0	./.	0/0	./.	0/0	0/0	./.	0/0	0/0	0/0	0/0	0/0	0/0	0/0	1/1	1/1	0/0	0/0	0/0
19170	108	19170:107	T	C	.	PASS	AF=0.111;NS=63	GT	0/0	0/0	0/0	0/0	0/0	0/0	0/0	0/0	0/0	0/1	0/0	0/0	0/0	0/1	0/0	0/0	0/0	0/1	0/1	0/0	./.	0/1	0/1	0/0	0/1	0/1	0/0	0/0	0/0	0/0	0/0	0/0	0/0	0/0	0/0	0/0	./.	0/0	0/0	0/0	0/0	./.	0/0	0/0	0/1	0/0	0/0	0/0	0/0	0/1	0/1	0/0	0/0	0/0	0/1	0/0	0/0	0/0	0/0	./.	0/0	0/0	0/1	0/1	0/0	0/0	0/0
19170	112	19170:111	A	G	.	PASS	AF=0.103;NS=63	GT	0/0	0/0	0/0	0/0	0/0	0/0	0/0	0/0	0/0	0/1	0/0	0/0	0/0	0/1	0/0	0/0	0/0	0/1	0/1	0/0	./.	0/1	0/1	0/0	0/1	0/1	0/0	0/0	0/0	0/0	0/0	0/0	0/0	0/0	0/0	0/0	./.	0/0	0/0	0/0	0/0	./.	0/0	0/0	0/1	0/0	0/0	0/0	0/0	0/1	0/1	0/0	0/0	0/0	0/0	0/0	0/0	0/0	0/0	./.	0/0	0/0	0/1	0/1	0/0	0/0	0/0
19171	32	19171:31	C	G	.	PASS	AF=0.089;NS=56	GT	./.	0/0	0/0	./.	0/0	0/0	0/0	0/0	0/0	0/0	0/0	0/0	0/0	0/0	0/0	0/0	0/0	./.	0/0	0/1	0/1	./.	./.	0/0	./.	0/0	0/0	0/0	0/0	0/0	0/0	0/0	0/1	0/0	0/0	0/1	./.	0/0	0/1	0/0	0/1	0/0	./.	0/0	0/0	./.	0/1	0/0	0/0	0/0	0/1	0/0	0/0	0/1	0/0	0/0	0/0	./.	0/0	0/0	./.	0/1	0/0	0/0	0/0	0/0	0/0
19171	59	19171:58	T	G	.	PASS	AF=0.056;NS=54	GT	./.	0/0	0/0	./.	0/0	0/0	0/0	0/0	./.	0/0	1/1	0/0	0/0	0/0	0/0	0/0	0/0	./.	0/0	0/0	./.	./.	./.	0/0	./.	0/0	0/1	0/0	0/0	0/0	0/0	0/0	0/0	0/0	0/0	0/0	./.	0/0	0/0	0/0	0/0	0/0	0/0	0/1	./.	./.	0/0	0/0	0/0	0/0	0/0	0/0	0/0	0/0	0/0	0/0	0/0	./.	0/0	0/0	./.	0/0	0/1	0/1	0/0	0/0	0/0
19216	54	19216:53	T	C	.	PASS	AF=0.287;NS=61	GT	0/1	0/1	0/1	0/1	0/1	0/1	0/0	./.	0/0	0/1	0/0	0/0	0/0	0/0	0/0	0/0	0/0	0/0	0/0	0/0	0/0	0/0	0/0	0/0	0/0	0/0	0/0	0/0	0/1	0/1	0/1	0/1	0/1	0/1	0/1	0/1	./.	0/1	0/1	0/1	0/1	0/1	0/0	0/0	./.	0/1	0/1	0/1	0/0	0/1	0/1	0/1	0/1	./.	0/1	./.	0/1	0/1	0/1	0/1	./.	0/1	0/0	0/0	0/1	0/1	0/0
19255	7	19255:6	A	G	.	PASS	AF=0.167;NS=54	GT	./.	1/1	1/1	1/1	1/1	1/1	1/1	1/1	0/0	./.	0/0	0/0	./.	0/0	0/0	0/0	0/0	0/0	0/0	./.	0/0	./.	0/0	0/0	0/0	0/0	0/0	0/0	0/0	0/0	./.	0/0	0/0	0/0	0/0	0/0	0/0	0/1	0/0	0/0	0/0	0/0	0/0	0/0	0/0	./.	0/0	./.	0/0	0/0	0/0	./.	./.	./.	0/0	0/0	0/1	0/0	0/0	0/0	0/0	./.	0/0	0/0	1/1	./.	0/0
19255	61	19255:60	A	G	.	PASS	AF=0.167;NS=54	GT	./.	1/1	1/1	1/1	1/1	1/1	1/1	1/1	0/0	./.	0/0	0/0	./.	0/0	0/0	0/0	0/0	0/0	0/0	./.	0/0	./.	0/0	0/0	0/0	0/0	0/0	0/0	0/0	0/0	./.	0/0	0/0	0/0	0/0	0/0	0/0	0/1	0/0	0/0	0/0	0/0	0/0	0/0	0/0	./.	0/0	./.	0/0	0/0	0/0	./.	./.	./.	0/0	0/0	0/1	0/0	0/0	0/0	0/0	./.	0/0	0/0	1/1	./.	0/0
19255	92	19255:91	C	A	.	PASS	AF=0.167;NS=54	GT	./.	1/1	1/1	1/1	1/1	1/1	1/1	1/1	0/0	./.	0/0	0/0	./.	0/0	0/0	0/0	0/0	0/0	0/0	./.	0/0	./.	0/0	0/0	0/0	0/0	0/0	0/0	0/0	0/0	./.	0/0	0/0	0/0	0/0	0/0	0/0	0/1	0/0	0/0	0/0	0/0	0/0	0/0	0/0	./.	0/0	./.	0/0	0/0	0/0	./.	./.	./.	0/0	0/0	0/1	0/0	0/0	0/0	0/0	./.	0/0	0/0	1/1	./.	0/0
19255	94	19255:93	T	C	.	PASS	AF=0.167;NS=54	GT	./.	1/1	1/1	1/1	1/1	1/1	1/1	1/1	0/0	./.	0/0	0/0	./.	0/0	0/0	0/0	0/0	0/0	0/0	./.	0/0	./.	0/0	0/0	0/0	0/0	0/0	0/0	0/0	0/0	./.	0/0	0/0	0/0	0/0	0/0	0/0	0/1	0/0	0/0	0/0	0/0	0/0	0/0	0/0	./.	0/0	./.	0/0	0/0	0/0	./.	./.	./.	0/0	0/0	0/1	0/0	0/0	0/0	0/0	./.	0/0	0/0	1/1	./.	0/0
19255	109	19255:108	T	G	.	PASS	AF=0.167;NS=54	GT	./.	1/1	1/1	1/1	1/1	1/1	1/1	1/1	0/0	./.	0/0	0/0	./.	0/0	0/0	0/0	0/0	0/0	0/0	./.	0/0	./.	0/0	0/0	0/0	0/0	0/0	0/0	0/0	0/0	./.	0/0	0/0	0/0	0/0	0/0	0/0	0/1	0/0	0/0	0/0	0/0	0/0	0/0	0/0	./.	0/0	./.	0/0	0/0	0/0	./.	./.	./.	0/0	0/0	0/1	0/0	0/0	0/0	0/0	./.	0/0	0/0	1/1	./.	0/0
19255	116	19255:115	G	A	.	PASS	AF=0.167;NS=54	GT	./.	1/1	1/1	1/1	1/1	1/1	1/1	1/1	0/0	./.	0/0	0/0	./.	0/0	0/0	0/0	0/0	0/0	0/0	./.	0/0	./.	0/0	0/0	0/0	0/0	0/0	0/0	0/0	0/0	./.	0/0	0/0	0/0	0/0	0/0	0/0	0/1	0/0	0/0	0/0	0/0	0/0	0/0	0/0	./.	0/0	./.	0/0	0/0	0/0	./.	./.	./.	0/0	0/0	0/1	0/0	0/0	0/0	0/0	./.	0/0	0/0	1/1	./.	0/0
19295	77	19295:76	C	T	.	PASS	AF=0.074;NS=54	GT	0/1	0/0	0/0	0/1	0/0	0/0	./.	./.	0/0	0/0	0/0	0/0	0/0	0/0	0/0	0/0	0/0	0/0	0/0	0/0	0/0	0/0	0/0	0/0	./.	./.	0/0	./.	0/0	0/0	0/1	0/0	0/0	0/1	0/0	./.	0/0	./.	0/1	0/0	0/0	./.	0/0	./.	0/0	./.	0/0	./.	0/0	0/0	0/0	./.	0/0	0/1	0/0	0/0	0/1	0/0	0/0	0/1	0/0	./.	0/0	0/0	0/0	0/0	0/0
19306	43	19306:42	T	C	.	PASS	AF=0.073;NS=55	GT	0/0	0/0	0/0	0/0	0/0	0/0	0/0	0/0	./.	0/0	0/0	0/0	./.	0/0	./.	0/0	./.	0/0	./.	0/0	./.	0/0	0/0	0/1	0/0	./.	0/0	0/0	0/1	0/0	0/1	0/0	0/0	0/0	0/1	0/0	0/0	0/0	0/0	0/0	0/0	0/0	./.	0/0	./.	0/0	./.	0/0	0/0	0/0	0/1	0/0	0/1	./.	0/0	0/0	0/1	0/0	0/0	0/1	0/0	0/0	./.	0/0	0/0	0/0	0/0
19312	4	19312:3	G	A	.	PASS	AF=0.083;NS=54	GT	0/0	0/0	./.	0/0	0/0	0/0	0/0	0/0	0/0	0/0	./.	0/1	./.	0/0	0/0	0/1	0/1	./.	0/0	0/1	0/0	./.	./.	0/0	0/1	0/1	0/1	0/1	0/0	./.	0/0	0/0	0/0	./.	0/1	0/0	0/0	0/0	0/0	0/0	0/0	0/0	0/0	./.	./.	./.	0/0	0/0	0/0	0/0	0/0	0/0	0/0	0/0	0/0	0/0	0/0	0/0	0/0	0/0	0/0	0/0	./.	./.	0/0	0/0	0/0
19312	15	19312:14	C	A	.	PASS	AF=0.096;NS=57	GT	0/0	./.	0/1	0/0	0/0	0/1	0/1	0/1	0/0	0/0	0/0	0/0	0/0	0/0	0/1	0/0	0/0	0/0	0/0	./.	0/0	0/0	./.	0/0	0/0	0/0	0/0	0/0	./.	./.	0/0	0/0	0/0	./.	0/0	0/1	./.	0/0	0/0	./.	0/1	0/0	0/0	0/0	0/0	./.	0/1	0/0	0/0	0/0	0/0	0/0	0/0	0/0	0/0	0/0	0/1	0/0	./.	0/1	0/0	0/0	0/0	0/0	0/0	0/1	0/0
19392	33	19392:32	C	T	.	PASS	AF=0.483;NS=60	GT	1/1	1/1	1/1	1/1	1/1	1/1	1/1	1/1	0/0	1/1	0/0	0/0	0/0	0/0	0/0	0/0	0/0	0/0	0/0	0/0	0/0	0/0	0/0	0/0	0/0	0/0	./.	0/0	1/1	0/1	1/1	0/0	./.	1/1	1/1	1/1	0/1	1/1	0/1	0/1	0/0	0/1	0/0	0/0	0/0	./.	./.	1/1	./.	1/1	./.	0/1	1/1	./.	1/1	0/0	1/1	1/1	0/1	1/1	1/1	0/0	0/0	0/0	1/1	1/1	0/1
19392	75	19392:74	C	T	.	PASS	AF=0.404;NS=57	GT	0/0	0/0	0/0	0/0	0/0	0/0	0/0	0/0	1/1	0/0	1/1	1/1	1/1	1/1	1/1	1/1	1/1	1/1	1/1	1/1	1/1	./.	1/1	1/1	1/1	1/1	./.	1/1	0/0	0/0	0/0	1/1	./.	0/0	0/0	0/0	0/0	0/0	0/0	0/0	0/0	./.	1/1	1/1	1/1	./.	./.	0/0	./.	0/0	./.	0/0	0/0	./.	0/0	0/0	0/0	0/0	0/0	0/0	0/0	0/0	1/1	1/1	0/0	0/0	./.
19392	127	19392:126	C	T	.	PASS	AF=0.123;NS=57	GT	0/0	0/0	0/0	0/0	0/1	./.	0/0	0/1	0/0	0/1	0/0	0/0	0/0	0/0	0/0	0/0	0/0	0/0	0/0	0/0	0/0	0/0	0/0	0/0	0/0	0/0	./.	0/0	0/0	0/0	0/0	0/0	./.	0/1	0/0	0/1	0/0	0/1	0/1	0/1	0/0	0/1	0/0	0/1	0/0	./.	./.	./.	./.	./.	./.	0/0	0/0	./.	0/0	0/0	0/0	0/0	0/1	0/1	0/1	0/0	0/0	0/0	0/0	0/0	0/1
19399	83	19399:82	C	G	.	PASS	AF=0.306;NS=54	GT	0/0	0/0	0/0	0/0	0/0	0/0	0/0	./.	./.	0/0	./.	./.	1/1	0/1	1/1	./.	./.	1/1	1/1	1/1	0/0	0/1	./.	0/1	1/1	1/1	1/1	1/1	0/0	0/1	0/0	0/0	0/0	0/0	0/0	0/0	./.	1/1	0/0	0/0	0/0	0/0	./.	1/1	1/1	0/1	0/0	0/0	0/0	0/0	./.	0/0	./.	0/0	0/0	./.	0/0	0/0	0/0	./.	0/0	0/0	1/1	1/1	0/0	0/0	0/0
19553	26	19553:25	A	G	.	PASS	AF=0.055;NS=55	GT	0/0	0/0	0/0	0/0	0/0	0/0	0/0	0/0	./.	0/0	0/0	0/0	./.	0/0	./.	0/0	0/0	0/1	0/1	0/0	0/0	0/1	0/0	0/0	0/0	0/0	0/0	0/0	0/0	0/0	./.	0/0	0/0	./.	0/0	0/0	0/0	0/0	./.	0/0	./.	0/0	0/0	0/0	./.	0/1	0/1	0/0	0/0	0/0	0/0	0/0	0/0	./.	0/0	./.	0/0	0/0	./.	0/0	0/0	0/0	0/0	0/1	0/0	0/0	./.
19601	28	19601:27	G	A	.	PASS	AF=0.082;NS=55	GT	0/0	0/0	./.	./.	0/0	0/0	0/0	0/0	0/0	0/0	0/1	0/0	0/0	1/1	0/0	0/0	0/0	0/1	./.	0/1	0/0	./.	0/0	0/0	0/0	0/1	./.	0/0	0/0	0/0	0/0	0/0	0/0	0/0	0/0	0/0	0/0	0/0	0/0	0/0	0/0	0/0	0/0	0/0	0/0	./.	./.	0/1	0/0	0/0	0/1	0/0	0/0	./.	./.	./.	0/0	0/0	0/0	0/0	./.	0/0	0/1	0/0	0/0	./.	0/0
19731	14	19731:13	C	T	.	PASS	AF=0.102;NS=54	GT	./.	0/0	0/0	0/0	0/0	./.	0/0	0/0	./.	0/1	0/0	0/0	0/0	0/0	0/0	0/0	./.	0/0	0/0	0/0	0/0	0/0	0/0	./.	./.	0/0	0/0	0/0	0/0	0/1	0/0	0/1	./.	./.	./.	0/0	./.	0/0	0/0	0/1	0/1	0/0	0/0	./.	0/0	./.	0/1	0/0	0/0	0/0	0/1	0/0	0/1	0/0	0/1	0/0	./.	0/0	0/0	0/0	0/1	0/0	0/0	0/0	0/1	0/0	0/0
19731	20	19731:19	A	T	.	PASS	AF=0.102;NS=54	GT	./.	0/0	0/0	0/0	0/0	./.	0/0	0/0	./.	0/1	0/0	0/0	0/0	0/0	0/0	0/0	./.	0/0	0/0	0/0	0/0	0/0	0/0	./.	./.	0/0	0/0	0/0	0/0	0/1	0/0	0/1	./.	./.	./.	0/0	./.	0/0	0/0	0/1	0/1	0/0	0/0	./.	0/0	./.	0/1	0/0	0/0	0/0	0/1	0/0	0/1	0/0	0/1	0/0	./.	0/0	0/0	0/0	0/1	0/0	0/0	0/0	0/1	0/0	0/0
19731	27	19731:26	C	T	.	PASS	AF=0.051;NS=59	GT	0/0	0/0	0/0	0/0	0/0	0/0	0/0	0/0	./.	0/0	0/1	0/0	0/0	0/0	0/0	0/0	./.	0/0	0/0	0/0	0/0	0/1	0/0	./.	./.	0/1	0/0	0/0	0/0	0/0	0/0	0/0	0/1	0/0	./.	0/0	0/0	0/0	0/0	0/0	0/0	0/0	0/1	0/0	0/0	./.	0/0	0/0	0/0	0/0	0/0	0/0	0/0	0/0	0/0	0/0	./.	0/0	0/0	0/0	0/0	0/0	0/1	./.	0/0	0/0	0/0
19732	64	19732:63	G	A	.	PASS	AF=0.088;NS=57	GT	0/1	0/0	0/0	0/0	0/0	0/1	0/0	0/0	0/0	0/0	0/0	0/1	0/0	0/0	0/0	0/0	0/0	0/0	0/0	0/0	0/0	0/0	0/0	0/0	0/0	0/0	0/1	0/1	0/0	0/0	0/0	0/0	0/0	./.	0/1	0/1	0/0	./.	0/0	0/1	0/0	0/1	0/0	0/1	0/0	./.	./.	0/0	0/0	0/0	./.	0/0	0/0	0/0	./.	./.	./.	0/0	./.	0/0	0/0	./.	0/0	0/0	0/0	0/0	0/0
19871	42	19871:41	C	T	.	PASS	AF=0.389;NS=54	GT	0/0	0/0	0/0	./.	0/0	0/0	./.	0/0	./.	0/0	1/1	1/1	1/1	1/1	1/1	1/1	1/1	1/1	1/1	./.	1/1	1/1	1/1	1/1	1/1	1/1	1/1	1/1	0/0	0/0	0/0	0/0	./.	0/0	0/0	0/0	0/0	0/0	0/0	0/0	./.	./.	1/1	1/1	1/1	0/0	0/0	./.	0/0	./.	./.	0/0	0/0	./.	0/0	0/0	0/0	0/0	0/0	0/0	0/0	0/0	1/1	./.	0/0	0/0	./.
20047	55	20047:54	T	C	.	PASS	AF=0.123;NS=57	GT	0/0	0/0	0/0	0/0	0/0	0/0	0/0	0/0	0/1	0/0	0/0	./.	1/1	./.	./.	0/0	0/1	0/1	./.	1/1	0/1	./.	0/0	1/1	./.	0/0	./.	0/0	0/0	0/0	0/0	0/0	0/0	0/0	0/0	0/0	0/0	0/0	0/0	0/0	0/0	0/0	./.	./.	0/1	0/0	0/0	./.	0/0	0/0	0/0	0/0	0/0	0/0	0/0	0/0	0/0	0/0	0/0	0/0	0/0	0/0	0/1	1/1	0/0	0/0	0/0
20060	13	20060:12	G	A	.	PASS	AF=0.392;NS=60	GT	0/0	0/0	0/0	0/0	0/0	0/0	0/0	0/0	1/1	0/0	1/1	1/1	1/1	1/1	./.	1/1	0/1	1/1	1/1	1/1	1/1	1/1	./.	1/1	1/1	1/1	1/1	./.	1/1	0/0	0/0	0/1	0/0	0/0	0/0	0/0	0/0	0/0	./.	0/0	0/0	0/0	1/1	1/1	1/1	0/0	0/0	0/0	./.	0/1	0/0	./.	0/0	0/0	0/0	0/0	./.	0/0	0/0	0/0	0/1	0/0	1/1	1/1	0/0	0/0	0/1
20063	85	20063:84	T	C	.	PASS	AF=0.056;NS=54	GT	0/0	0/0	0/0	0/0	0/0	0/0	0/0	./.	0/0	0/0	0/0	0/1	0/0	./.	0/1	./.	./.	0/0	./.	0/0	0/1	./.	0/0	0/0	0/1	0/1	0/0	0/0	0/0	0/0	0/0	0/0	0/0	0/0	0/0	0/0	0/0	0/0	0/0	0/0	0/0	0/0	0/1	0/0	0/0	./.	./.	0/0	./.	0/0	0/0	0/0	0/0	./.	0/0	0/0	0/0	0/0	0/0	./.	0/0	0/0	0/0	./.	0/0	0/0	./.
20217	13	20217:12	C	T	.	PASS	AF=0.065;NS=54	GT	0/0	0/0	0/0	0/1	1/1	0/0	0/0	0/0	0/0	0/0	0/0	0/0	0/0	0/0	0/0	./.	0/0	0/0	0/0	0/0	0/0	0/0	0/0	0/0	0/0	./.	./.	0/0	0/0	0/0	0/0	./.	0/0	./.	0/0	./.	0/0	0/0	0/1	0/1	./.	0/0	0/0	0/0	0/0	./.	0/0	0/1	0/0	0/0	0/0	0/0	0/0	./.	0/0	0/0	./.	0/1	0/0	0/0	0/0	0/0	0/0	0/0	./.	./.	./.
20324	40	20324:39	G	A	.	PASS	AF=0.167;NS=57	GT	0/0	./.	0/0	0/0	0/0	0/0	0/0	0/0	./.	0/0	0/1	0/0	./.	./.	0/1	0/0	1/1	0/1	0/0	0/0	0/0	0/0	0/0	./.	0/0	0/1	0/1	1/1	0/1	1/1	0/1	0/1	0/0	0/0	0/0	0/0	0/1	0/0	0/0	0/1	0/0	0/0	0/0	0/0	0/0	./.	./.	0/0	0/0	./.	0/0	0/1	0/0	0/0	0/0	0/0	0/1	0/0	0/0	0/0	./.	0/0	0/1	./.	0/0	0/0	0/0
20347	3	20347:2	A	C	.	PASS	AF=0.073;NS=55	GT	0/0	./.	0/0	./.	./.	0/0	0/0	./.	./.	0/0	./.	0/1	0/0	0/0	0/0	0/0	0/0	0/0	0/0	./.	0/0	0/0	./.	0/0	0/0	0/0	0/1	0/1	0/0	0/0	0/0	0/0	0/0	0/0	0/0	0/1	0/0	0/0	0/0	0/0	0/0	0/0	0/0	0/0	0/0	./.	0/0	0/1	0/1	0/0	0/0	0/0	0/0	./.	0/0	0/1	0/0	0/1	./.	0/0	0/0	0/0	./.	0/0	0/0	0/0	0/0
20374	115	20374:114	T	C	.	PASS	AF=0.088;NS=57	GT	0/0	0/0	0/0	0/0	0/0	0/0	./.	0/0	0/0	0/0	0/0	./.	0/0	0/0	./.	0/0	0/0	0/1	0/0	0/1	./.	0/0	0/1	./.	0/0	0/0	0/0	0/0	0/0	0/1	0/0	0/0	0/0	0/0	0/0	0/0	0/0	0/1	./.	0/1	0/0	0/0	./.	./.	0/0	./.	0/0	0/0	0/0	0/0	0/0	0/0	0/1	./.	0/0	0/1	0/0	0/0	0/0	0/0	0/0	0/0	0/1	0/1	0/0	0/0	0/0
20439	41	20439:40	G	T	.	PASS	AF=0.071;NS=56	GT	0/1	0/0	0/0	0/0	0/0	0/0	0/0	0/0	0/0	0/0	0/0	./.	0/0	0/0	0/0	./.	0/0	0/0	0/0	0/0	./.	0/0	0/0	0/1	0/0	0/0	0/0	0/0	0/0	0/0	0/1	0/1	./.	./.	0/1	0/1	0/0	0/0	0/0	0/0	0/0	0/0	0/0	0/0	0/0	0/0	./.	0/0	0/0	0/0	0/0	0/0	0/0	./.	0/1	0/0	./.	./.	0/0	./.	0/1	0/0	./.	0/0	0/0	0/0	0/0
20469	17	20469:16	T	C	.	PASS	AF=0.061;NS=57	GT	0/0	0/0	0/0	0/0	0/0	0/0	./.	0/0	0/1	0/0	./.	0/0	0/0	0/0	./.	0/0	0/0	0/0	0/0	0/1	0/0	0/0	0/0	0/1	./.	0/0	1/1	0/0	0/0	0/0	0/0	0/0	0/1	0/0	0/0	0/0	0/0	0/0	0/0	./.	0/0	0/0	0/0	0/0	0/0	0/0	0/0	0/0	0/0	0/0	0/0	0/0	0/0	./.	0/0	0/0	0/0	./.	./.	0/0	0/0	0/0	./.	0/1	0/0	./.	0/0
20469	84	20469:83	C	T	.	PASS	AF=0.464;NS=56	GT	0/0	0/0	0/0	0/0	0/0	0/0	./.	0/0	1/1	./.	./.	1/1	1/1	1/1	./.	1/1	1/1	1/1	1/1	1/1	1/1	1/1	1/1	1/1	./.	1/1	1/1	1/1	0/1	0/1	0/1	0/0	0/1	0/1	0/1	0/1	1/1	1/1	0/0	./.	0/0	0/0	1/1	1/1	1/1	0/0	0/0	0/1	0/0	0/0	0/0	0/0	0/0	./.	0/0	0/0	0/0	./.	./.	0/0	0/0	0/0	./.	1/1	0/0	./.	0/0
20856	54	20856:53	T	A	.	PASS	AF=0.236;NS=55	GT	0/0	0/1	0/1	0/0	./.	0/0	0/0	./.	0/0	0/0	0/0	./.	./.	0/1	0/0	1/1	0/0	0/1	1/1	./.	0/1	0/1	0/0	./.	./.	./.	./.	0/0	0/1	0/0	0/0	0/0	0/0	1/1	0/1	0/0	1/1	0/0	0/1	0/0	0/0	1/1	0/1	0/1	./.	0/0	0/0	0/0	0/0	0/0	0/0	./.	0/1	0/0	0/1	0/0	1/1	0/0	0/0	0/0	0/0	0/0	./.	0/0	0/1	0/0	0/0
20856	57	20856:56	C	T	.	PASS	AF=0.070;NS=57	GT	0/0	0/0	0/0	0/0	./.	0/0	0/1	./.	0/0	0/0	./.	0/0	./.	0/0	0/1	0/0	0/0	0/1	0/0	0/0	0/0	0/0	0/1	0/0	./.	./.	./.	0/1	0/0	0/1	0/1	0/0	0/0	0/0	0/0	0/1	0/0	0/0	0/0	0/0	0/0	0/0	0/0	0/0	./.	0/0	0/0	0/0	0/0	0/0	0/0	./.	0/0	0/0	0/0	0/0	0/0	0/0	0/0	0/0	0/0	0/0	./.	0/0	0/0	0/0	0/0
20856	61	20856:60	G	T	.	PASS	AF=0.070;NS=57	GT	0/0	0/0	0/0	0/0	./.	0/0	0/1	./.	0/0	0/0	./.	0/0	./.	0/0	0/1	0/0	0/0	0/1	0/0	0/0	0/0	0/0	0/1	0/0	./.	./.	./.	0/1	0/0	0/1	0/1	0/0	0/0	0/0	0/0	0/1	0/0	0/0	0/0	0/0	0/0	0/0	0/0	0/0	./.	0/0	0/0	0/0	0/0	0/0	0/0	./.	0/0	0/0	0/0	0/0	0/0	0/0	0/0	0/0	0/0	0/0	./.	0/0	0/0	0/0	0/0
20856	66	20856:65	T	C	.	PASS	AF=0.188;NS=56	GT	0/0	0/0	0/0	./.	./.	0/0	0/0	./.	1/1	0/0	0/0	0/0	./.	0/0	0/0	0/0	0/0	0/0	0/0	0/0	0/1	0/0	./.	0/0	./.	./.	./.	0/0	0/0	0/0	0/0	1/1	0/0	0/0	0/0	0/0	0/0	0/0	0/0	0/0	0/0	0/0	0/1	0/1	./.	0/0	0/1	1/1	1/1	0/1	1/1	./.	0/0	0/0	0/0	0/0	0/0	0/0	0/0	1/1	0/0	0/0	./.	1/1	0/0	0/0	1/1
20856	81	20856:80	C	G	.	PASS	AF=0.062;NS=56	GT	0/0	0/0	0/0	0/0	./.	0/0	0/1	./.	0/0	0/0	./.	0/0	./.	0/0	0/1	0/0	0/0	0/1	0/0	0/0	0/0	0/0	./.	0/0	./.	./.	./.	0/1	0/0	0/1	0/1	0/0	0/0	0/0	0/0	0/1	0/0	0/0	0/0	0/0	0/0	0/0	0/0	0/0	./.	0/0	0/0	0/0	0/0	0/0	0/0	./.	0/0	0/0	0/0	0/0	0/0	0/0	0/0	0/0	0/0	0/0	./.	0/0	0/0	0/0	0/0
21151	77	21151:76	T	C	.	PASS	AF=0.172;NS=58	GT	1/1	1/1	1/1	1/1	1/1	1/1	./.	1/1	./.	0/0	0/0	0/0	0/0	./.	0/0	0/0	./.	0/0	./.	0/0	0/0	0/0	0/0	0/0	0/0	0/0	0/0	0/0	0/0	0/0	0/0	0/0	0/1	0/0	0/0	0/0	0/0	0/0	0/0	0/0	0/0	./.	0/0	0/0	0/0	0/0	./.	0/0	0/0	0/0	0/0	0/0	./.	0/0	0/1	0/0	0/0	0/0	0/0	./.	0/0	0/0	0/0	0/0	1/1	1/1	0/0
21151	85	21151:84	G	C	.	PASS	AF=0.447;NS=57	GT	0/1	0/0	0/0	0/1	0/0	0/0	./.	0/0	./.	1/1	0/0	0/0	0/0	./.	0/0	0/0	./.	0/0	./.	0/0	0/0	0/0	0/0	0/0	0/0	0/0	0/0	0/0	0/0	1/1	1/1	1/1	1/1	1/1	0/0	1/1	1/1	1/1	0/1	1/1	0/1	./.	0/0	./.	0/0	1/1	./.	1/1	1/1	1/1	1/1	1/1	./.	1/1	0/1	1/1	1/1	1/1	0/1	./.	1/1	0/1	0/0	0/0	0/0	0/0	1/1
21151	120	21151:119	C	T	.	PASS	AF=0.070;NS=57	GT	0/0	0/0	0/0	0/0	0/0	0/0	./.	0/0	./.	0/0	0/0	0/0	0/0	./.	0/0	0/0	./.	0/0	./.	0/0	0/0	0/0	0/0	0/0	0/0	0/0	0/0	0/0	0/0	0/0	0/0	0/0	0/0	0/0	0/0	0/1	0/0	0/1	0/1	0/0	0/0	./.	0/0	0/0	0/0	0/0	./.	0/0	0/0	0/1	0/0	./.	./.	0/0	0/0	0/1	0/0	0/0	0/1	./.	0/1	0/1	0/0	0/0	0/0	0/0	0/0
21179	7	21179:6	G	C	.	PASS	AF=0.056;NS=54	GT	0/0	0/0	0/0	0/0	0/0	0/0	0/0	0/0	0/1	0/0	./.	0/0	0/0	./.	./.	./.	0/0	0/1	0/0	0/1	0/1	0/1	./.	./.	0/1	0/0	./.	./.	0/0	0/0	0/0	0/0	0/0	0/0	0/0	0/0	0/0	./.	0/0	0/0	0/0	0/0	0/0	./.	./.	0/0	0/0	0/0	0/0	0/0	0/0	0/0	0/0	0/0	0/0	0/0	0/0	./.	0/0	0/0	0/0	0/0	./.	0/0	0/0	0/0	0/0
21344	6	21344:5	G	A	.	PASS	AF=0.127;NS=55	GT	./.	0/0	0/0	0/0	0/0	./.	./.	./.	./.	0/0	./.	./.	0/1	0/1	0/0	./.	0/1	./.	0/1	0/1	0/1	0/0	0/1	0/0	0/0	0/1	0/1	0/1	0/1	0/0	0/0	0/0	0/0	0/0	0/0	0/0	0/0	./.	0/0	0/0	0/0	0/0	0/1	0/0	./.	0/0	0/0	0/0	0/0	0/0	0/0	0/0	0/0	0/0	0/0	0/0	0/0	0/0	0/0	0/0	0/0	0/0	1/1	./.	0/0	0/0	0/0
21344	40	21344:39	C	T	.	PASS	AF=0.068;NS=59	GT	./.	0/0	0/0	0/0	0/1	./.	./.	./.	0/0	0/0	./.	./.	0/0	0/0	0/0	0/0	0/0	0/0	0/1	0/0	0/0	0/0	0/1	0/0	0/0	0/0	0/0	0/1	0/0	0/0	0/0	0/0	0/0	0/0	0/0	0/0	0/0	./.	0/0	0/0	0/0	0/0	0/0	0/0	0/0	0/0	0/0	0/0	0/1	0/1	0/0	0/0	0/0	0/0	0/0	0/0	0/1	0/0	0/0	0/0	0/1	0/0	0/0	./.	0/0	0/0	0/0
21344	46	21344:45	C	T	.	PASS	AF=0.127;NS=55	GT	./.	0/0	0/0	0/0	0/0	./.	./.	./.	./.	0/0	./.	./.	0/1	0/1	0/0	./.	0/1	./.	0/1	0/1	0/1	0/0	0/1	0/0	0/0	0/1	0/1	0/1	0/1	0/0	0/0	0/0	0/0	0/0	0/0	0/0	0/0	./.	0/0	0/0	0/0	0/0	0/1	0/0	./.	0/0	0/0	0/0	0/0	0/0	0/0	0/0	0/0	0/0	0/0	0/0	0/0	0/0	0/0	0/0	0/0	0/0	1/1	./.	0/0	0/0	0/0
21748	41	21748:40	G	A	.	PASS	AF=0.228;NS=57	GT	./.	./.	./.	0/1	./.	0/1	0/1	0/0	0/0	0/0	0/0	0/0	0/1	0/1	0/1	0/0	0/1	0/0	0/0	0/1	1/1	0/0	0/1	0/0	0/0	0/1	0/1	./.	0/0	1/1	0/0	0/0	0/0	0/0	0/1	./.	0/0	0/0	0/0	0/0	0/0	1/1	0/1	1/1	0/0	0/1	0/0	0/0	0/0	0/0	0/1	0/0	./.	0/1	0/0	0/0	0/0	./.	0/0	./.	1/1	0/0	0/0	0/0	./.	0/0	0/0
21748	56	21748:55	C	T	.	PASS	AF=0.202;NS=57	GT	./.	./.	./.	0/0	./.	0/1	0/1	0/0	0/0	0/0	0/0	0/0	0/1	0/1	0/1	0/0	0/1	0/0	0/0	0/1	1/1	0/0	0/1	0/0	0/0	0/1	0/1	./.	0/0	1/1	0/0	0/0	0/0	0/0	0/1	./.	0/0	0/0	0/0	0/0	0/0	1/1	0/1	1/1	0/0	0/1	0/0	0/0	0/0	0/0	0/1	0/0	./.	0/1	0/0	0/0	0/0	./.	0/0	./.	0/0	0/0	0/0	0/0	./.	0/0	0/0
21818	10	21818:9	G	T	.	PASS	AF=0.281;NS=64	GT	1/1	1/1	1/1	1/1	1/1	1/1	1/1	1/1	0/0	0/1	0/0	0/0	0/0	0/0	0/0	0/0	0/0	0/0	0/0	0/1	0/0	0/0	0/0	./.	0/0	0/0	0/0	0/0	0/0	0/1	0/1	0/1	0/1	0/0	0/0	0/0	0/0	0/1	0/1	0/0	0/0	0/1	0/0	0/0	0/0	0/1	./.	0/0	0/1	0/0	0/0	0/0	0/0	0/0	0/1	0/0	0/1	0/0	./.	0/1	0/0	0/1	0/0	0/0	1/1	1/1	0/1
21818	13	21818:12	C	G	.	PASS	AF=0.281;NS=64	GT	1/1	1/1	1/1	1/1	1/1	1/1	1/1	1/1	0/0	0/1	0/0	0/0	0/0	0/0	0/0	0/0	0/0	0/0	0/0	0/1	0/0	0/0	0/0	./.	0/0	0/0	0/0	0/0	0/0	0/1	0/1	0/1	0/1	0/0	0/0	0/0	0/0	0/1	0/1	0/0	0/0	0/1	0/0	0/0	0/0	0/1	./.	0/0	0/1	0/0	0/0	0/0	0/0	0/0	0/1	0/0	0/1	0/0	./.	0/1	0/0	0/1	0/0	0/0	1/1	1/1	0/1
21818	21	21818:20	A	G	.	PASS	AF=0.062;NS=65	GT	0/1	0/1	0/0	0/0	0/0	0/1	0/1	0/1	0/0	0/0	0/0	0/0	0/0	0/0	0/0	0/0	0/0	0/0	0/0	0/0	0/0	0/0	0/0	./.	0/0	0/0	0/0	0/0	0/0	0/0	0/0	0/0	0/0	0/0	0/0	0/0	0/0	0/1	0/0	0/0	0/0	0/0	0/0	0/0	0/0	0/0	0/0	0/0	0/0	0/0	0/0	0/0	0/0	0/0	0/0	0/0	0/1	0/0	0/0	0/0	0/0	0/0	0/0	0/0	0/1	./.	0/0
21818	41	21818:40	T	G	.	PASS	AF=0.078;NS=64	GT	0/1	./.	0/1	0/1	0/1	0/1	0/1	0/1	0/0	0/0	0/0	0/0	0/0	0/0	0/0	0/0	0/0	0/0	0/0	0/0	0/0	0/0	0/0	./.	0/0	0/0	0/0	0/0	0/0	0/0	0/0	0/0	0/0	0/0	0/0	0/0	0/0	0/1	0/0	0/0	0/0	0/0	0/0	0/0	0/0	0/0	0/0	0/0	0/0	0/0	0/0	0/0	0/0	0/0	0/0	0/0	0/1	0/0	0/0	0/0	0/0	0/0	0/0	0/0	0/1	./.	0/0
21818	60	21818:59	T	C	.	PASS	AF=0.069;NS=65	GT	0/1	0/0	0/1	0/1	0/1	0/1	0/1	0/1	0/0	0/1	0/0	0/0	0/0	0/0	0/0	0/0	0/0	0/0	0/0	0/0	0/0	0/0	0/0	./.	0/0	0/0	0/0	0/0	0/0	0/0	0/0	0/0	0/0	0/0	0/0	0/0	0/0	0/0	0/0	0/0	0/0	0/0	0/0	0/0	0/0	0/0	0/0	0/0	0/0	0/0	0/0	0/0	0/0	0/0	0/0	0/0	0/0	0/0	0/0	0/0	0/0	0/0	0/0	0/0	0/1	./.	0/0
21818	64	21818:63	G	A	.	PASS	AF=0.070;NS=64	GT	0/1	./.	0/1	0/1	0/0	0/1	0/1	0/1	0/0	0/0	0/0	0/0	0/0	0/0	0/0	0/0	0/0	0/0	0/0	0/0	0/0	0/0	0/0	./.	0/0	0/0	0/0	0/0	0/0	0/0	0/0	0/0	0/0	0/0	0/0	0/0	0/0	0/1	0/0	0/0	0/0	0/0	0/0	0/0	0/0	0/0	0/0	0/0	0/0	0/0	0/0	0/0	0/0	0/0	0/0	0/0	0/1	0/0	0/0	0/0	0/0	0/0	0/0	0/0	0/1	./.	0/0
21818	85	21818:84	A	T	.	PASS	AF=0.086;NS=64	GT	0/1	./.	0/1	0/1	0/0	0/1	0/1	0/1	0/0	0/0	0/0	0/0	0/0	0/0	0/0	0/0	0/0	0/0	0/0	0/0	0/0	0/0	0/0	./.	0/0	0/0	0/0	0/0	0/0	0/0	0/0	0/0	0/0	0/0	0/0	0/0	0/0	0/1	0/0	0/0	0/0	0/0	0/0	0/0	0/0	0/0	0/0	0/0	0/0	0/0	0/0	0/1	0/0	0/0	0/0	0/0	0/1	0/0	0/0	0/1	0/0	0/0	0/0	0/0	0/1	./.	0/0
21854	9	21854:8	A	G	.	PASS	AF=0.157;NS=54	GT	1/1	1/1	1/1	./.	1/1	1/1	1/1	1/1	0/0	./.	0/0	./.	0/0	0/0	./.	0/0	0/0	0/0	0/0	./.	0/0	./.	0/0	./.	0/0	0/0	0/0	0/0	0/0	0/0	0/0	0/0	0/0	0/0	0/0	0/0	0/0	0/0	0/0	0/0	0/0	0/0	0/0	0/0	0/0	0/0	./.	0/0	0/0	0/0	0/0	0/0	0/0	./.	0/0	0/0	0/1	0/0	./.	0/0	./.	0/0	0/0	./.	./.	1/1	0/0
21956	99	21956:98	C	A	.	PASS	AF=0.080;NS=56	GT	0/0	0/0	0/0	0/0	0/0	0/0	0/0	./.	0/0	0/0	0/0	0/0	0/1	./.	./.	0/0	./.	0/1	0/1	./.	0/0	0/0	0/0	0/0	0/1	./.	./.	0/0	0/0	0/0	0/0	0/0	./.	0/0	0/0	0/0	0/1	0/0	./.	0/0	0/0	./.	0/0	1/1	0/1	0/0	0/0	0/0	0/0	0/0	0/0	0/0	0/0	0/0	./.	0/0	0/0	0/0	0/0	0/0	0/0	0/0	0/1	0/0	0/0	0/0	0/0
22135	84	22135:83	G	T	.	PASS	AF=0.073;NS=55	GT	0/0	0/0	0/0	0/0	./.	0/0	0/0	./.	0/0	./.	0/0	0/0	0/0	0/0	0/0	0/0	0/0	0/0	0/0	0/0	./.	0/0	0/0	0/0	0/0	0/0	./.	0/0	0/1	0/0	0/0	0/1	0/0	0/0	0/0	0/0	0/1	0/0	0/0	0/1	0/0	0/0	0/0	0/0	0/0	0/0	0/1	./.	./.	0/0	0/0	./.	0/1	./.	0/1	0/0	0/0	./.	0/0	0/0	0/1	0/0	./.	0/0	0/0	0/0	./.
22315	63	22315:62	G	C	.	PASS	AF=0.074;NS=54	GT	0/0	./.	0/0	0/0	0/0	0/1	0/0	0/1	0/0	0/0	./.	./.	0/0	0/0	./.	0/0	0/0	0/0	0/0	0/0	0/1	0/0	./.	0/0	0/0	0/0	0/0	0/0	0/1	0/1	./.	0/0	0/0	0/0	0/0	./.	0/0	0/0	0/0	0/0	./.	./.	./.	0/0	0/0	0/0	0/0	0/0	./.	0/0	0/0	0/0	0/0	./.	0/1	0/0	0/0	0/1	0/0	0/0	0/0	0/0	0/1	0/0	0/0	0/0	./.
22718	24	22718:23	C	T	.	PASS	AF=0.064;NS=55	GT	./.	./.	0/0	0/0	0/0	0/0	./.	./.	0/0	0/0	0/0	./.	0/0	0/0	0/0	0/1	0/0	0/1	0/0	0/0	0/0	0/0	./.	0/0	0/1	./.	./.	0/0	0/0	0/0	0/0	0/0	0/0	0/0	0/0	0/0	./.	0/1	0/0	0/0	0/0	0/0	0/0	0/0	0/0	0/0	0/0	0/0	0/0	0/0	0/0	0/0	0/0	./.	0/0	0/0	0/0	0/1	0/1	0/0	0/0	0/1	./.	0/0	./.	0/0	0/0
22718	84	22718:83	A	T	.	PASS	AF=0.083;NS=54	GT	./.	./.	0/0	0/0	0/0	0/1	./.	./.	0/0	0/0	0/0	./.	0/0	0/0	0/0	0/1	0/0	0/1	0/0	0/0	0/0	0/0	./.	0/0	0/1	./.	./.	0/0	0/0	0/0	0/0	0/0	0/0	0/0	0/0	0/0	./.	0/1	0/0	0/1	0/0	0/0	0/0	0/0	0/0	0/0	0/1	0/0	0/0	0/0	0/0	0/0	0/0	./.	0/0	0/0	0/0	./.	0/1	0/0	0/0	0/1	./.	0/0	./.	0/0	0/0
22718	86	22718:85	A	G	.	PASS	AF=0.074;NS=54	GT	./.	./.	0/0	0/0	0/0	0/0	./.	./.	0/0	0/0	0/0	./.	0/0	0/0	0/0	0/1	0/0	0/1	0/0	0/0	0/0	0/0	./.	0/0	0/1	./.	./.	0/0	0/0	0/0	0/0	0/0	0/0	0/0	0/0	0/0	./.	0/1	0/0	0/1	0/0	0/0	0/0	0/0	0/0	0/0	0/1	0/0	0/0	0/0	0/0	0/0	0/0	./.	0/0	0/0	0/0	./.	0/1	0/0	0/0	0/1	./.	0/0	./.	0/0	0/0
22718	88	22718:87	T	C	.	PASS	AF=0.074;NS=54	GT	./.	./.	0/0	0/0	0/0	0/0	./.	./.	0/0	0/0	0/0	./.	0/0	0/0	0/0	0/1	0/0	0/1	0/0	0/0	0/0	0/0	./.	0/0	0/1	./.	./.	0/0	0/0	0/0	0/0	0/0	0/0	0/0	0/0	0/0	./.	0/1	0/0	0/1	0/0	0/0	0/0	0/0	0/0	0/0	0/1	0/0	0/0	0/0	0/0	0/0	0/0	./.	0/0	0/0	0/0	./.	0/1	0/0	0/0	0/1	./.	0/0	./.	0/0	0/0
22718	103	22718:102	C	T	.	PASS	AF=0.064;NS=55	GT	./.	./.	0/0	0/0	0/0	0/0	./.	./.	0/0	0/0	0/0	./.	0/0	0/0	0/0	0/1	0/0	0/1	0/0	0/0	0/0	0/0	./.	0/0	0/1	./.	./.	0/0	0/0	0/0	0/0	0/0	0/0	0/0	0/0	0/0	./.	0/1	0/0	0/0	0/0	0/0	0/0	0/0	0/0	0/0	0/0	0/0	0/0	0/0	0/0	0/0	0/0	./.	0/0	0/0	0/0	0/1	0/1	0/0	0/0	0/1	./.	0/0	./.	0/0	0/0
22718	111	22718:110	C	T	.	PASS	AF=0.089;NS=56	GT	./.	./.	0/0	0/0	0/1	0/0	./.	./.	0/0	0/0	0/0	./.	0/1	0/0	0/0	0/0	0/0	0/0	0/0	0/0	0/0	0/1	./.	0/0	0/0	./.	0/0	0/0	0/0	0/0	0/0	0/1	0/1	0/1	0/0	0/0	./.	0/0	0/0	0/0	0/0	0/0	0/0	0/0	0/0	0/0	0/0	0/1	0/0	0/0	0/0	0/1	0/1	./.	0/0	0/0	0/0	0/0	0/0	0/0	0/0	0/0	./.	0/0	./.	0/0	0/1
22718	113	22718:112	C	T	.	PASS	AF=0.064;NS=55	GT	./.	./.	0/0	0/0	0/1	0/0	./.	./.	0/0	0/0	0/0	./.	0/0	0/0	0/0	0/1	0/0	0/1	0/0	0/0	0/0	0/0	./.	0/0	0/0	./.	./.	0/0	0/0	0/0	0/0	0/0	0/0	0/0	0/0	0/0	./.	0/1	0/0	0/0	0/0	0/0	0/0	0/0	0/0	0/0	0/0	0/0	0/0	0/0	0/0	0/0	0/0	./.	0/0	0/0	0/0	0/1	0/1	0/0	0/0	0/1	./.	0/0	./.	0/0	0/0
22812	41	22812:40	G	A	.	PASS	AF=0.074;NS=54	GT	0/0	0/0	0/0	0/1	0/0	0/1	./.	0/0	0/0	0/0	0/0	0/0	0/0	./.	0/0	./.	0/0	0/0	0/0	./.	./.	./.	0/0	./.	0/0	./.	0/0	./.	0/0	0/0	0/0	0/0	0/0	0/0	0/0	0/0	0/1	0/0	0/0	0/0	./.	0/0	0/1	0/0	0/1	0/1	0/0	0/0	0/0	0/1	0/0	0/0	0/0	./.	0/0	0/0	0/0	0/1	0/0	./.	0/0	0/0	0/0	./.	0/0	0/0	0/0
23161	20	23161:19	T	C	.	PASS	AF=0.116;NS=56	GT	0/0	0/0	0/0	0/0	./.	0/0	0/0	0/0	0/1	0/1	0/0	0/1	0/1	0/0	./.	0/1	0/1	./.	0/0	0/0	0/0	0/0	0/0	./.	0/0	./.	./.	0/0	0/0	0/0	0/0	0/0	0/0	0/1	0/0	0/0	./.	0/0	0/0	./.	0/0	0/1	0/0	0/0	0/0	0/1	0/1	./.	0/0	0/0	0/0	0/1	0/0	0/0	0/0	0/1	0/1	0/0	./.	0/0	0/0	0/0	./.	0/0	0/0	0/0	0/0
23333	90	23333:89	C	T	.	PASS	AF=0.051;NS=59	GT	0/0	0/0	0/0	0/1	0/0	0/0	./.	./.	./.	./.	0/0	0/0	0/0	0/0	0/0	0/0	0/0	0/0	0/0	0/0	0/0	0/0	0/0	0/0	0/1	0/0	0/0	0/0	0/0	./.	0/0	./.	0/0	./.	0/0	0/0	0/1	0/0	0/0	0/0	0/0	0/0	0/0	0/0	0/0	0/0	0/0	0/0	0/1	0/0	0/0	0/0	0/0	0/1	0/0	0/0	0/0	0/0	0/0	0/0	./.	0/0	0/0	0/0	0/0	0/1	0/0
23342	127	23342:126	T	A	.	PASS	AF=0.355;NS=55	GT	0/0	0/0	0/0	0/0	0/0	0/0	0/0	0/0	1/1	0/0	1/1	./.	1/1	1/1	0/1	0/1	1/1	1/1	1/1	./.	1/1	0/1	1/1	./.	1/1	1/1	1/1	1/1	0/0	0/0	0/0	0/0	0/0	0/0	0/0	./.	./.	0/0	0/0	./.	0/0	0/1	1/1	1/1	1/1	0/0	0/0	0/0	0/0	0/0	./.	0/0	0/0	0/0	0/0	./.	./.	0/0	0/0	./.	0/0	0/0	./.	1/1	./.	0/0	0/1
23391	61	23391:60	T	C	.	PASS	AF=0.139;NS=54	GT	0/1	0/0	./.	0/1	1/1	./.	./.	./.	0/0	0/0	0/0	0/0	0/0	0/0	0/0	0/0	0/0	0/0	0/0	0/0	0/0	./.	0/0	0/0	0/1	0/0	0/1	0/0	0/0	0/0	0/0	0/0	0/0	./.	./.	0/1	0/0	0/0	0/0	0/1	0/0	0/1	0/0	0/0	./.	0/1	0/0	0/0	./.	0/1	0/0	0/0	./.	0/0	0/0	0/0	0/0	0/1	0/1	./.	0/1	./.	0/0	0/0	./.	0/1	0/0
23590	28	23590:27	T	C	.	PASS	AF=0.211;NS=57	GT	0/0	1/1	0/0	./.	0/1	./.	0/0	0/0	0/0	0/0	./.	0/1	0/0	0/0	0/1	./.	1/1	0/0	./.	0/0	0/1	0/0	0/0	0/0	1/1	0/0	0/0	0/1	0/0	0/0	0/0	1/1	0/1	0/0	0/0	0/0	0/0	0/0	0/0	./.	0/1	0/0	0/0	0/1	0/0	0/1	./.	0/0	0/0	0/1	0/0	1/1	./.	./.	0/0	0/0	0/0	0/0	0/0	0/1	0/0	0/0	0/0	1/1	./.	0/0	0/1
23590	74	23590:73	C	G	.	PASS	AF=0.055;NS=55	GT	0/0	0/1	0/0	./.	0/0	./.	0/0	0/0	./.	0/0	./.	0/0	0/0	0/0	0/0	0/0	0/0	0/0	0/0	0/0	0/1	0/0	./.	0/0	0/1	0/0	0/0	0/1	0/0	0/0	0/0	./.	./.	0/0	0/0	0/0	0/0	0/0	0/0	./.	0/0	0/0	0/0	0/0	0/0	0/0	./.	0/0	0/0	0/1	0/0	0/0	./.	./.	0/0	0/0	0/0	0/0	0/0	0/0	0/0	0/0	0/0	0/0	./.	0/0	0/1
23828	50	23828:49	C	A	.	PASS	AF=0.121;NS=58	GT	0/0	0/0	0/0	0/0	0/0	0/0	0/0	0/0	0/0	0/0	0/0	0/0	0/0	0/0	0/0	0/0	0/0	0/0	0/0	0/0	0/0	0/0	0/0	0/0	0/0	0/0	0/0	0/0	0/1	0/0	./.	0/1	0/0	./.	0/0	0/1	0/1	./.	./.	0/1	0/1	./.	0/0	0/0	0/0	0/1	0/1	./.	0/1	0/0	0/1	./.	0/1	0/1	./.	0/1	0/0	./.	0/0	0/0	0/0	0/0	0/0	0/0	0/0	0/0	0/1
23828	51	23828:50	C	A	.	PASS	AF=0.121;NS=58	GT	0/0	0/0	0/0	0/0	0/0	0/0	0/0	0/0	0/0	0/0	0/0	0/0	0/0	0/0	0/0	0/0	0/0	0/0	0/0	0/0	0/0	0/0	0/0	0/0	0/0	0/0	0/0	0/0	0/1	0/0	./.	0/1	0/0	./.	0/0	0/1	0/1	./.	./.	0/1	0/1	./.	0/0	0/0	0/0	0/1	0/1	./.	0/1	0/0	0/1	./.	0/1	0/1	./.	0/1	0/0	./.	0/0	0/0	0/0	0/0	0/0	0/0	0/0	0/0	0/1
23910	81	23910:80	C	T	.	PASS	AF=0.065;NS=54	GT	0/0	0/0	0/0	./.	0/0	./.	0/0	./.	0/0	./.	./.	0/0	0/0	0/0	./.	0/0	0/0	0/0	0/0	0/0	0/0	0/0	0/0	0/0	0/0	0/0	0/0	./.	0/0	0/1	0/0	0/1	0/1	0/1	0/1	0/0	0/0	0/0	0/0	0/0	0/0	0/0	0/0	0/0	0/0	0/0	0/0	0/0	./.	0/0	./.	0/0	0/0	./.	./.	0/0	0/0	0/1	0/0	0/0	./.	0/0	0/0	0/0	./.	0/0	0/1
23923	100	23923:99	G	C	.	PASS	AF=0.120;NS=54	GT	0/0	0/0	0/0	0/0	./.	0/0	0/0	./.	0/0	0/0	0/0	0/1	0/1	0/1	1/1	0/0	./.	0/0	./.	0/0	0/0	./.	0/0	0/0	0/1	0/0	0/1	0/1	0/1	0/0	0/0	0/0	0/0	0/0	0/0	0/0	0/0	0/1	0/0	0/0	./.	0/1	0/1	0/0	0/0	0/0	./.	0/0	./.	0/0	0/0	./.	0/0	./.	0/1	./.	0/0	0/0	0/0	0/0	./.	0/0	0/0	./.	0/0	0/0	0/0
23937	57	23937:56	C	T	.	PASS	AF=0.138;NS=58	GT	0/0	0/0	0/0	0/0	0/0	0/0	0/0	0/0	0/1	0/0	0/0	0/1	0/0	0/1	0/1	./.	0/1	0/0	0/0	./.	0/1	./.	./.	./.	0/1	0/1	0/1	0/0	0/1	./.	0/0	./.	0/1	0/0	0/0	0/0	0/0	0/0	./.	0/0	0/0	0/0	./.	0/1	0/1	0/0	0/0	0/0	0/0	0/1	0/0	0/0	0/0	0/0	0/0	0/0	0/0	0/0	0/0	0/0	0/0	0/0	0/0	0/1	0/0	0/0	0/1
24089	41	24089:40	A	G	.	PASS	AF=0.131;NS=61	GT	0/1	0/0	0/0	./.	0/1	0/0	./.	0/0	0/0	0/0	0/1	0/0	0/1	0/0	0/0	0/0	0/1	0/0	0/0	0/0	0/0	0/0	./.	0/1	0/0	0/0	0/0	0/0	0/0	./.	0/1	0/0	0/0	./.	0/0	0/0	0/0	0/0	0/1	0/0	0/0	0/0	0/1	0/0	0/0	0/0	0/0	0/0	0/0	0/1	0/0	0/0	0/0	0/1	0/0	0/1	0/0	0/1	0/1	0/0	0/0	0/1	0/0	0/0	./.	0/1	0/0
24141	104	24141:103	G	A	.	PASS	AF=0.073;NS=55	GT	./.	0/0	0/0	./.	0/0	0/0	./.	0/0	0/1	0/0	0/0	0/0	0/0	0/0	0/0	./.	0/0	./.	0/0	0/0	0/0	0/0	0/0	0/0	0/0	0/1	0/0	0/0	0/0	0/1	0/1	./.	./.	./.	./.	0/0	0/0	0/0	0/0	0/0	0/0	0/0	0/0	0/1	./.	0/0	0/0	0/0	0/0	0/0	0/1	0/0	0/0	0/1	0/0	0/1	./.	0/0	0/0	0/0	0/0	0/0	0/0	./.	0/0	0/0	0/0
24141	131	24141:130	G	A	.	PASS	AF=0.073;NS=55	GT	./.	0/0	0/0	./.	0/0	0/0	./.	0/0	0/1	0/0	0/0	0/0	0/0	0/0	0/0	./.	0/0	./.	0/0	0/0	0/0	0/0	0/0	0/0	0/0	0/1	0/0	0/0	0/0	0/1	0/1	./.	./.	./.	./.	0/0	0/0	0/0	0/0	0/0	0/0	0/0	0/0	0/1	./.	0/0	0/0	0/0	0/0	0/0	0/1	0/0	0/0	0/1	0/0	0/1	./.	0/0	0/0	0/0	0/0	0/0	0/0	./.	0/0	0/0	0/0
24152	69	24152:68	G	A	.	PASS	AF=0.055;NS=55	GT	0/0	0/1	0/0	0/0	./.	0/0	0/0	0/0	0/0	0/0	0/0	./.	0/0	0/0	0/0	./.	0/0	0/0	0/0	./.	0/0	0/0	0/0	0/0	0/0	./.	0/0	0/0	0/0	0/0	0/0	0/0	0/0	0/0	0/0	0/0	0/0	0/0	0/0	0/0	0/1	./.	0/0	./.	0/0	0/0	./.	./.	0/0	0/1	0/0	0/0	0/0	./.	./.	0/0	0/0	0/0	0/0	0/1	./.	0/0	0/0	0/0	1/1	0/0	0/0
24232	96	24232:95	A	G	.	PASS	AF=0.148;NS=54	GT	0/0	./.	0/1	0/0	0/1	0/0	0/1	0/1	0/0	0/0	0/0	./.	0/0	0/0	0/0	0/0	0/0	0/0	0/0	0/0	0/0	0/0	0/0	0/0	0/0	0/0	./.	./.	./.	0/1	0/0	./.	0/1	0/0	0/1	0/1	0/0	0/1	0/1	0/1	0/0	./.	./.	0/0	0/0	./.	0/0	0/1	0/0	0/0	./.	0/1	0/0	./.	0/0	./.	0/0	./.	0/0	0/0	0/1	0/0	0/0	0/0	0/1	0/1	0/0
24249	7	24249:6	A	G	.	PASS	AF=0.127;NS=55	GT	0/1	0/0	0/1	1/1	0/1	0/0	0/0	0/0	0/0	0/0	0/0	0/0	./.	./.	./.	0/0	0/0	0/1	0/0	0/0	0/1	0/0	0/0	0/0	0/0	0/0	0/0	0/0	0/0	0/0	./.	1/1	0/1	0/0	0/0	0/0	0/0	1/1	0/0	0/0	0/0	0/0	0/0	0/0	./.	./.	0/0	0/0	0/0	./.	./.	0/0	0/0	0/0	0/0	./.	./.	0/1	0/0	0/0	0/0	./.	0/1	0/0	0/0	0/0	./.
24249	61	24249:60	A	C	.	PASS	AF=0.125;NS=56	GT	0/0	0/0	0/0	0/0	0/0	0/0	0/0	0/0	0/0	0/0	0/0	0/1	./.	0/0	./.	./.	0/0	0/0	0/0	0/0	0/0	0/1	./.	0/1	1/1	1/1	0/1	0/0	0/0	0/0	./.	0/0	0/0	0/0	0/0	0/0	0/0	0/0	0/0	0/0	0/0	0/0	0/0	0/1	./.	./.	0/0	0/0	0/0	./.	./.	0/1	0/1	0/0	0/0	./.	0/0	0/0	1/1	0/1	0/0	./.	0/0	0/0	0/0	0/0	0/0
24300	59	24300:58	A	T	.	PASS	AF=0.455;NS=55	GT	1/1	1/1	./.	1/1	1/1	./.	1/1	./.	0/0	./.	0/0	0/0	./.	0/0	0/0	0/0	0/0	0/0	0/0	0/0	0/0	0/0	0/0	1/1	0/0	0/0	0/0	0/0	0/0	0/1	./.	1/1	0/1	0/0	0/0	./.	1/1	0/1	./.	./.	0/0	1/1	0/0	0/0	0/0	0/1	1/1	1/1	1/1	1/1	1/1	./.	0/0	./.	1/1	1/1	0/1	./.	1/1	1/1	0/1	1/1	0/0	0/0	1/1	1/1	1/1
24377	44	24377:43	T	C	.	PASS	AF=0.133;NS=60	GT	./.	0/0	0/0	0/0	0/0	0/0	./.	0/0	0/0	0/1	0/1	./.	0/0	0/0	0/1	0/0	0/1	0/1	0/0	0/0	0/0	0/0	0/1	0/0	0/1	0/0	0/0	0/0	0/0	0/0	./.	0/0	0/0	0/0	0/0	0/0	0/0	0/1	0/0	./.	0/0	0/0	./.	0/1	0/0	0/0	0/0	0/0	./.	0/0	0/1	0/1	0/1	0/0	0/1	0/0	0/0	0/0	0/1	0/0	0/0	0/1	0/1	0/0	0/0	0/0	0/0
24461	19	24461:18	A	C	.	PASS	AF=0.062;NS=56	GT	0/0	0/1	0/0	./.	0/0	0/0	./.	./.	0/0	./.	0/0	0/0	0/0	0/0	0/0	0/0	0/0	0/0	0/0	0/0	0/0	0/0	0/0	0/0	0/0	0/0	0/0	0/0	0/1	0/0	0/0	0/1	0/1	./.	0/0	0/0	./.	./.	0/0	0/0	0/0	./.	0/0	0/0	0/0	0/0	0/0	0/0	0/0	0/0	0/1	0/0	0/0	./.	0/0	0/0	./.	0/0	0/0	0/0	0/0	0/0	0/0	0/0	0/1	0/1	./.
24461	59	24461:58	T	A	.	PASS	AF=0.055;NS=55	GT	0/0	0/0	0/1	./.	0/0	0/0	./.	./.	0/0	./.	0/0	0/0	0/0	0/0	0/0	0/0	0/0	0/0	1/1	0/0	0/0	0/0	0/0	0/0	0/0	0/0	0/1	0/0	0/0	0/0	0/0	0/0	0/0	./.	0/0	0/0	./.	./.	0/0	0/0	0/0	./.	0/0	0/0	0/1	0/0	0/0	0/0	./.	0/0	0/0	0/0	0/0	./.	0/0	0/0	./.	0/1	0/0	0/0	0/0	0/0	0/0	0/0	0/0	0/0	./.
24524	71	24524:70	A	G	.	PASS	AF=0.061;NS=57	GT	0/0	0/0	0/0	0/0	0/0	0/0	0/0	0/0	0/0	./.	0/1	0/0	0/0	0/0	./.	./.	./.	0/1	0/0	0/0	./.	0/0	0/0	0/0	0/0	1/1	0/0	0/0	0/0	0/0	0/0	0/0	./.	0/0	0/0	0/0	./.	0/0	0/0	0/0	0/0	0/0	0/1	0/0	0/1	0/0	0/0	0/0	0/0	0/0	0/0	./.	0/0	0/0	./.	0/0	0/0	0/0	0/0	0/0	0/0	./.	0/1	0/0	0/0	0/0	0/0
24576	11	24576:10	T	C	.	PASS	AF=0.064;NS=55	GT	0/0	0/0	0/0	0/0	./.	0/0	0/0	0/0	0/1	0/0	./.	0/0	0/1	0/0	0/0	0/0	0/0	0/0	./.	./.	0/1	0/0	0/0	./.	0/0	./.	./.	0/0	./.	0/0	0/0	0/0	0/0	0/0	0/0	0/0	0/0	0/0	./.	0/0	0/0	0/0	0/1	0/1	0/0	0/0	./.	0/0	./.	0/0	0/0	0/1	0/0	0/0	0/0	0/0	0/0	./.	0/0	0/0	0/0	0/0	0/0	0/1	0/0	0/0	0/0
24576	17	24576:16	C	T	.	PASS	AF=0.051;NS=59	GT	0/0	0/0	0/0	0/0	./.	0/0	0/0	0/0	0/0	0/1	./.	0/0	0/1	0/0	0/0	0/0	0/0	0/0	0/0	./.	0/0	0/0	0/0	./.	0/0	./.	0/1	0/0	0/0	0/0	0/0	0/0	0/0	0/0	0/0	0/0	0/0	0/0	0/0	0/0	./.	0/0	0/0	0/1	0/0	0/0	./.	0/0	0/0	0/0	0/0	0/0	0/1	0/0	0/0	0/0	0/0	./.	0/0	0/0	0/0	0/0	0/0	0/1	0/0	0/0	0/0
24576	69	24576:68	T	C	.	PASS	AF=0.245;NS=55	GT	0/0	0/0	0/0	0/0	./.	./.	0/0	0/0	0/1	0/1	./.	0/0	0/0	0/0	0/0	0/0	0/0	0/0	0/0	./.	0/0	0/0	0/0	./.	0/0	./.	0/0	0/1	./.	1/1	0/1	0/0	0/1	0/0	0/1	0/1	./.	0/0	0/1	0/1	0/1	0/0	0/0	0/0	0/0	./.	./.	0/1	0/1	0/1	0/1	0/1	0/1	0/1	0/1	0/1	0/1	./.	0/1	0/1	0/1	0/1	0/0	0/1	0/0	./.	0/0
24634	30	24634:29	C	T	.	PASS	AF=0.373;NS=59	GT	0/0	0/0	0/0	0/0	0/0	0/0	0/0	0/0	1/1	0/0	1/1	./.	1/1	1/1	1/1	1/1	1/1	1/1	1/1	1/1	1/1	1/1	1/1	1/1	./.	1/1	1/1	1/1	0/0	0/0	0/1	0/0	0/0	0/0	0/0	0/1	./.	0/0	0/0	0/0	0/0	0/1	1/1	0/1	1/1	0/0	0/0	0/0	0/0	0/0	./.	0/0	0/0	./.	0/0	0/0	0/0	0/0	0/0	./.	./.	0/0	1/1	./.	0/0	0/0	0/0
24634	31	24634:30	A	G	.	PASS	AF=0.371;NS=58	GT	0/0	0/0	0/0	0/0	0/0	0/0	0/0	0/0	1/1	0/0	1/1	./.	1/1	1/1	1/1	1/1	1/1	1/1	1/1	1/1	1/1	1/1	1/1	1/1	./.	1/1	1/1	1/1	0/0	0/0	0/1	0/0	0/0	0/0	0/0	0/1	./.	0/0	0/0	0/0	0/0	./.	1/1	0/1	1/1	0/0	0/0	0/0	0/0	0/0	./.	0/0	0/0	./.	0/0	0/0	0/0	0/0	0/0	./.	./.	0/0	1/1	./.	0/0	0/0	0/0
24639	84	24639:83	G	A	.	PASS	AF=0.482;NS=57	GT	0/0	0/0	0/0	./.	0/0	0/0	0/0	0/0	0/0	1/1	./.	0/0	./.	0/0	0/0	0/0	0/0	0/0	./.	0/0	0/0	0/0	0/0	0/0	0/0	0/0	0/0	0/0	0/1	./.	1/1	1/1	1/1	1/1	1/1	./.	1/1	1/1	1/1	1/1	1/1	1/1	0/0	0/0	0/0	./.	./.	1/1	1/1	1/1	1/1	1/1	1/1	1/1	1/1	1/1	1/1	1/1	1/1	1/1	1/1	1/1	0/0	0/0	0/0	./.	./.
24682	29	24682:28	C	T	.	PASS	AF=0.064;NS=55	GT	0/0	0/0	./.	1/1	0/0	0/0	./.	./.	./.	0/0	0/0	./.	0/0	0/0	./.	0/0	0/0	0/0	0/0	0/0	0/0	0/0	0/0	0/0	0/0	0/0	0/0	0/0	0/0	./.	0/0	./.	0/0	0/0	0/0	0/0	0/0	0/0	0/0	0/0	0/0	./.	0/0	0/0	0/0	0/1	0/0	0/0	0/0	./.	0/0	0/0	0/0	0/0	0/1	0/0	0/1	0/0	0/1	0/1	0/0	./.	0/0	0/0	0/0	0/0	./.
24700	7	24700:6	C	A	.	PASS	AF=0.074;NS=54	GT	0/0	0/0	0/0	0/0	./.	./.	./.	./.	0/0	0/0	0/0	0/0	0/0	0/0	0/0	0/0	./.	./.	0/0	0/0	./.	0/0	0/0	0/0	0/0	0/0	./.	./.	1/1	0/1	0/0	0/0	0/0	0/0	0/0	0/0	0/0	0/0	0/0	0/0	./.	./.	0/0	0/0	0/0	0/0	0/1	0/0	0/0	1/1	0/1	0/1	0/0	0/0	0/0	0/0	./.	0/0	0/0	0/0	0/0	0/0	./.	0/0	0/0	0/0	0/0
24773	45	24773:44	C	T	.	PASS	AF=0.073;NS=55	GT	0/0	0/0	0/0	0/0	0/0	0/0	0/0	0/0	0/0	0/0	0/0	./.	0/0	./.	0/0	0/0	0/0	1/1	0/0	0/0	0/0	0/0	./.	./.	0/0	0/0	0/0	./.	0/1	0/0	0/1	0/0	0/0	0/0	0/0	0/0	0/0	0/1	0/0	0/0	0/0	0/0	0/0	0/0	0/0	./.	0/0	0/0	0/0	0/0	0/0	0/0	./.	0/0	0/0	./.	0/0	0/0	./.	0/0	./.	0/1	1/1	./.	0/0	0/0	./.
24825	76	24825:75	A	G	.	PASS	AF=0.134;NS=56	GT	0/0	0/0	./.	0/0	0/1	0/0	./.	./.	0/0	0/0	./.	0/0	0/0	0/1	0/0	0/0	0/0	./.	0/0	0/0	0/0	0/0	0/0	0/0	0/0	0/0	0/0	0/0	0/0	./.	0/0	0/0	0/0	0/1	0/0	0/1	0/0	0/0	1/1	./.	0/0	0/0	0/0	./.	0/0	./.	0/0	0/1	0/0	1/1	0/0	0/1	0/0	0/0	0/0	0/0	0/1	0/0	0/0	1/1	1/1	0/0	0/0	0/0	./.	./.	0/0
24825	80	24825:79	G	A	.	PASS	AF=0.118;NS=55	GT	0/0	0/0	./.	0/0	0/0	0/0	./.	./.	0/0	0/0	./.	0/0	0/0	0/0	0/0	0/0	0/0	./.	0/0	0/0	0/0	0/0	0/0	0/0	0/0	0/0	0/0	0/0	0/0	./.	0/0	0/0	0/0	./.	0/0	0/1	0/0	0/0	1/1	1/1	0/0	0/0	0/0	./.	0/0	./.	0/0	./.	0/0	1/1	0/0	0/1	0/0	0/0	0/0	0/0	0/1	0/0	0/0	1/1	1/1	0/0	0/0	0/0	./.	./.	0/0
24852	35	24852:34	C	T	.	PASS	AF=0.100;NS=55	GT	0/0	0/0	0/0	0/0	0/0	0/0	0/0	0/0	./.	./.	./.	0/1	0/0	./.	0/1	0/0	0/0	0/0	0/0	0/1	./.	0/1	0/1	0/0	0/1	./.	0/1	0/1	0/0	0/0	0/0	0/0	0/0	0/0	0/0	0/0	0/0	0/1	0/0	0/0	0/0	0/0	0/1	0/1	./.	0/0	0/0	./.	0/0	0/0	0/0	0/0	0/0	0/0	./.	0/0	0/0	0/0	0/0	./.	./.	0/0	0/0	0/0	0/0	./.	0/0
24965	24	24965:23	C	A	.	PASS	AF=0.050;NS=60	GT	./.	./.	0/0	0/0	0/0	0/1	0/1	0/0	0/0	0/0	0/0	0/0	0/0	0/0	0/0	0/0	0/0	0/0	0/0	0/0	0/0	0/0	0/0	0/0	0/0	0/0	0/0	0/0	0/1	0/0	0/0	0/0	0/0	0/0	0/0	0/0	0/0	0/0	0/0	0/0	0/0	./.	0/0	0/0	0/0	0/0	0/1	0/0	0/0	0/0	./.	0/0	0/0	0/0	0/1	./.	0/0	0/1	./.	./.	0/0	0/0	0/0	0/0	0/0	0/0	0/0
25004	11	25004:10	G	T	.	PASS	AF=0.062;NS=56	GT	0/0	0/0	./.	0/0	0/0	0/0	0/0	0/0	./.	./.	0/0	0/0	0/0	0/1	0/0	0/0	0/0	0/0	0/0	0/0	./.	./.	./.	0/0	0/0	0/0	0/0	./.	0/0	0/0	0/0	0/0	0/0	0/0	0/0	0/0	0/1	0/0	0/0	0/0	0/0	0/0	0/0	0/0	0/0	0/0	0/1	./.	0/0	./.	0/0	0/0	0/0	0/0	0/1	./.	0/1	0/0	0/1	0/1	0/0	./.	0/0	0/0	0/0	0/0	0/0
25004	55	25004:54	A	G	.	PASS	AF=0.080;NS=56	GT	0/1	0/1	./.	0/0	0/1	0/0	0/0	0/0	./.	./.	0/0	0/0	0/0	0/0	0/0	0/0	0/0	0/0	0/0	0/0	./.	./.	./.	0/0	0/0	0/0	0/0	./.	0/0	0/0	0/1	0/0	0/1	0/0	0/1	0/0	0/0	0/0	0/0	0/0	0/0	0/0	0/0	0/0	0/0	0/0	0/0	./.	0/1	./.	0/0	0/0	0/0	0/0	0/0	./.	0/0	0/1	0/0	0/0	0/0	./.	0/0	0/0	0/1	0/0	0/0
25250	38	25250:37	A	T	.	PASS	AF=0.060;NS=58	GT	0/0	0/0	0/0	0/0	0/0	0/0	0/0	./.	0/0	0/0	0/0	0/1	0/0	0/1	0/0	0/0	0/0	0/1	0/0	0/1	0/1	0/0	0/0	0/1	0/0	./.	0/1	0/0	0/0	0/0	0/0	0/0	0/0	0/0	0/0	0/0	0/0	0/0	0/0	0/0	0/0	./.	./.	./.	0/0	0/0	0/0	0/0	0/0	0/0	./.	0/0	0/0	./.	0/0	0/0	0/0	0/0	0/0	0/0	0/0	0/0	./.	0/0	./.	0/0	0/0
25250	77	25250:76	T	C	.	PASS	AF=0.058;NS=60	GT	0/0	0/0	0/0	0/0	0/0	0/0	0/0	./.	0/1	0/0	0/0	0/0	0/1	0/0	0/0	0/0	0/0	0/0	0/1	0/0	0/0	0/0	0/0	0/0	0/1	0/0	0/0	0/1	0/1	0/0	0/0	0/0	0/0	0/0	0/0	0/0	0/0	0/0	0/0	0/0	0/0	./.	./.	./.	0/0	0/0	0/0	0/0	0/0	0/0	./.	0/0	0/0	./.	0/0	0/0	0/0	0/0	0/0	0/0	0/0	0/0	0/0	0/1	./.	0/0	0/0
25404	15	25404:14	G	A	.	PASS	AF=0.173;NS=55	GT	0/0	0/1	0/0	0/0	0/1	0/1	./.	./.	0/0	0/0	0/1	0/1	0/1	0/1	0/1	0/1	./.	0/0	./.	0/1	0/1	0/1	0/0	0/1	0/1	0/1	./.	./.	0/0	0/0	0/0	0/0	0/0	0/0	./.	0/0	./.	0/1	0/0	0/1	0/0	0/0	0/0	0/0	0/1	0/0	0/0	0/0	0/0	./.	0/0	0/0	0/0	0/0	0/0	./.	0/0	0/0	0/0	0/0	0/0	0/0	0/1	./.	./.	0/0	0/0
25404	17	25404:16	A	G	.	PASS	AF=0.132;NS=57	GT	0/0	0/0	0/0	0/0	0/0	0/0	0/0	./.	0/0	0/0	0/1	0/1	0/1	0/1	0/0	0/1	./.	0/0	./.	0/1	0/1	0/1	0/0	0/1	0/1	0/1	./.	./.	0/0	0/0	0/0	0/0	0/0	0/0	./.	0/0	./.	0/1	0/0	0/1	0/0	0/0	0/0	0/0	0/1	0/0	0/0	0/0	0/0	./.	0/0	0/0	0/0	0/0	0/0	./.	0/0	0/0	0/0	0/0	0/0	0/0	0/1	./.	0/0	0/0	0/0
25404	91	25404:90	T	C	.	PASS	AF=0.093;NS=54	GT	0/0	0/1	0/0	0/0	./.	0/1	./.	./.	0/1	0/1	0/1	0/0	0/0	0/1	0/1	0/0	./.	0/0	0/0	./.	0/1	0/1	0/0	0/0	0/0	0/0	./.	./.	0/0	0/0	0/0	0/0	0/0	0/1	./.	0/0	./.	0/0	0/0	0/0	0/0	0/0	./.	0/0	0/0	0/0	0/0	0/0	0/0	./.	0/0	0/0	0/0	0/0	0/0	./.	0/0	0/0	0/0	0/0	0/0	0/0	0/0	./.	0/0	0/0	0/0
25411	6	25411:5	A	T	.	PASS	AF=0.074;NS=54	GT	0/0	0/0	0/0	0/0	0/0	0/0	./.	0/0	./.	0/1	0/0	./.	./.	0/0	0/0	0/0	./.	0/0	./.	./.	0/0	0/0	0/0	0/0	0/0	0/0	0/0	0/0	0/1	0/0	0/0	0/1	./.	0/0	0/0	0/0	0/0	0/1	0/0	./.	0/0	0/0	0/0	0/0	0/0	0/0	./.	0/0	0/0	0/0	0/0	0/1	0/0	./.	0/0	0/1	0/0	0/0	0/1	./.	0/0	0/0	0/0	0/0	0/0	./.	0/1
25623	60	25623:59	T	G	.	PASS	AF=0.074;NS=54	GT	0/0	0/0	0/0	./.	0/0	0/0	./.	./.	./.	0/0	./.	./.	0/0	./.	0/0	0/0	0/0	0/0	0/0	0/0	./.	0/0	0/0	0/0	0/0	0/0	0/0	0/0	0/1	0/0	0/0	0/0	0/0	0/0	0/0	1/1	0/0	0/0	0/1	./.	0/0	0/0	0/0	./.	0/0	./.	0/0	0/0	0/1	0/0	0/1	0/0	0/1	./.	0/0	0/1	0/0	0/0	0/0	0/0	0/0	0/0	0/0	0/0	0/0	./.	0/0
25714	135	25714:134	A	T	.	PASS	AF=0.117;NS=60	GT	0/0	0/0	0/0	0/0	0/0	0/0	0/0	0/0	0/0	0/0	0/1	0/0	0/1	0/0	0/0	0/1	./.	0/1	0/1	./.	0/1	0/1	0/1	0/1	0/1	0/1	0/1	0/0	./.	0/0	0/0	0/0	0/0	0/0	0/0	0/0	0/0	0/0	0/0	0/0	0/0	0/0	0/1	0/1	0/0	0/0	0/0	0/0	0/0	0/0	0/0	./.	0/0	./.	0/0	0/0	0/0	0/0	0/0	0/0	0/0	0/0	./.	0/0	0/0	./.	0/0
25775	27	25775:26	C	T	.	PASS	AF=0.053;NS=57	GT	0/0	0/0	0/0	0/0	0/0	0/0	./.	0/0	0/0	0/0	0/0	0/1	0/0	0/0	0/0	0/0	0/0	0/0	0/0	0/0	./.	0/0	0/0	0/0	0/0	0/0	./.	0/0	0/0	0/0	0/0	0/0	0/0	0/0	0/0	0/0	0/0	0/0	./.	1/1	0/0	0/0	./.	0/0	./.	./.	0/0	./.	0/0	0/0	0/1	0/0	0/0	./.	0/0	0/0	0/0	0/0	0/1	./.	0/0	0/1	0/0	0/0	0/0	0/0	0/0
25775	51	25775:50	A	G	.	PASS	AF=0.082;NS=55	GT	0/0	0/0	0/0	0/0	0/1	0/0	./.	0/0	0/0	0/0	0/0	0/0	0/0	0/0	0/0	0/1	0/0	0/0	0/0	0/0	./.	0/0	0/0	0/0	0/0	0/0	./.	0/0	0/0	0/0	0/0	0/1	0/0	0/1	0/0	0/0	0/0	0/0	./.	0/0	0/0	0/0	./.	0/0	./.	./.	0/0	./.	0/0	0/0	0/0	0/1	0/0	./.	0/0	0/0	0/1	0/1	0/0	./.	0/1	0/0	0/0	0/0	./.	./.	0/1
25880	18	25880:17	C	T	.	PASS	AF=0.065;NS=54	GT	0/0	0/0	0/1	0/0	0/0	0/0	./.	./.	0/0	0/1	0/0	0/0	0/0	0/0	0/0	./.	0/0	0/0	0/0	./.	0/0	0/0	0/0	0/0	0/0	0/0	0/0	./.	0/0	0/0	./.	0/0	0/0	./.	0/0	./.	0/0	./.	0/0	0/0	0/0	0/0	0/0	0/0	./.	0/1	./.	0/0	0/0	0/0	0/0	0/0	0/0	0/0	0/0	0/0	0/0	0/0	1/1	./.	0/0	1/1	0/0	0/0	0/0	./.	0/0
25880	65	25880:64	G	A	.	PASS	AF=0.055;NS=55	GT	0/0	0/0	0/0	0/0	0/0	0/0	0/0	./.	0/0	0/0	0/0	0/0	0/0	0/0	0/0	./.	0/0	0/0	0/0	./.	0/0	0/0	0/0	0/0	0/0	0/0	0/0	./.	0/0	0/1	./.	0/1	0/0	./.	0/0	./.	0/1	./.	0/0	0/0	0/0	0/0	0/0	0/0	./.	0/0	./.	0/0	0/0	0/0	0/0	0/0	0/0	0/1	0/0	0/0	0/0	0/0	0/0	./.	0/1	0/0	0/0	0/0	0/0	./.	0/1
25880	72	25880:71	A	G	.	PASS	AF=0.065;NS=54	GT	0/1	0/0	0/1	0/0	0/0	0/0	0/0	./.	0/1	0/0	0/0	0/0	0/0	0/1	0/0	./.	0/0	0/0	0/0	./.	0/0	0/0	0/1	0/0	0/0	0/0	0/0	./.	0/0	0/0	./.	0/0	0/1	./.	0/0	./.	0/0	./.	0/0	0/1	0/0	0/0	0/0	0/0	./.	0/0	./.	0/0	0/0	./.	0/0	0/0	0/0	0/0	0/0	0/0	0/0	0/0	0/0	./.	0/0	0/0	0/0	0/0	0/0	./.	0/0
25915	81	25915:80	C	T	.	PASS	AF=0.071;NS=56	GT	./.	0/1	0/0	0/0	0/0	0/0	0/0	0/0	./.	0/0	0/0	0/1	0/1	0/0	0/0	0/0	0/1	0/1	./.	./.	0/0	0/1	./.	0/0	0/1	0/0	./.	./.	0/0	0/0	0/0	0/0	0/0	./.	0/0	0/0	0/0	0/0	0/0	0/0	0/0	0/0	0/1	./.	0/0	0/0	0/0	0/0	0/0	0/0	0/0	0/0	0/0	0/0	0/0	0/0	0/0	0/0	0/0	0/0	0/0	0/0	./.	./.	0/0	0/0	0/0
25915	116	25915:115	G	A	.	PASS	AF=0.109;NS=55	GT	0/0	0/0	0/0	0/0	0/0	0/0	0/0	0/0	0/0	./.	0/0	0/0	0/0	0/0	0/0	0/0	0/0	0/0	0/0	0/0	0/0	0/0	0/0	0/0	0/0	0/0	./.	0/0	0/0	./.	./.	0/1	0/0	./.	0/0	0/0	./.	0/1	0/1	0/0	./.	0/1	0/0	0/0	0/0	./.	0/1	./.	0/0	0/1	0/1	./.	./.	0/1	0/1	0/1	0/1	0/0	0/0	0/1	0/0	0/0	0/0	0/0	0/0	0/0	./.
25915	117	25915:116	C	T	.	PASS	AF=0.061;NS=57	GT	0/0	0/0	0/0	0/0	0/0	0/0	0/0	0/0	./.	0/0	0/0	0/1	0/1	0/0	0/0	0/0	0/1	0/1	./.	./.	0/0	0/1	./.	0/0	0/1	0/0	./.	./.	0/0	0/0	0/0	0/0	0/0	./.	0/0	0/0	0/0	0/0	0/0	0/0	0/0	0/0	0/1	./.	0/0	0/0	0/0	0/0	0/0	0/0	0/0	0/0	0/0	0/0	0/0	0/0	0/0	0/0	0/0	0/0	0/0	0/0	./.	./.	0/0	0/0	0/0
25920	23	25920:22	G	A	.	PASS	AF=0.111;NS=54	GT	./.	1/1	1/1	1/1	./.	./.	./.	1/1	0/0	0/0	./.	0/0	0/0	./.	0/0	./.	0/0	0/0	0/0	0/0	0/0	0/0	0/0	0/0	./.	0/0	0/0	0/0	0/0	0/0	0/0	./.	0/0	0/0	0/0	0/0	0/0	0/0	0/0	0/0	0/0	0/0	0/0	0/0	0/0	0/0	0/0	0/0	0/0	0/0	0/0	0/0	0/0	0/0	0/0	0/0	0/0	0/0	0/0	./.	./.	0/0	./.	./.	1/1	1/1	0/0
25937	18	25937:17	A	C	.	PASS	AF=0.161;NS=56	GT	1/1	1/1	1/1	./.	1/1	1/1	1/1	1/1	0/0	0/0	./.	./.	0/0	0/0	0/0	./.	0/0	0/0	0/0	0/0	./.	0/1	0/0	0/0	0/0	0/0	0/0	./.	0/0	./.	0/0	0/1	./.	0/0	0/0	0/0	0/0	0/0	0/0	0/0	0/0	0/0	0/0	0/0	0/0	0/0	0/0	0/0	./.	0/0	./.	0/0	0/0	0/0	0/0	0/0	0/0	0/0	0/0	0/0	0/0	0/0	0/0	0/0	./.	1/1	0/0
26091	116	26091:115	G	A	.	PASS	AF=0.398;NS=54	GT	0/0	0/0	0/0	0/0	0/0	0/0	0/0	./.	1/1	0/0	1/1	./.	1/1	./.	1/1	1/1	1/1	1/1	1/1	./.	1/1	./.	1/1	1/1	1/1	1/1	1/1	1/1	0/1	1/1	./.	0/0	0/0	0/0	0/0	0/0	0/0	0/0	0/0	0/0	0/0	0/1	./.	1/1	1/1	0/0	./.	0/0	0/0	0/0	./.	0/0	0/0	0/0	0/0	./.	0/0	1/1	./.	0/1	./.	0/0	1/1	./.	0/0	0/0	0/0
26178	13	26178:12	C	T	.	PASS	AF=0.074;NS=54	GT	0/0	0/0	0/0	0/0	0/1	0/0	0/0	0/0	0/1	0/1	0/0	0/0	0/0	./.	0/0	0/0	0/0	0/0	./.	0/0	0/0	0/0	./.	0/0	0/1	./.	0/1	0/0	0/0	0/1	./.	0/0	0/0	0/0	./.	0/0	./.	0/0	0/0	./.	0/0	0/0	0/0	./.	./.	./.	0/0	0/0	0/1	0/0	0/0	0/0	0/0	0/0	0/0	0/0	0/0	0/0	./.	./.	0/0	0/0	0/0	0/1	0/0	0/0	0/0
26246	8	26246:7	A	G	.	PASS	AF=0.076;NS=59	GT	0/0	./.	0/0	0/0	0/0	0/0	0/0	./.	0/0	0/1	0/0	0/0	0/0	0/0	0/0	./.	0/0	0/0	0/0	0/0	0/0	0/0	0/0	0/0	0/0	./.	0/1	0/0	0/0	0/0	0/0	0/0	0/0	0/0	0/0	0/0	0/0	0/0	./.	0/0	0/1	0/0	0/0	0/0	0/0	0/0	0/0	0/1	0/0	0/1	0/0	0/0	0/0	0/1	0/1	0/0	0/1	./.	0/1	0/0	0/0	0/0	./.	0/0	./.	0/0	0/0
26290	20	26290:19	A	G	.	PASS	AF=0.071;NS=56	GT	0/0	0/0	0/0	0/0	0/0	0/0	0/0	0/0	0/0	0/0	0/0	1/1	0/0	0/0	0/0	./.	0/0	0/1	0/0	0/0	0/0	./.	0/0	./.	0/1	0/0	0/1	0/0	0/0	0/0	0/0	0/0	0/0	0/0	0/0	./.	0/0	0/0	./.	0/0	./.	./.	0/0	0/1	0/0	0/0	./.	0/0	./.	0/0	0/0	./.	0/1	0/1	0/0	0/0	0/0	0/0	0/0	0/0	0/0	0/0	./.	0/0	0/0	0/0	0/0
26316	4	26316:3	C	T	.	PASS	AF=0.053;NS=57	GT	0/0	0/0	0/0	0/0	0/0	./.	0/0	0/0	0/0	0/0	0/0	0/1	0/0	0/0	0/0	./.	0/0	0/0	0/0	0/0	0/0	0/1	0/0	0/0	0/1	./.	0/0	0/1	0/0	0/0	0/0	0/0	0/0	0/0	0/0	0/0	0/0	0/0	0/0	0/0	./.	0/0	./.	./.	0/0	./.	0/1	0/0	0/0	0/0	0/1	0/0	0/0	0/0	0/0	./.	0/0	0/0	0/0	0/0	0/0	0/0	0/0	0/0	0/0	./.	./.
26320	51	26320:50	C	T	.	PASS	AF=0.081;NS=62	GT	0/0	0/0	0/0	./.	0/0	0/1	0/0	0/0	0/1	0/0	0/0	0/1	0/0	0/0	0/0	0/0	0/0	0/1	0/0	0/0	0/0	0/0	0/0	0/0	0/0	0/0	0/0	0/0	0/0	0/0	0/0	0/1	0/1	0/0	0/0	./.	0/0	./.	./.	0/0	0/0	0/0	0/0	0/0	0/0	0/0	0/0	0/0	0/0	0/0	0/1	0/1	0/0	0/0	0/0	0/0	0/0	0/1	0/0	./.	0/0	0/0	0/1	0/0	0/0	0/0	0/0
26320	57	26320:56	A	C	.	PASS	AF=0.058;NS=60	GT	0/0	0/0	0/0	./.	0/0	0/0	0/1	0/0	0/0	0/0	0/0	0/0	0/0	0/1	0/0	0/0	0/1	0/0	0/0	0/0	0/0	0/1	0/0	0/0	0/1	./.	0/0	0/0	0/0	0/0	0/1	0/0	0/0	0/0	./.	./.	0/0	0/0	./.	0/0	0/0	0/0	0/0	0/0	0/0	0/0	0/0	0/0	0/0	0/1	0/0	0/0	0/0	0/0	0/0	0/0	./.	0/0	0/0	0/0	./.	0/0	0/0	0/0	0/0	0/0	0/0
26400	44	26400:43	T	C	.	PASS	AF=0.306;NS=54	GT	0/0	./.	0/0	./.	./.	0/0	./.	0/0	1/1	0/0	./.	./.	1/1	./.	./.	1/1	./.	1/1	1/1	0/1	1/1	0/1	./.	1/1	1/1	1/1	1/1	./.	1/1	0/0	0/1	0/0	0/0	0/1	0/0	0/0	0/0	0/0	0/0	0/0	0/0	0/0	0/1	0/0	1/1	0/0	0/0	0/0	0/0	0/0	0/0	0/0	0/0	0/0	0/0	0/0	0/0	./.	0/0	0/0	0/0	0/0	1/1	1/1	./.	0/0	0/0
26552	26	26552:25	A	T	.	PASS	AF=0.050;NS=60	GT	./.	0/0	0/0	0/1	0/0	0/0	0/0	1/1	0/0	./.	./.	0/0	0/0	0/0	0/0	0/0	./.	0/0	0/0	0/0	0/0	0/0	./.	./.	0/0	0/0	0/0	0/0	0/0	0/0	0/0	./.	0/0	0/0	0/0	0/0	0/0	0/0	0/0	0/0	0/0	0/0	0/0	0/0	0/0	0/0	0/0	0/0	0/0	0/0	0/0	0/0	0/0	0/0	0/0	0/0	0/0	0/0	0/0	0/0	0/0	0/0	0/0	0/0	0/0	1/1	0/1
26552	35	26552:34	G	C	.	PASS	AF=0.118;NS=55	GT	./.	0/0	0/0	0/0	0/0	0/0	0/0	0/0	0/0	./.	./.	0/0	0/0	0/0	0/0	0/0	./.	0/0	0/0	0/0	0/0	0/0	./.	./.	0/0	0/0	0/0	0/0	0/1	0/1	0/1	./.	./.	0/0	0/0	./.	0/0	0/0	0/1	0/0	0/0	./.	0/0	0/0	0/0	0/1	./.	0/0	0/1	0/0	0/1	0/0	./.	0/0	0/1	0/0	0/1	0/1	0/0	0/1	0/1	0/0	0/0	0/0	0/0	0/0	0/1
26552	41	26552:40	G	A	.	PASS	AF=0.067;NS=60	GT	./.	0/0	0/0	0/0	0/0	0/0	0/0	0/0	0/0	./.	./.	0/0	0/0	0/1	0/1	0/0	./.	0/1	0/0	0/1	0/0	0/0	./.	./.	0/1	0/0	0/0	0/0	0/0	0/0	0/0	./.	0/0	0/0	0/0	0/0	0/0	0/0	0/0	0/0	0/1	0/0	0/0	0/0	0/1	0/0	0/0	0/0	0/0	0/0	0/0	0/0	0/0	0/0	0/0	0/0	0/0	0/0	0/0	0/0	0/0	0/0	0/1	0/0	0/0	0/0	0/0
26569	78	26569:77	G	A	.	PASS	AF=0.074;NS=54	GT	0/0	0/0	./.	0/0	0/0	0/0	0/0	0/0	0/0	./.	./.	0/0	0/0	0/0	0/0	0/0	./.	./.	0/0	0/0	0/0	0/0	0/0	0/0	0/0	0/0	0/0	0/0	0/0	0/1	0/0	0/0	./.	0/1	0/1	0/0	0/1	0/1	0/1	0/0	0/0	0/0	./.	./.	0/0	0/0	./.	0/1	./.	0/0	0/1	0/0	./.	0/0	0/0	0/0	0/0	0/0	./.	0/0	0/0	0/0	./.	0/0	0/0	0/0	0/0
26608	6	26608:5	G	A	.	PASS	AF=0.061;NS=57	GT	0/0	0/1	0/0	0/0	0/0	0/0	./.	./.	0/0	0/0	0/0	0/0	0/0	0/0	0/0	0/0	0/0	./.	0/0	0/1	0/0	0/0	0/0	0/0	0/0	0/0	0/0	./.	0/0	0/0	0/0	0/0	./.	0/0	0/0	0/0	0/1	0/0	0/1	0/0	./.	0/0	0/0	0/1	0/0	0/1	0/0	./.	0/0	0/0	0/0	0/0	0/0	0/0	./.	0/0	0/0	0/0	0/0	0/0	0/1	0/0	0/0	./.	./.	0/0	0/0
26617	15	26617:14	C	T	.	PASS	AF=0.064;NS=55	GT	0/0	0/1	0/0	0/0	0/0	0/0	0/1	./.	0/0	0/0	0/0	0/0	0/0	0/0	0/0	0/0	0/0	0/0	./.	0/0	0/0	0/0	0/0	0/0	0/0	0/1	0/1	./.	0/0	0/0	./.	0/0	./.	./.	./.	0/0	0/0	0/0	0/0	0/0	0/1	0/0	0/1	0/0	0/0	0/0	0/0	./.	0/0	0/0	./.	0/0	0/0	0/0	0/0	0/0	./.	./.	0/0	0/0	./.	0/0	0/0	0/0	0/1	0/0	0/0
26688	75	26688:74	G	A	.	PASS	AF=0.073;NS=55	GT	0/0	0/0	./.	0/0	0/0	0/1	0/0	0/1	0/0	0/0	0/0	0/1	0/0	0/0	0/0	0/0	0/0	0/1	0/0	0/0	0/0	0/0	0/0	0/1	0/0	./.	0/1	0/0	0/0	./.	0/1	./.	0/0	0/0	0/0	0/0	0/0	0/0	0/0	0/0	0/0	0/0	0/0	./.	0/0	0/0	0/0	0/0	./.	./.	0/0	0/0	0/0	./.	./.	0/0	0/0	0/0	0/0	0/1	0/0	0/0	./.	0/0	./.	./.	0/0
26691	42	26691:41	G	A	.	PASS	AF=0.083;NS=54	GT	0/0	0/0	0/1	0/0	./.	./.	0/0	./.	0/0	0/0	0/0	0/0	0/1	0/0	0/0	0/0	./.	./.	0/0	0/0	0/0	0/0	0/0	0/0	./.	0/1	./.	0/0	0/0	0/0	0/0	0/0	0/1	0/1	0/1	0/0	0/0	0/0	0/0	./.	./.	0/0	0/0	0/0	0/0	0/0	./.	./.	0/0	0/0	0/0	0/0	0/0	0/1	./.	0/1	0/0	0/1	0/0	0/0	0/0	0/0	0/0	0/0	0/0	0/0	./.
26705	135	26705:134	G	C	.	PASS	AF=0.083;NS=54	GT	0/0	0/0	0/0	0/0	0/0	0/0	0/1	0/0	0/0	0/0	0/0	0/0	0/0	0/0	0/0	0/0	0/0	0/0	0/0	0/0	0/0	0/0	0/0	0/0	0/0	0/0	0/0	0/0	0/1	./.	0/0	./.	0/1	0/0	0/0	0/0	0/0	./.	0/0	./.	0/0	./.	0/0	0/0	0/0	./.	./.	0/0	0/1	0/0	0/1	./.	0/0	0/0	1/1	./.	./.	./.	./.	0/0	./.	1/1	0/0	0/0	0/0	0/0	0/0
26706	21	26706:20	G	C	.	PASS	AF=0.050;NS=60	GT	0/0	0/1	0/0	0/0	./.	0/0	0/0	0/0	0/0	0/0	0/0	0/0	0/0	0/0	0/0	0/0	0/0	0/0	0/0	0/0	0/0	0/0	0/0	0/0	0/0	0/0	0/0	0/0	0/1	0/0	0/0	0/0	0/0	0/0	0/0	0/0	0/0	0/0	0/0	0/0	0/0	0/0	./.	0/0	./.	./.	0/1	0/0	./.	0/0	0/0	0/0	0/0	./.	0/0	0/0	0/0	0/1	0/0	0/1	./.	0/0	0/0	0/0	0/1	0/0	0/0
26706	26	26706:25	G	T	.	PASS	AF=0.065;NS=62	GT	0/0	0/1	0/0	0/0	./.	0/0	0/0	0/0	0/0	0/0	0/0	0/0	0/0	0/0	0/0	0/0	0/0	0/0	0/0	0/0	0/0	0/0	0/0	0/0	0/0	0/0	0/0	0/0	0/1	0/0	0/0	0/0	0/0	0/0	0/0	0/0	0/0	0/0	0/0	0/0	0/0	0/0	./.	0/0	./.	0/1	0/1	0/0	./.	0/0	0/0	0/0	0/0	0/1	0/0	0/0	0/0	0/1	0/0	0/1	./.	0/0	0/0	0/0	0/1	0/0	0/0
26706	85	26706:84	T	A	.	PASS	AF=0.056;NS=62	GT	0/0	0/0	0/0	0/0	./.	0/1	0/0	0/1	0/0	0/0	0/0	0/0	0/0	0/0	0/0	0/0	0/0	0/0	0/0	0/0	0/0	0/0	0/0	0/0	0/0	0/0	0/0	0/0	0/0	0/0	0/0	0/1	0/1	0/0	0/0	0/1	0/0	0/0	0/0	0/0	0/0	0/0	./.	0/0	./.	0/0	0/0	0/0	./.	0/0	0/0	0/0	0/0	0/0	0/0	0/0	0/0	0/0	0/0	0/0	0/0	0/0	0/0	0/0	./.	0/1	0/1
26735	8	26735:7	A	G	.	PASS	AF=0.079;NS=57	GT	0/1	0/0	0/1	0/0	0/0	0/0	0/0	0/1	0/0	0/0	0/0	0/1	0/0	0/1	0/0	0/0	0/0	0/0	./.	0/0	./.	0/1	0/0	0/0	0/0	0/0	0/0	0/0	0/0	0/0	0/0	0/1	./.	0/0	0/0	./.	0/0	./.	./.	0/0	0/0	0/0	0/0	0/0	0/0	0/0	0/0	./.	0/0	0/0	0/0	0/0	0/0	./.	0/0	./.	0/0	0/0	0/0	0/0	0/0	0/0	0/0	./.	0/0	0/1	0/1
26735	13	26735:12	G	A	.	PASS	AF=0.064;NS=55	GT	0/1	./.	0/0	0/0	0/0	0/0	0/0	0/0	0/0	0/0	0/0	0/0	0/0	0/0	1/1	0/1	0/0	0/0	./.	0/0	./.	0/0	0/0	0/0	0/0	./.	0/1	0/0	0/0	0/0	0/0	0/0	./.	0/1	0/0	./.	0/0	./.	./.	0/0	0/0	0/0	0/0	0/0	0/0	0/0	0/0	0/0	0/1	0/0	0/0	0/0	0/0	./.	0/0	./.	0/0	0/0	0/0	0/0	0/0	0/0	0/0	./.	./.	0/0	0/0
26735	17	26735:16	T	C	.	PASS	AF=0.089;NS=56	GT	0/0	0/0	0/0	0/0	0/0	0/1	0/1	0/0	0/0	0/0	0/0	0/0	0/0	0/0	0/0	0/0	0/0	0/0	./.	0/0	./.	0/0	./.	0/1	0/0	0/1	0/1	0/1	0/0	0/0	0/0	0/0	./.	0/0	0/1	./.	0/1	./.	./.	0/0	0/0	0/0	0/0	0/1	./.	0/0	0/0	0/0	0/0	0/0	0/0	0/0	0/1	./.	0/0	./.	0/0	0/0	0/0	0/0	0/0	0/0	0/0	./.	0/0	0/0	0/0
26735	38	26735:37	C	G	.	PASS	AF=0.109;NS=55	GT	0/0	0/0	0/0	0/0	0/1	0/0	0/1	0/0	0/1	0/0	0/1	0/0	0/0	0/0	0/0	0/1	0/1	0/1	./.	./.	./.	0/0	0/0	0/0	./.	0/0	0/0	0/0	0/0	0/0	0/1	0/0	./.	0/1	0/0	./.	0/0	./.	./.	0/0	./.	0/0	0/0	0/0	0/0	0/0	0/0	0/0	0/0	0/1	0/0	0/0	0/0	./.	0/0	./.	0/0	0/0	0/0	0/0	0/0	0/0	0/1	./.	0/0	0/0	0/1
26735	53	26735:52	T	A	.	PASS	AF=0.145;NS=55	GT	0/0	0/0	0/0	0/0	0/0	0/0	0/0	0/0	0/0	0/1	0/0	0/0	0/0	0/0	0/0	0/0	0/0	0/0	./.	0/0	./.	0/0	0/0	0/0	0/0	0/0	0/0	0/0	0/0	0/1	0/1	0/0	./.	0/0	0/0	./.	./.	./.	./.	0/1	0/0	0/1	0/0	0/0	0/0	0/1	0/1	0/1	./.	0/1	0/1	0/1	0/0	./.	0/1	./.	./.	0/1	0/1	0/0	0/1	0/1	0/0	./.	0/0	0/0	0/0
26758	30	26758:29	T	C	.	PASS	AF=0.227;NS=55	GT	0/1	0/0	0/1	0/0	0/0	0/1	./.	0/0	0/0	0/0	./.	0/1	./.	0/0	./.	0/0	0/0	./.	./.	0/0	0/0	0/1	0/0	0/0	0/1	0/0	0/0	0/1	0/0	0/0	0/1	0/1	./.	0/0	./.	0/1	0/1	0/1	0/1	0/0	0/1	0/0	0/1	0/0	0/0	./.	0/1	./.	0/0	./.	0/1	0/1	0/1	./.	0/0	0/1	0/1	0/1	0/0	0/1	0/1	0/1	0/0	0/0	0/0	0/0	0/0
26895	4	26895:3	T	G	.	PASS	AF=0.114;NS=57	GT	1/1	./.	1/1	./.	./.	1/1	1/1	./.	./.	0/0	0/0	./.	0/0	0/0	./.	0/0	0/0	0/0	0/0	0/0	0/0	0/0	0/0	./.	0/0	0/0	./.	0/0	0/0	0/0	0/0	0/0	0/0	0/0	0/0	0/0	0/0	0/0	0/0	0/0	0/0	0/1	0/0	0/0	0/0	0/0	0/0	0/0	0/0	0/0	0/0	./.	0/0	0/0	0/0	0/0	0/0	0/0	0/0	0/0	0/0	0/0	0/0	0/0	1/1	1/1	0/0
27016	24	27016:23	G	C	.	PASS	AF=0.057;NS=61	GT	0/0	0/0	0/0	0/0	0/0	0/0	0/0	0/0	0/0	0/0	0/0	0/0	0/0	0/0	0/0	0/0	0/0	0/0	0/0	0/0	0/0	0/0	./.	0/0	0/0	0/0	0/0	0/0	0/0	0/0	0/0	0/0	0/0	0/0	1/1	0/0	0/0	0/0	0/0	0/1	./.	0/1	0/0	0/0	0/0	./.	./.	0/0	0/1	0/0	0/1	0/1	0/0	0/0	0/0	./.	0/0	0/0	0/0	./.	0/0	0/0	0/0	0/0	0/0	0/0	0/0
27016	48	27016:47	G	A	.	PASS	AF=0.121;NS=58	GT	./.	0/0	0/0	0/1	0/0	0/0	0/0	./.	0/0	0/1	0/0	0/0	0/0	0/0	0/0	0/0	0/0	0/0	0/0	0/0	0/0	0/0	./.	0/0	./.	0/1	0/0	0/1	0/0	0/1	0/0	0/0	0/0	0/1	0/0	0/1	0/0	0/0	0/0	0/0	./.	0/0	0/1	0/0	0/1	./.	./.	0/1	0/0	0/0	0/0	0/0	0/0	0/0	0/1	./.	0/0	0/1	0/0	./.	0/1	0/0	0/0	0/0	0/0	0/1	0/0
27016	100	27016:99	C	T	.	PASS	AF=0.068;NS=59	GT	0/0	0/0	0/0	0/1	0/1	0/1	0/0	0/0	0/0	0/0	0/0	0/0	0/0	0/0	0/0	0/0	0/0	0/0	0/0	0/0	0/0	0/0	./.	0/0	0/0	0/0	0/0	0/0	0/0	0/1	0/0	0/0	0/0	0/0	0/0	0/0	./.	0/0	0/0	0/0	./.	0/1	0/0	0/0	0/0	./.	./.	0/0	0/0	0/0	0/0	0/0	0/1	./.	0/0	./.	0/0	0/0	0/1	./.	0/0	0/1	0/0	0/0	0/0	0/0	0/0
27037	11	27037:10	A	G	.	PASS	AF=0.109;NS=55	GT	0/1	./.	0/0	./.	0/0	0/0	0/0	0/0	0/0	0/0	0/0	./.	0/0	0/0	./.	./.	./.	1/1	0/1	0/0	0/0	./.	0/0	0/0	./.	0/0	0/0	0/1	0/0	0/0	0/1	0/1	0/0	0/1	./.	0/0	0/0	0/0	0/0	0/0	0/0	0/0	./.	0/0	0/0	0/0	0/0	0/0	0/0	0/0	0/0	0/0	0/0	0/0	0/0	0/0	0/0	./.	0/1	0/1	0/0	0/1	./.	0/0	0/0	0/0	0/1
27197	78	27197:77	G	A	.	PASS	AF=0.062;NS=56	GT	0/0	0/0	0/1	0/0	./.	0/0	0/0	./.	0/0	0/0	0/0	0/0	./.	0/0	0/0	0/0	./.	0/1	0/0	./.	0/0	0/0	0/0	0/0	0/0	0/0	./.	0/0	0/1	0/0	0/1	0/0	0/1	./.	0/0	0/0	0/0	0/0	0/1	0/0	0/0	0/0	0/0	0/1	0/0	0/0	0/0	0/0	0/0	./.	0/0	0/0	0/0	0/0	0/0	0/0	0/0	0/0	./.	0/0	0/0	0/0	./.	0/0	0/0	./.	0/0
27344	99	27344:98	T	G	.	PASS	AF=0.065;NS=54	GT	./.	./.	0/0	0/0	0/1	0/0	0/0	0/0	./.	./.	./.	0/0	0/0	0/0	0/0	0/0	0/0	0/0	./.	0/0	0/1	0/0	0/0	./.	0/0	0/0	0/0	0/0	0/0	0/0	0/0	0/0	./.	0/1	./.	0/0	0/0	./.	0/0	./.	0/0	0/1	0/0	0/0	0/0	0/0	0/1	./.	1/1	0/0	0/0	0/0	0/0	0/0	0/0	0/0	0/0	0/0	0/0	0/0	0/0	0/0	0/0	0/0	0/0	0/0	./.
27453	11	27453:10	G	T	.	PASS	AF=0.088;NS=57	GT	0/0	0/0	./.	./.	0/0	0/0	0/0	0/0	0/1	0/0	0/1	0/0	0/0	0/1	./.	0/0	0/0	0/1	./.	0/0	0/1	./.	0/0	0/0	0/0	0/0	0/1	0/1	0/0	0/0	0/0	./.	0/0	0/0	0/0	0/0	0/0	0/0	./.	0/0	0/0	0/0	0/0	0/0	./.	0/0	0/0	0/0	0/0	./.	0/0	0/0	0/0	0/0	0/0	0/0	0/0	./.	0/0	0/1	0/0	0/0	0/1	0/1	0/0	0/0	0/0
27481	99	27481:98	C	A	.	PASS	AF=0.391;NS=55	GT	0/0	0/0	./.	0/0	0/0	0/0	0/0	0/0	1/1	0/0	1/1	./.	./.	1/1	0/1	1/1	1/1	1/1	1/1	./.	1/1	1/1	1/1	1/1	./.	1/1	1/1	1/1	0/0	0/1	0/0	./.	./.	./.	0/0	1/1	0/0	1/1	0/0	1/1	0/0	0/0	0/1	./.	1/1	0/0	0/0	1/1	./.	0/0	0/0	0/0	0/0	0/1	0/0	0/1	0/0	0/0	0/0	0/0	./.	0/0	./.	0/0	0/0	0/0	0/0
27562	34	27562:33	G	A	.	PASS	AF=0.065;NS=54	GT	0/0	0/0	0/0	0/0	0/0	0/0	0/0	0/1	./.	0/0	0/0	0/0	0/0	0/0	0/0	0/0	./.	./.	0/0	0/0	0/0	0/0	0/0	0/0	0/0	0/0	0/0	0/0	0/0	0/1	0/0	0/0	0/0	0/0	0/1	0/0	0/0	./.	./.	./.	0/1	./.	0/0	0/0	0/0	0/1	0/0	0/0	./.	0/0	./.	0/0	0/1	./.	0/1	0/0	0/0	0/0	./.	0/0	0/0	./.	0/0	0/0	0/0	./.	0/0
27562	68	27562:67	T	C	.	PASS	AF=0.055;NS=55	GT	0/0	0/0	0/0	0/0	0/0	0/0	0/0	0/0	./.	0/0	0/0	0/0	0/0	0/0	0/0	0/0	./.	./.	0/0	0/0	0/0	0/0	0/0	0/0	0/0	0/0	0/0	0/0	0/0	0/1	0/0	0/0	0/0	0/0	0/1	0/0	0/0	./.	./.	./.	0/1	./.	0/0	0/0	0/0	0/1	0/0	0/0	./.	0/0	./.	0/0	0/1	./.	0/1	0/0	0/0	0/0	./.	0/0	0/0	./.	0/0	0/0	0/0	0/0	0/0
27562	89	27562:88	T	C	.	PASS	AF=0.082;NS=55	GT	0/0	0/0	./.	0/0	0/0	0/0	0/0	0/1	./.	0/0	0/0	0/0	0/0	0/0	0/0	0/0	./.	./.	0/0	0/0	0/0	0/0	0/0	0/0	0/0	0/0	0/0	0/0	0/0	0/1	0/0	0/0	0/0	0/0	0/1	0/0	0/0	./.	./.	0/1	0/1	./.	0/0	0/0	0/0	0/1	0/0	0/0	./.	0/0	0/1	0/0	0/1	./.	0/1	0/0	0/0	0/0	./.	0/0	0/0	./.	0/0	0/0	0/0	./.	0/0
27566	15	27566:14	G	T	.	PASS	AF=0.107;NS=56	GT	0/0	0/0	./.	0/0	0/0	0/0	0/0	./.	0/0	./.	0/1	./.	0/0	0/0	0/0	./.	./.	0/0	0/0	0/0	./.	0/1	0/0	0/0	0/0	0/1	0/0	0/0	0/0	0/1	0/0	0/1	0/0	0/1	./.	0/0	0/0	0/0	0/0	./.	0/0	0/0	0/0	0/0	0/0	0/0	0/0	./.	0/0	0/1	0/0	0/0	0/0	0/0	0/0	./.	0/0	0/1	0/1	0/0	0/1	0/0	0/1	0/0	0/0	0/0	0/1
27638	31	27638:30	A	G	.	PASS	AF=0.064;NS=55	GT	./.	0/0	1/1	./.	0/0	0/0	0/0	0/0	./.	0/0	./.	0/0	0/0	0/0	0/0	0/0	0/0	0/0	0/0	0/0	./.	0/0	0/0	0/0	0/0	0/0	./.	1/1	0/0	0/0	0/0	0/0	./.	0/0	0/0	0/1	0/1	0/0	./.	0/0	0/0	0/0	0/0	0/1	0/0	./.	0/0	./.	0/0	0/0	0/0	0/0	0/0	0/0	0/0	./.	0/0	0/0	0/0	0/0	0/0	0/0	0/0	0/0	./.	0/0	0/0
27638	48	27638:47	C	G	.	PASS	AF=0.073;NS=55	GT	./.	0/0	1/1	./.	0/0	0/0	0/0	0/0	./.	0/0	./.	0/0	0/0	0/0	0/0	0/0	0/0	0/0	0/0	0/0	./.	0/0	0/0	0/0	0/0	0/0	./.	1/1	0/0	0/0	0/0	0/0	./.	0/0	0/0	0/1	0/1	0/0	./.	0/0	0/1	0/0	0/0	0/1	0/0	./.	0/0	./.	0/0	0/0	0/0	0/0	0/0	0/0	0/0	./.	0/0	0/0	0/0	0/0	0/0	0/0	0/0	0/0	./.	0/0	0/0
27638	55	27638:54	T	C	.	PASS	AF=0.204;NS=54	GT	./.	1/1	0/0	./.	0/1	0/0	1/1	0/1	./.	0/0	./.	0/0	0/0	0/1	0/0	1/1	0/0	0/0	0/0	0/0	./.	0/0	0/0	1/1	0/1	0/0	./.	0/0	0/0	0/0	0/0	0/1	./.	0/0	0/0	0/0	0/0	0/1	./.	0/1	0/0	0/1	0/0	0/0	0/0	./.	0/0	./.	0/1	0/0	0/0	0/1	./.	0/1	0/0	./.	0/0	0/1	0/0	0/0	0/0	0/0	0/0	0/0	./.	0/1	0/1
27674	5	27674:4	T	G	.	PASS	AF=0.088;NS=57	GT	0/0	0/0	0/1	0/0	0/0	0/0	0/0	0/0	0/1	./.	0/1	0/0	./.	0/0	0/0	0/0	0/0	0/0	0/0	0/0	0/0	./.	0/1	0/0	./.	./.	0/0	0/0	0/0	0/0	0/0	0/0	0/1	0/0	0/0	0/0	0/0	0/0	0/0	0/0	0/0	0/0	0/0	0/0	0/0	./.	./.	0/0	0/0	0/0	0/0	0/0	0/1	0/1	0/0	./.	0/0	0/1	./.	0/1	0/0	0/0	0/0	0/1	0/0	0/0	./.
27719	37	27719:36	G	T	.	PASS	AF=0.120;NS=54	GT	0/0	0/0	0/1	./.	0/0	0/0	./.	0/0	0/0	0/0	0/0	0/0	0/0	0/0	0/0	0/1	./.	0/1	0/0	0/0	0/0	0/1	0/0	0/0	0/1	0/1	0/0	0/1	0/0	0/0	0/1	0/0	0/0	0/0	./.	0/0	0/0	0/0	0/1	0/0	0/0	0/1	0/0	0/0	./.	0/0	./.	0/0	0/0	./.	0/0	0/0	0/0	0/0	./.	0/1	./.	0/1	./.	./.	0/0	./.	./.	0/0	0/1	0/0	0/0
27904	46	27904:45	G	A	.	PASS	AF=0.352;NS=54	GT	0/0	0/0	0/0	0/0	./.	0/0	./.	0/0	1/1	0/0	1/1	1/1	1/1	1/1	1/1	1/1	1/1	./.	1/1	./.	1/1	1/1	1/1	./.	1/1	1/1	./.	1/1	0/0	0/0	0/0	0/0	0/0	0/0	0/0	0/0	./.	0/0	0/0	0/0	0/0	0/1	1/1	1/1	0/1	0/0	0/0	0/0	./.	./.	0/0	0/0	./.	0/0	0/0	./.	0/0	0/0	0/0	0/0	0/0	0/0	./.	1/1	0/0	./.	0/0
27904	49	27904:48	A	G	.	PASS	AF=0.352;NS=54	GT	0/0	0/0	0/0	0/0	./.	0/0	./.	0/0	1/1	0/0	1/1	1/1	1/1	1/1	1/1	1/1	1/1	./.	1/1	./.	1/1	1/1	1/1	./.	1/1	1/1	./.	1/1	0/0	0/0	0/0	0/0	0/0	0/0	0/0	0/0	./.	0/0	0/0	0/0	0/0	0/1	1/1	1/1	0/1	0/0	0/0	0/0	./.	./.	0/0	0/0	./.	0/0	0/0	./.	0/0	0/0	0/0	0/0	0/0	0/0	./.	1/1	0/0	./.	0/0
28120	35	28120:34	C	T	.	PASS	AF=0.213;NS=54	GT	0/1	./.	0/0	0/0	./.	0/0	0/0	0/1	./.	0/0	./.	./.	./.	0/1	0/1	0/0	0/0	0/1	0/0	0/1	0/0	0/1	0/1	./.	0/0	./.	0/0	./.	0/0	0/0	0/1	0/0	0/0	./.	0/0	0/1	0/0	0/0	0/0	0/0	0/1	0/1	0/0	0/1	0/1	0/0	0/0	0/1	./.	0/1	0/0	0/1	0/0	./.	0/1	0/1	0/1	0/1	0/0	0/0	0/0	0/0	0/1	0/0	0/0	0/1	./.
28120	81	28120:80	T	C	.	PASS	AF=0.204;NS=54	GT	0/1	./.	0/0	0/0	./.	0/0	0/0	0/1	./.	0/0	./.	./.	./.	0/1	0/1	0/0	0/0	0/1	0/0	0/1	0/0	0/1	0/1	./.	0/0	./.	0/0	./.	0/0	0/0	0/0	0/0	0/0	./.	0/0	0/1	0/0	0/0	0/0	0/0	0/1	0/1	0/0	0/1	0/1	0/0	0/0	0/1	./.	0/1	0/0	0/1	0/0	./.	0/1	0/1	0/1	0/1	0/0	0/0	0/0	0/0	0/1	0/0	0/0	0/1	./.
28134	39	28134:38	G	A	.	PASS	AF=0.114;NS=57	GT	0/1	0/0	0/0	0/0	0/0	0/0	0/1	0/0	./.	0/0	0/0	0/1	0/1	./.	./.	./.	./.	0/0	0/0	0/1	./.	./.	./.	0/0	1/1	0/0	0/1	0/0	0/0	0/0	0/0	0/0	0/0	0/0	0/0	0/0	0/0	0/0	./.	./.	0/0	0/0	0/0	0/0	0/0	0/0	0/0	0/0	0/0	0/0	0/0	0/0	0/0	0/0	0/0	0/1	0/0	0/1	0/0	0/0	0/0	0/0	1/1	0/1	0/0	0/0	0/0
28134	69	28134:68	A	C	.	PASS	AF=0.119;NS=59	GT	0/0	0/0	0/0	0/0	0/0	0/0	0/0	0/0	./.	0/0	0/0	0/1	0/1	./.	./.	1/1	./.	0/0	0/0	0/1	1/1	./.	1/1	0/0	1/1	0/0	0/0	0/0	0/0	0/0	0/0	0/0	0/0	0/0	0/0	0/0	0/0	0/0	./.	./.	0/0	0/0	0/0	0/0	0/0	0/0	0/0	0/0	0/0	0/0	0/0	0/0	0/0	0/0	0/0	0/0	0/0	./.	0/0	0/0	0/0	0/0	1/1	0/1	0/0	0/0	0/0
28168	7	28168:6	C	T	.	PASS	AF=0.078;NS=58	GT	0/1	0/1	0/1	0/1	0/1	./.	0/1	0/1	0/0	0/0	0/0	0/0	0/0	0/0	0/0	0/0	0/0	./.	0/0	./.	0/0	0/0	0/0	0/0	0/0	0/0	0/0	0/0	./.	0/0	./.	0/0	0/0	0/0	./.	0/0	0/0	0/0	0/0	0/0	./.	0/0	0/0	0/0	0/0	0/0	0/0	0/0	0/0	0/0	0/0	0/0	0/0	0/0	0/0	0/0	0/0	0/0	0/0	0/0	0/0	0/0	0/0	./.	0/1	0/1	./.
28168	48	28168:47	A	T	.	PASS	AF=0.190;NS=58	GT	0/0	0/0	0/0	0/0	0/0	0/0	0/0	0/0	0/1	0/0	0/1	0/1	0/1	0/0	0/1	0/1	0/1	./.	0/1	./.	0/1	0/1	0/1	0/0	0/1	0/1	0/1	0/1	0/0	0/0	./.	./.	0/0	0/0	./.	0/0	0/0	0/0	./.	0/0	0/0	./.	0/1	0/1	0/0	0/0	0/0	0/0	0/1	0/0	0/0	0/0	0/0	0/0	0/1	0/0	0/1	0/0	0/0	0/1	0/0	0/1	0/0	./.	0/0	0/0	./.
28486	15	28486:14	A	T	.	PASS	AF=0.083;NS=54	GT	0/0	0/0	0/0	./.	0/0	0/0	0/0	./.	0/0	0/0	./.	0/0	0/0	0/0	./.	0/0	0/0	0/0	0/0	0/0	0/0	0/0	0/0	0/0	0/0	0/0	./.	0/0	0/0	0/0	0/0	0/0	0/1	1/1	0/0	0/1	0/1	./.	0/1	0/0	./.	0/0	0/0	0/0	./.	0/0	./.	0/0	0/1	0/1	0/0	0/0	0/0	0/0	0/1	./.	./.	./.	0/0	0/0	0/0	0/0	./.	0/0	0/0	0/0	0/0
28486	17	28486:16	A	G	.	PASS	AF=0.093;NS=54	GT	0/0	0/0	0/0	./.	0/0	0/0	0/0	./.	0/0	0/0	./.	0/0	0/0	0/0	./.	0/0	0/0	0/0	0/0	0/0	0/0	0/0	0/0	0/0	0/0	0/0	./.	0/0	0/0	0/0	0/0	0/0	0/1	1/1	0/0	0/1	0/1	./.	0/1	0/0	./.	0/0	0/0	0/0	./.	0/0	./.	0/0	0/1	0/1	0/0	0/0	0/1	0/0	0/1	./.	./.	./.	0/0	0/0	0/0	0/0	./.	0/0	0/0	0/0	0/0
28524	10	28524:9	A	G	.	PASS	AF=0.386;NS=57	GT	0/0	0/0	0/0	0/0	./.	./.	0/0	0/0	1/1	0/0	1/1	1/1	1/1	1/1	1/1	./.	1/1	1/1	1/1	1/1	1/1	1/1	1/1	1/1	./.	1/1	1/1	./.	0/0	0/0	./.	0/0	0/0	0/0	0/0	0/1	0/1	0/0	0/0	0/0	0/0	0/1	1/1	0/1	0/1	0/0	0/0	0/0	./.	0/0	0/0	0/0	0/0	0/0	./.	0/0	0/0	0/0	0/0	0/0	0/1	0/0	1/1	1/1	./.	0/0	./.
28524	36	28524:35	T	C	.	PASS	AF=0.397;NS=58	GT	0/0	0/0	0/0	0/0	./.	./.	0/0	0/0	1/1	0/0	1/1	1/1	1/1	1/1	1/1	./.	1/1	1/1	1/1	1/1	1/1	1/1	1/1	1/1	./.	1/1	1/1	./.	0/0	0/0	0/1	0/0	0/0	0/0	0/0	0/1	0/1	0/0	0/0	0/0	0/0	0/1	1/1	0/1	0/1	0/0	0/0	0/0	./.	0/0	0/0	0/0	0/0	0/0	./.	0/1	0/0	0/0	0/0	0/0	0/1	0/0	1/1	1/1	./.	0/0	./.
28558	52	28558:51	T	C	.	PASS	AF=0.086;NS=58	GT	0/0	0/0	0/0	0/0	0/0	0/0	0/0	0/0	0/0	0/0	./.	0/0	0/0	0/0	0/1	0/0	0/1	0/0	./.	0/0	0/0	0/1	0/0	0/0	0/0	0/0	0/0	0/0	0/0	0/1	0/1	0/0	0/1	0/0	0/0	0/0	0/1	0/0	0/0	./.	0/1	0/0	./.	./.	0/1	0/0	./.	./.	./.	0/0	0/0	0/0	0/0	0/0	0/0	./.	0/0	0/0	0/0	0/0	0/0	0/0	0/0	0/0	0/0	0/0	0/1
28558	98	28558:97	G	A	.	PASS	AF=0.093;NS=59	GT	0/0	0/0	0/0	0/0	0/0	0/0	0/0	0/0	0/0	0/0	./.	0/0	0/0	0/0	0/1	0/0	0/1	0/0	./.	0/0	0/0	0/1	0/0	0/0	0/0	0/0	0/0	0/0	0/0	0/1	0/1	0/0	0/1	0/0	0/0	0/0	0/1	0/0	0/0	./.	0/1	0/0	0/1	./.	0/1	0/0	./.	./.	./.	0/0	0/0	0/0	0/0	0/0	0/0	./.	0/0	0/0	0/0	0/0	0/0	0/0	0/0	0/0	0/0	0/0	0/1
28616	36	28616:35	T	C	.	PASS	AF=0.064;NS=55	GT	0/0	0/0	./.	0/0	0/0	0/0	0/0	0/0	0/0	0/0	0/0	0/0	0/0	0/1	0/1	./.	0/0	0/1	0/0	0/0	./.	0/0	0/0	0/0	0/0	0/0	0/0	0/0	0/0	./.	0/0	0/0	0/0	0/0	0/0	0/0	./.	0/0	0/0	0/0	0/0	0/1	0/1	./.	0/0	0/0	0/0	0/0	./.	0/1	0/0	0/0	./.	./.	0/0	0/1	0/0	0/0	0/0	0/0	0/0	0/0	./.	0/0	0/0	./.	./.
28654	100	28654:99	T	G	.	PASS	AF=0.236;NS=55	GT	0/0	0/0	0/0	0/0	./.	0/1	./.	0/1	0/1	0/0	0/0	0/1	0/0	0/1	0/1	0/1	0/0	0/0	0/1	0/1	0/1	0/1	./.	./.	0/1	0/0	0/0	0/1	0/0	0/0	./.	./.	0/0	./.	0/0	0/1	0/0	0/0	0/1	0/0	0/0	0/1	0/1	./.	0/0	./.	./.	0/0	0/1	0/0	0/0	0/1	0/0	0/1	./.	0/0	0/1	0/1	0/1	0/1	0/0	0/1	0/0	0/0	0/0	0/1	./.
28715	61	28715:60	A	G	.	PASS	AF=0.085;NS=59	GT	0/0	0/0	0/0	0/1	0/0	./.	0/0	0/0	0/0	./.	0/0	0/0	./.	0/0	0/0	0/0	0/0	./.	0/0	0/0	0/0	0/0	0/0	0/0	0/0	0/0	0/0	0/0	0/0	0/0	0/1	0/0	./.	./.	0/0	0/0	0/0	0/0	0/1	0/0	0/1	0/0	0/0	0/0	0/0	0/1	0/0	0/1	0/0	0/0	0/0	0/0	0/0	./.	0/0	0/0	0/0	./.	0/1	0/1	0/0	0/1	0/0	0/0	0/1	0/0	0/0
28715	73	28715:72	G	A	.	PASS	AF=0.223;NS=56	GT	0/0	0/0	0/0	0/0	0/0	./.	0/0	0/0	0/0	0/0	0/1	0/1	./.	./.	0/1	0/1	0/1	./.	0/1	0/1	0/1	0/1	0/1	0/1	0/1	0/1	0/1	0/1	0/1	0/0	0/0	0/1	0/0	./.	0/1	0/0	0/1	0/0	0/1	0/0	0/0	0/0	0/1	0/1	./.	0/0	0/0	0/1	0/0	./.	0/0	0/0	0/0	./.	0/0	0/0	0/1	./.	0/0	0/0	0/0	0/0	0/1	0/0	0/0	./.	./.
28715	95	28715:94	G	A	.	PASS	AF=0.194;NS=54	GT	0/0	0/0	0/0	0/0	0/0	./.	0/0	0/0	0/0	0/0	0/1	0/1	./.	./.	0/1	0/1	0/1	./.	0/1	0/1	0/1	0/1	0/1	0/1	0/1	0/1	0/1	0/1	0/1	0/0	0/0	0/1	0/0	./.	0/0	0/0	./.	0/0	0/1	0/0	0/0	0/0	0/1	./.	./.	0/0	0/0	0/0	0/0	./.	0/0	0/0	0/0	./.	0/0	0/0	0/1	./.	0/0	0/0	0/0	0/0	0/1	0/0	0/0	./.	./.
28736	75	28736:74	C	T	.	PASS	AF=0.055;NS=55	GT	0/0	./.	0/0	0/1	0/0	0/0	0/0	0/0	./.	0/1	./.	./.	0/0	0/0	./.	0/0	./.	0/0	0/0	0/0	./.	0/0	0/0	0/0	0/0	0/0	0/0	0/0	0/0	0/0	0/0	0/0	0/0	./.	0/0	0/0	0/0	0/0	0/0	0/1	0/0	0/0	./.	0/0	./.	0/0	0/0	0/0	0/0	0/0	0/0	0/0	./.	./.	0/0	0/0	0/0	0/1	0/0	0/1	0/0	0/0	0/0	0/0	0/1	0/0	0/0
28736	77	28736:76	T	C	.	PASS	AF=0.055;NS=55	GT	0/0	./.	0/0	0/1	0/0	0/0	0/0	0/0	./.	0/1	./.	./.	0/0	0/0	./.	0/0	./.	0/0	0/0	0/0	./.	0/0	0/0	0/0	0/0	0/0	0/0	0/0	0/0	0/0	0/0	0/0	0/0	./.	0/0	0/0	0/0	0/0	0/0	0/1	0/0	0/0	./.	0/0	./.	0/0	0/0	0/0	0/0	0/0	0/0	0/0	./.	./.	0/0	0/0	0/0	0/1	0/0	0/1	0/0	0/0	0/0	0/0	0/1	0/0	0/0
28736	78	28736:77	G	A	.	PASS	AF=0.055;NS=55	GT	0/0	./.	0/0	0/1	0/0	0/0	0/0	0/0	./.	0/1	./.	./.	0/0	0/0	./.	0/0	./.	0/0	0/0	0/0	./.	0/0	0/0	0/0	0/0	0/0	0/0	0/0	0/0	0/0	0/0	0/0	0/0	./.	0/0	0/0	0/0	0/0	0/0	0/1	0/0	0/0	./.	0/0	./.	0/0	0/0	0/0	0/0	0/0	0/0	0/0	./.	./.	0/0	0/0	0/0	0/1	0/0	0/1	0/0	0/0	0/0	0/0	0/1	0/0	0/0
28736	87	28736:86	T	C	.	PASS	AF=0.055;NS=55	GT	0/0	./.	0/0	0/1	0/0	0/0	0/0	0/0	./.	0/1	./.	./.	0/0	0/0	./.	0/0	./.	0/0	0/0	0/0	./.	0/0	0/0	0/0	0/0	0/0	0/0	0/0	0/0	0/0	0/0	0/0	0/0	./.	0/0	0/0	0/0	0/0	0/0	0/1	0/0	0/0	./.	0/0	./.	0/0	0/0	0/0	0/0	0/0	0/0	0/0	./.	./.	0/0	0/0	0/0	0/1	0/0	0/1	0/0	0/0	0/0	0/0	0/1	0/0	0/0
28736	98	28736:97	A	T	.	PASS	AF=0.055;NS=55	GT	0/0	./.	0/0	0/1	0/0	0/0	0/0	0/0	./.	0/1	./.	./.	0/0	0/0	./.	0/0	./.	0/0	0/0	0/0	./.	0/0	0/0	0/0	0/0	0/0	0/0	0/0	0/0	0/0	0/0	0/0	0/0	./.	0/0	0/0	0/0	0/0	0/0	0/1	0/0	0/0	./.	0/0	./.	0/0	0/0	0/0	0/0	0/0	0/0	0/0	./.	./.	0/0	0/0	0/0	0/1	0/0	0/1	0/0	0/0	0/0	0/0	0/1	0/0	0/0
28820	14	28820:13	T	C	.	PASS	AF=0.127;NS=55	GT	0/0	0/0	0/0	0/0	0/0	./.	0/0	0/0	0/1	./.	0/0	0/0	0/1	0/0	0/1	0/0	0/1	0/1	0/0	0/0	0/0	./.	0/0	0/0	0/1	0/1	0/0	0/0	0/0	./.	./.	0/0	0/0	0/0	0/0	0/0	0/0	./.	0/0	./.	./.	0/0	./.	1/1	0/1	0/0	0/0	0/0	0/0	0/0	0/0	0/0	0/1	./.	0/0	0/0	0/0	0/0	0/1	0/0	./.	0/1	0/1	./.	0/0	0/0	0/0
28820	102	28820:101	T	C	.	PASS	AF=0.083;NS=54	GT	0/1	0/0	0/1	0/0	0/0	./.	0/0	0/0	0/0	./.	0/0	0/0	0/0	0/0	0/0	0/0	0/0	0/0	0/0	0/0	0/1	./.	0/0	0/0	0/0	0/0	0/0	0/0	./.	./.	./.	0/0	0/1	0/0	0/0	0/0	0/0	./.	0/0	./.	./.	0/0	./.	0/0	0/0	0/0	0/0	0/1	0/0	0/0	0/1	0/0	0/0	./.	0/0	0/1	0/0	0/0	0/1	0/0	./.	0/1	0/0	./.	0/0	0/0	0/0
28820	104	28820:103	T	C	.	PASS	AF=0.074;NS=54	GT	0/1	0/0	0/1	0/0	0/0	./.	0/0	0/0	0/0	./.	0/0	0/0	0/0	0/0	0/0	0/0	0/0	0/0	0/0	0/0	0/0	./.	0/0	0/0	0/0	0/0	0/0	0/0	./.	./.	./.	0/0	0/1	0/0	0/0	0/0	0/0	./.	0/0	./.	./.	0/0	./.	0/0	0/0	0/0	0/0	0/1	0/0	0/0	0/1	0/0	0/0	./.	0/0	0/1	0/0	0/0	0/1	0/0	./.	0/1	0/0	./.	0/0	0/0	0/0
28998	58	28998:57	G	T	.	PASS	AF=0.055;NS=55	GT	0/0	0/0	0/0	0/0	0/0	0/0	./.	0/0	0/0	0/0	0/0	0/0	0/0	0/0	./.	0/0	0/0	0/0	0/0	0/0	0/0	0/0	0/0	0/0	0/0	0/0	./.	0/0	0/0	0/0	0/0	./.	0/1	0/0	./.	0/0	0/0	0/0	0/0	0/0	0/1	./.	0/0	0/0	0/0	0/0	./.	0/0	0/1	0/0	0/0	0/0	./.	0/0	0/0	0/0	0/0	0/0	0/0	0/1	./.	0/0	./.	./.	./.	0/1	0/1
28998	60	28998:59	C	T	.	PASS	AF=0.054;NS=56	GT	0/0	0/0	0/0	0/0	0/0	0/0	./.	0/0	0/0	0/0	0/0	0/0	0/0	0/0	./.	0/0	0/0	0/0	0/0	0/0	0/0	0/0	0/0	0/0	0/0	0/0	./.	0/0	0/0	0/0	0/0	./.	0/1	0/0	./.	0/0	0/0	0/0	0/0	0/0	0/1	./.	0/0	0/0	0/0	0/0	./.	0/0	0/1	0/0	0/0	0/0	./.	0/0	0/0	0/0	0/0	0/0	0/0	0/1	0/0	0/0	./.	./.	./.	0/1	0/1
29243	55	29243:54	A	G	.	PASS	AF=0.398;NS=59	GT	0/1	0/1	0/1	0/0	0/1	0/1	0/1	0/1	0/1	./.	./.	./.	0/1	0/0	0/0	./.	./.	0/0	0/0	0/1	0/1	0/0	0/1	0/1	0/1	0/0	0/1	0/1	0/1	0/1	./.	0/1	0/1	0/1	0/0	0/1	0/1	0/0	0/1	0/1	0/1	0/0	0/1	0/1	0/1	./.	0/1	0/1	0/1	0/1	0/1	0/1	0/1	0/1	0/1	0/1	0/1	0/0	0/1	0/1	0/1	0/1	0/0	0/1	./.	0/1	0/1
29377	16	29377:15	T	C	.	PASS	AF=0.472;NS=54	GT	1/1	1/1	1/1	1/1	./.	1/1	1/1	./.	0/0	1/1	./.	0/0	./.	./.	0/0	0/0	./.	./.	0/0	0/0	0/0	./.	0/0	0/0	0/0	0/0	0/0	0/0	0/0	0/0	0/1	0/0	1/1	0/1	1/1	0/1	1/1	1/1	1/1	0/1	0/1	1/1	0/0	0/0	0/0	./.	1/1	1/1	1/1	1/1	0/0	./.	1/1	0/0	0/0	0/1	1/1	./.	1/1	0/0	0/1	./.	./.	0/0	1/1	1/1	0/0
29397	46	29397:45	T	G	.	PASS	AF=0.109;NS=55	GT	0/0	0/1	./.	0/1	0/0	0/0	./.	0/0	0/0	0/1	./.	0/0	0/0	0/0	./.	0/0	./.	0/0	0/0	0/0	0/0	0/0	0/0	0/0	0/0	./.	0/0	0/0	0/1	0/0	0/0	0/0	0/0	./.	./.	0/0	0/0	0/1	0/0	0/0	0/0	./.	0/0	0/0	0/0	./.	./.	0/0	0/0	0/1	0/1	0/0	0/1	0/0	0/0	0/0	0/0	0/0	0/1	0/1	0/0	0/1	./.	0/0	0/1	0/0	0/0
29397	67	29397:66	G	T	.	PASS	AF=0.074;NS=54	GT	0/0	0/0	./.	0/0	0/0	0/0	./.	0/0	0/0	0/0	./.	0/0	0/0	0/0	./.	0/0	./.	0/0	0/0	0/0	0/0	0/1	0/0	0/0	0/0	./.	0/0	0/0	0/1	0/0	0/0	0/0	0/0	./.	./.	0/0	0/0	0/0	0/0	0/0	./.	./.	0/0	0/0	0/0	./.	0/0	0/1	0/1	0/0	0/0	0/0	0/0	0/0	0/1	0/1	0/0	0/0	0/1	0/1	0/0	0/0	./.	0/0	0/0	0/0	./.
29454	33	29454:32	A	T	.	PASS	AF=0.085;NS=59	GT	./.	0/0	0/0	0/0	0/0	0/1	./.	0/0	0/0	./.	0/0	0/0	0/0	0/0	./.	0/0	0/1	0/0	0/0	0/0	0/0	0/0	0/0	0/0	0/0	0/0	0/0	0/0	0/0	0/0	0/0	0/0	0/0	0/1	0/0	0/1	0/0	0/0	0/0	0/0	0/1	0/0	0/0	0/0	0/0	0/0	0/1	0/0	0/0	1/1	0/0	0/0	0/0	./.	0/0	./.	0/0	0/1	0/0	./.	0/1	0/0	0/0	0/0	0/0	./.	0/0
29529	29	29529:28	C	T	.	PASS	AF=0.055;NS=55	GT	0/0	0/1	0/0	./.	0/0	0/0	0/0	0/0	0/0	./.	0/0	0/0	0/0	0/0	./.	./.	0/0	0/0	0/0	0/0	0/0	0/0	0/0	0/0	0/0	0/0	0/0	0/0	0/0	0/0	./.	0/0	./.	0/0	0/0	0/0	0/0	0/1	0/0	0/0	0/0	./.	0/0	./.	0/0	0/1	0/0	0/0	0/0	0/0	0/1	./.	0/0	./.	0/0	0/0	./.	0/1	0/0	0/0	0/1	0/0	0/0	0/0	./.	0/0	0/0
29529	31	29529:30	T	C	.	PASS	AF=0.053;NS=57	GT	0/1	0/0	0/0	./.	0/0	0/0	0/0	0/0	0/0	./.	0/0	0/0	0/0	0/0	./.	./.	0/0	0/0	0/0	0/0	0/0	0/0	0/0	0/0	0/0	0/0	0/0	0/0	0/0	0/0	./.	0/0	./.	0/0	0/0	0/0	0/0	0/0	0/1	0/0	0/0	./.	0/0	./.	0/0	0/0	0/0	0/1	0/0	1/1	0/0	./.	0/0	0/0	0/0	0/0	./.	0/1	0/0	0/0	0/0	0/0	0/0	0/0	0/0	0/0	0/0
29529	40	29529:39	C	T	.	PASS	AF=0.053;NS=57	GT	0/1	0/0	0/0	./.	0/0	0/0	0/0	0/0	0/0	./.	0/0	0/0	0/0	0/0	./.	./.	0/0	0/0	0/0	0/0	0/0	0/0	0/0	0/0	0/0	0/0	0/0	0/0	0/0	0/0	./.	0/0	./.	0/0	0/0	0/0	0/0	0/0	0/1	0/0	0/0	./.	0/0	./.	0/0	0/0	0/0	0/1	0/0	1/1	0/0	./.	0/0	0/0	0/0	0/0	./.	0/1	0/0	0/0	0/0	0/0	0/0	0/0	0/0	0/0	0/0
29529	102	29529:101	G	A	.	PASS	AF=0.429;NS=56	GT	0/0	0/0	1/1	./.	0/0	0/0	0/0	0/0	1/1	./.	0/0	1/1	1/1	1/1	./.	./.	0/1	0/0	1/1	1/1	1/1	1/1	0/0	1/1	1/1	1/1	1/1	1/1	0/0	0/0	./.	1/1	./.	0/1	1/1	0/1	./.	0/0	0/1	0/0	0/1	./.	1/1	./.	0/1	0/0	0/0	0/0	0/0	0/0	0/0	./.	0/0	0/0	0/0	0/0	./.	0/0	1/1	0/0	0/0	1/1	0/0	1/1	0/0	0/0	1/1
29732	32	29732:31	A	G	.	PASS	AF=0.050;NS=60	GT	0/0	0/0	0/1	./.	0/0	0/0	0/1	0/0	0/0	0/0	0/0	0/0	0/0	0/0	0/0	./.	0/0	./.	0/0	0/0	0/0	0/0	0/0	0/0	0/0	0/0	0/0	0/0	0/0	0/0	0/0	0/1	0/0	0/0	0/0	0/0	0/0	0/0	0/0	0/0	0/0	./.	0/0	0/0	0/0	0/0	0/0	0/0	0/0	0/0	0/1	0/0	0/0	./.	0/0	./.	0/0	0/0	0/0	./.	0/0	0/0	0/0	0/0	0/1	0/0	0/1
29732	105	29732:104	G	A	.	PASS	AF=0.400;NS=60	GT	0/0	0/0	0/0	0/0	0/0	0/0	0/0	0/0	1/1	0/0	1/1	1/1	1/1	1/1	1/1	./.	1/1	./.	1/1	1/1	1/1	1/1	1/1	0/1	1/1	1/1	1/1	1/1	0/1	0/0	0/0	0/0	0/1	0/1	0/0	./.	0/0	0/0	0/0	0/0	0/0	./.	1/1	1/1	1/1	0/0	0/0	0/0	1/1	0/0	0/0	0/0	0/0	./.	0/0	./.	0/0	0/0	0/0	./.	0/0	0/0	1/1	1/1	0/0	0/0	0/0
29732	113	29732:112	T	G	.	PASS	AF=0.086;NS=58	GT	0/1	./.	0/0	0/0	0/0	0/1	0/0	./.	0/0	0/0	0/0	0/0	0/0	0/0	0/0	./.	0/0	./.	0/0	0/0	0/0	0/0	0/0	0/1	0/0	0/0	0/0	0/0	0/0	0/0	0/1	0/1	0/1	0/0	0/0	0/0	0/0	0/0	0/0	0/0	0/0	./.	0/0	0/0	0/0	0/0	0/0	0/0	0/0	0/0	0/0	0/0	0/0	./.	0/0	./.	0/0	0/1	0/1	./.	0/0	0/0	0/0	0/0	0/1	./.	0/1
29813	5	29813:4	G	A	.	PASS	AF=0.095;NS=58	GT	0/1	0/0	0/0	0/1	0/1	1/1	0/0	0/0	./.	0/0	./.	0/0	0/0	0/0	0/0	./.	0/0	0/0	0/0	0/0	0/0	0/0	0/0	0/0	0/0	./.	./.	0/0	0/0	0/0	0/0	0/0	0/0	0/1	0/0	1/1	0/0	0/0	0/0	./.	0/0	0/0	0/0	0/0	./.	0/1	0/0	0/0	0/1	./.	0/0	./.	0/0	0/0	0/1	0/0	0/0	0/0	0/0	0/0	0/0	0/0	0/0	0/0	0/0	0/0	0/0
29813	48	29813:47	A	G	.	PASS	AF=0.076;NS=59	GT	0/1	0/0	0/0	0/0	0/1	1/1	0/0	0/0	./.	0/0	./.	0/0	0/0	0/0	0/0	./.	0/0	0/0	0/0	0/0	0/0	0/0	0/0	0/0	0/0	./.	./.	0/0	0/0	0/0	0/0	0/0	0/0	0/1	0/0	0/1	0/0	0/0	0/0	./.	0/0	0/0	0/0	0/0	./.	0/1	0/0	0/0	0/1	0/0	0/0	./.	0/0	0/0	0/1	0/0	0/0	0/0	0/0	0/0	0/0	0/0	0/0	0/0	0/0	0/0	0/0
30058	19	30058:18	C	T	.	PASS	AF=0.096;NS=57	GT	0/0	0/0	0/0	0/0	0/0	0/0	0/0	0/0	0/0	0/1	0/0	0/0	./.	0/0	0/0	0/0	0/0	0/0	0/0	0/0	0/0	./.	0/0	0/0	0/0	0/0	./.	0/0	0/0	0/0	0/0	0/0	0/0	0/0	./.	0/1	0/0	0/0	./.	0/1	0/0	0/0	0/0	0/0	0/0	./.	0/1	0/0	0/0	0/1	0/0	0/1	0/1	./.	0/0	0/0	./.	0/1	0/1	0/0	0/1	0/1	./.	0/0	./.	0/0	0/0
30088	63	30088:62	G	A	.	PASS	AF=0.155;NS=55	GT	./.	0/0	0/0	./.	0/0	0/0	0/0	0/0	./.	./.	0/0	0/0	0/0	0/0	0/0	0/0	0/0	0/0	0/0	0/0	0/0	0/0	0/0	0/0	0/0	0/0	0/0	0/0	0/0	0/0	0/1	0/1	0/1	0/1	0/0	0/0	0/0	1/1	0/1	0/1	0/0	./.	0/0	0/0	0/0	./.	0/1	0/0	0/1	0/1	0/0	./.	0/0	./.	./.	0/1	1/1	./.	0/1	0/1	./.	0/1	0/0	0/0	0/0	0/0	./.
30088	68	30088:67	A	C	.	PASS	AF=0.155;NS=55	GT	./.	0/0	0/0	./.	0/0	0/0	0/0	0/0	./.	./.	0/0	0/0	0/0	0/0	0/0	0/0	0/0	0/0	0/0	0/0	0/0	0/0	0/0	0/0	0/0	0/0	0/0	0/0	0/0	0/0	0/1	0/1	0/1	0/1	0/0	0/0	0/0	1/1	0/1	0/1	0/0	./.	0/0	0/0	0/0	./.	0/1	0/0	0/1	0/1	0/0	./.	0/0	./.	./.	0/1	1/1	./.	0/1	0/1	./.	0/1	0/0	0/0	0/0	0/0	./.
30088	109	30088:108	C	T	.	PASS	AF=0.155;NS=55	GT	./.	0/0	0/0	./.	0/0	0/0	0/0	0/0	./.	./.	0/0	0/0	0/0	0/0	0/0	0/0	0/0	0/0	0/0	0/0	0/0	0/0	0/0	0/0	0/0	0/0	0/0	0/0	0/0	0/0	0/1	0/1	0/1	0/1	0/0	0/0	0/0	1/1	0/1	0/1	0/0	./.	0/0	0/0	0/0	./.	0/1	0/0	0/1	0/1	0/0	./.	0/0	./.	./.	0/1	1/1	./.	0/1	0/1	./.	0/1	0/0	0/0	0/0	0/0	./.
30234	66	30234:65	C	T	.	PASS	AF=0.050;NS=60	GT	0/0	./.	0/0	0/0	0/0	./.	0/0	0/0	0/0	0/0	0/0	0/1	0/0	0/0	./.	0/1	0/0	./.	0/0	0/0	0/1	0/0	0/0	0/0	0/0	0/0	0/0	0/0	./.	0/0	0/0	0/0	0/0	0/0	0/0	0/0	0/0	0/0	0/1	0/0	0/0	0/0	0/0	0/0	0/0	0/0	0/0	./.	0/0	0/0	0/0	0/0	0/0	0/0	0/1	0/0	0/0	0/0	0/0	0/0	0/0	0/0	0/1	0/0	./.	0/0	0/0
30369	13	30369:12	G	A	.	PASS	AF=0.071;NS=56	GT	0/0	0/0	0/0	0/0	0/0	0/0	0/0	0/0	./.	0/0	0/0	0/0	0/0	0/0	0/0	./.	0/0	0/0	0/0	0/0	0/1	0/0	0/0	0/0	0/0	0/0	0/0	0/0	0/0	0/0	0/0	0/1	0/0	./.	0/0	0/0	0/0	0/1	0/0	./.	./.	./.	0/0	0/0	0/0	0/1	./.	0/0	./.	0/0	0/0	0/0	./.	./.	./.	0/1	0/0	0/0	0/1	0/0	0/0	0/1	0/0	0/0	0/0	0/0	0/1
30457	40	30457:39	G	T	.	PASS	AF=0.091;NS=55	GT	1/1	1/1	0/0	0/0	0/0	./.	0/0	0/0	0/0	./.	./.	0/0	0/0	0/0	0/0	0/0	0/0	0/0	0/0	0/0	0/0	0/0	0/0	0/0	0/0	0/0	0/0	0/0	0/0	0/0	0/0	0/0	1/1	0/0	0/0	0/0	0/0	0/0	./.	0/0	0/0	0/0	0/0	0/0	0/0	./.	./.	0/0	0/0	0/0	0/0	./.	0/0	./.	0/0	0/0	./.	0/0	./.	./.	0/0	1/1	0/0	0/0	1/1	./.	0/0
30498	12	30498:11	C	T	.	PASS	AF=0.050;NS=60	GT	0/0	0/0	0/0	0/0	0/0	0/0	0/1	0/0	0/0	0/1	0/0	0/0	0/0	0/0	0/0	0/0	0/0	0/0	0/0	0/0	0/0	0/0	0/0	0/0	./.	0/0	0/0	0/0	0/0	./.	0/1	0/0	0/1	0/0	0/0	0/0	0/0	0/0	0/0	0/0	0/0	0/0	0/0	0/0	0/0	./.	0/1	0/0	0/0	0/0	./.	0/0	0/0	0/0	0/1	0/0	0/0	./.	0/0	./.	./.	0/0	0/0	0/0	0/0	0/0	0/0
30498	54	30498:53	G	A	.	PASS	AF=0.145;NS=55	GT	./.	0/1	0/0	0/0	./.	./.	./.	./.	./.	0/0	0/0	0/1	0/0	0/0	0/0	0/1	0/0	0/0	0/0	0/0	0/1	0/1	0/1	0/1	0/1	0/0	0/0	0/0	0/0	0/0	./.	0/0	0/0	0/0	0/0	0/0	0/1	0/0	./.	0/0	./.	0/0	0/0	0/1	0/0	./.	0/0	./.	0/0	0/0	0/0	0/1	0/1	0/0	0/0	0/0	0/1	0/0	0/1	0/0	0/1	./.	0/0	0/0	0/1	0/0	0/0
30498	63	30498:62	A	G	.	PASS	AF=0.070;NS=64	GT	0/0	0/0	0/0	0/0	0/0	0/0	0/1	0/0	0/0	0/1	0/0	0/0	0/0	0/0	0/0	0/0	0/0	0/0	0/0	0/0	0/0	0/0	0/0	0/0	0/1	0/0	0/0	0/0	0/0	0/1	0/1	0/0	0/1	0/0	0/0	0/0	0/0	0/0	0/0	0/0	0/0	0/0	0/0	0/0	0/0	./.	0/1	0/0	0/0	0/0	./.	0/0	0/0	0/0	0/1	0/0	0/0	0/0	0/0	0/1	./.	0/0	0/0	0/0	0/0	0/0	0/0
30498	94	30498:93	G	C	.	PASS	AF=0.069;NS=65	GT	0/0	0/0	0/0	0/0	0/0	0/0	0/1	0/0	0/0	0/1	0/0	0/0	0/0	0/0	0/0	0/0	0/0	0/0	0/0	0/0	0/0	0/0	0/0	0/0	0/0	0/0	0/0	0/0	0/0	0/1	0/1	0/0	0/1	0/0	0/0	0/0	0/0	0/0	0/0	0/0	0/0	0/0	0/0	0/0	0/0	./.	0/1	0/0	0/0	0/0	./.	0/0	0/0	0/0	0/1	0/0	0/0	0/0	0/0	0/1	0/1	0/0	0/0	0/0	0/0	0/0	0/0
30681	85	30681:84	A	G	.	PASS	AF=0.083;NS=54	GT	0/0	./.	0/0	0/0	./.	0/0	0/0	0/1	0/0	0/0	0/0	0/0	./.	0/1	0/0	./.	./.	./.	0/0	0/0	0/1	0/0	0/0	0/0	0/0	0/0	0/0	./.	0/0	0/1	0/0	0/0	0/0	0/0	0/0	0/0	0/0	0/1	0/0	./.	0/1	0/0	./.	0/0	0/0	0/0	0/0	0/0	0/0	0/0	0/0	0/1	0/0	./.	./.	0/0	0/0	0/0	./.	0/0	./.	0/0	0/1	0/0	0/0	0/1	0/0
30690	42	30690:41	G	A	.	PASS	AF=0.083;NS=54	GT	0/0	0/0	0/0	0/0	0/0	./.	./.	0/0	0/0	0/1	./.	0/0	0/0	./.	0/0	0/0	./.	./.	0/0	0/0	0/0	0/0	0/0	0/0	0/1	0/0	0/0	./.	0/0	0/0	0/0	0/0	0/1	0/0	0/1	0/0	./.	0/0	0/0	0/0	0/1	0/0	0/0	./.	./.	./.	0/0	0/0	0/1	0/0	0/1	0/0	./.	0/0	0/1	0/0	0/0	0/1	0/0	0/0	0/0	0/0	0/0	0/0	0/0	0/0	./.
30739	12	30739:11	A	G	.	PASS	AF=0.463;NS=54	GT	./.	0/0	0/0	./.	./.	0/0	./.	./.	./.	0/0	1/1	1/1	1/1	./.	1/1	1/1	1/1	1/1	1/1	1/1	1/1	1/1	1/1	1/1	1/1	1/1	1/1	1/1	0/1	1/1	0/0	0/1	0/0	0/0	0/0	./.	1/1	0/0	./.	0/0	0/0	1/1	1/1	1/1	0/0	0/0	0/0	0/0	./.	0/1	0/0	./.	0/0	0/0	0/0	0/1	0/0	0/0	0/0	0/0	0/0	0/0	1/1	./.	0/0	0/0	./.
31122	6	31122:5	T	C	.	PASS	AF=0.111;NS=54	GT	./.	0/0	0/0	0/0	0/0	0/0	0/0	0/0	./.	./.	0/1	0/0	0/0	0/1	0/1	1/1	0/0	0/0	0/0	./.	0/0	0/1	1/1	0/1	0/1	0/0	0/0	0/0	0/0	0/0	0/0	0/0	0/0	0/0	0/0	0/0	0/0	0/0	0/0	./.	./.	0/0	1/1	0/0	./.	0/0	0/0	0/0	0/0	./.	0/0	0/0	0/0	0/0	0/0	0/0	0/0	0/0	0/0	./.	0/0	./.	./.	./.	0/0	0/0	./.
31122	39	31122:38	G	A	.	PASS	AF=0.111;NS=54	GT	./.	0/0	0/0	0/0	0/0	0/0	0/0	0/0	./.	./.	0/1	0/0	0/0	0/1	0/1	1/1	0/0	0/0	0/0	./.	0/0	0/1	1/1	0/1	0/1	0/0	0/0	0/0	0/0	0/0	0/0	0/0	0/0	0/0	0/0	0/0	0/0	0/0	0/0	./.	./.	0/0	1/1	0/0	./.	0/0	0/0	0/0	0/0	./.	0/0	0/0	0/0	0/0	0/0	0/0	0/0	0/0	0/0	./.	0/0	./.	./.	./.	0/0	0/0	./.
31195	24	31195:23	C	T	.	PASS	AF=0.062;NS=56	GT	./.	0/0	./.	0/0	0/1	0/0	0/0	0/1	0/0	0/0	0/0	./.	0/1	./.	0/0	0/0	./.	0/0	0/0	0/0	0/0	0/0	./.	0/0	0/0	0/1	0/0	0/0	0/0	./.	0/0	0/0	0/0	0/0	0/0	0/0	0/0	0/0	0/0	0/0	0/0	0/0	0/0	0/0	./.	0/0	0/0	0/1	./.	0/0	0/0	./.	0/0	0/0	0/0	0/1	./.	0/0	0/0	0/0	0/0	0/0	0/0	0/0	0/0	0/1	0/0
31218	31	31218:30	C	T	.	PASS	AF=0.074;NS=54	GT	0/0	0/0	0/0	0/0	0/0	0/0	0/0	./.	0/0	0/0	0/1	0/0	0/0	./.	0/1	./.	./.	0/0	0/0	0/0	0/0	0/0	0/0	0/0	0/1	0/0	./.	0/0	0/0	0/0	0/0	./.	0/0	./.	./.	0/0	0/0	0/1	0/0	0/0	0/0	0/0	0/0	0/0	./.	0/0	0/0	0/0	0/0	0/0	0/0	./.	0/0	0/0	0/0	0/0	0/0	0/1	0/1	./.	0/1	0/1	0/0	0/0	0/0	./.	./.
31218	51	31218:50	C	T	.	PASS	AF=0.065;NS=54	GT	0/0	0/0	0/0	0/0	0/0	0/0	0/0	./.	0/0	0/0	0/1	0/0	0/0	./.	0/1	./.	./.	0/0	0/0	0/0	0/0	0/0	0/0	0/0	0/0	0/0	./.	0/0	0/0	0/0	0/0	./.	0/0	./.	./.	0/0	0/0	0/1	0/0	0/0	0/0	0/0	0/0	0/0	./.	0/0	0/0	0/0	0/0	0/0	0/0	./.	0/0	0/0	0/0	0/0	0/0	0/1	0/1	./.	0/1	0/1	0/0	0/0	0/0	./.	./.
31218	54	31218:53	G	T	.	PASS	AF=0.074;NS=54	GT	0/0	0/0	0/0	0/0	0/0	0/0	0/0	./.	0/0	0/0	0/1	0/0	0/0	./.	0/1	./.	./.	0/0	0/0	0/0	0/0	0/0	0/0	0/0	0/1	0/0	./.	0/0	0/0	0/0	0/0	./.	0/0	./.	./.	0/0	0/0	0/1	0/0	0/0	0/0	0/0	0/0	0/0	./.	0/0	0/0	0/0	0/0	0/0	0/0	./.	0/0	0/0	0/0	0/0	0/0	0/1	0/1	./.	0/1	0/1	0/0	0/0	0/0	./.	./.
31322	104	31322:103	A	G	.	PASS	AF=0.127;NS=55	GT	0/0	0/0	0/0	0/0	0/0	./.	0/0	0/0	0/0	0/0	0/1	0/0	0/0	./.	1/1	0/0	./.	0/1	0/0	0/0	0/1	0/0	0/1	0/1	./.	0/1	0/1	0/1	0/0	0/0	0/0	./.	./.	0/0	0/0	0/1	0/0	0/0	0/0	0/1	0/0	0/0	./.	0/1	./.	0/0	0/0	0/0	0/0	0/0	0/0	0/0	0/0	0/0	0/0	./.	0/1	0/0	0/0	0/0	0/0	0/0	./.	0/0	0/0	./.	./.
31365	47	31365:46	A	G	.	PASS	AF=0.474;NS=57	GT	0/0	0/0	0/0	0/0	0/0	0/0	0/0	0/0	./.	0/0	1/1	1/1	./.	1/1	1/1	1/1	1/1	1/1	1/1	1/1	1/1	0/1	1/1	1/1	0/1	1/1	1/1	1/1	1/1	1/1	0/0	0/1	./.	0/0	0/0	0/0	0/1	0/0	./.	./.	0/0	0/1	./.	1/1	0/1	0/0	0/0	0/1	./.	0/1	0/0	0/0	0/1	./.	0/0	0/0	./.	0/0	1/1	0/0	./.	0/1	1/1	1/1	0/0	0/0	1/1
31491	7	31491:6	A	G	.	PASS	AF=0.170;NS=56	GT	0/0	0/0	0/0	0/1	0/1	0/0	0/0	0/0	./.	0/1	0/0	0/0	0/0	./.	./.	0/1	0/0	0/1	0/1	0/1	./.	0/0	0/1	0/1	./.	./.	0/1	0/0	0/0	0/0	0/0	0/1	0/0	./.	0/0	0/1	0/1	0/0	0/0	0/0	0/1	0/0	./.	0/0	0/1	0/0	0/0	0/0	0/0	0/0	0/0	0/0	0/0	0/0	0/0	0/0	0/1	./.	0/0	0/1	./.	0/0	0/1	0/0	0/1	0/0	./.
31557	28	31557:27	G	A	.	PASS	AF=0.153;NS=59	GT	0/1	1/1	1/1	1/1	1/1	0/1	1/1	1/1	0/0	./.	0/0	./.	0/0	0/0	0/0	0/0	0/0	0/0	0/0	0/0	0/0	0/0	0/0	0/0	0/0	0/0	0/0	./.	0/0	0/0	0/0	0/0	0/0	0/0	0/0	0/0	0/0	0/0	0/0	0/0	0/0	0/0	0/0	./.	0/0	0/0	0/0	./.	0/0	0/0	./.	0/0	0/0	0/0	0/0	0/0	./.	0/0	0/0	0/0	0/0	0/0	./.	0/0	1/1	1/1	0/0
31653	5	31653:4	G	A	.	PASS	AF=0.056;NS=54	GT	0/0	0/0	0/0	0/0	0/0	0/0	./.	./.	0/0	0/0	./.	0/0	0/1	0/1	0/0	./.	0/0	0/0	0/0	0/1	0/0	0/0	0/0	0/0	0/0	./.	0/1	0/0	0/0	0/0	./.	./.	0/0	./.	0/0	0/0	./.	0/0	0/0	0/0	0/0	0/0	0/0	0/0	0/1	0/0	0/0	0/1	0/0	0/0	0/0	./.	0/0	0/0	0/0	0/0	0/0	0/0	0/0	./.	0/0	0/0	0/0	./.	./.	0/0	0/0
31821	31	31821:30	C	T	.	PASS	AF=0.429;NS=56	GT	./.	0/0	0/1	0/0	./.	0/0	0/0	0/0	1/1	0/0	1/1	1/1	1/1	1/1	1/1	1/1	1/1	1/1	./.	./.	1/1	1/1	1/1	1/1	./.	1/1	./.	1/1	0/0	./.	0/1	0/0	0/0	0/0	0/0	1/1	0/0	./.	0/1	./.	0/0	0/1	1/1	./.	0/0	0/0	0/1	0/0	0/0	0/1	0/0	0/0	1/1	0/0	0/0	0/0	./.	1/1	0/0	0/0	0/0	0/0	1/1	1/1	0/0	0/0	0/0
31821	35	31821:34	A	C	.	PASS	AF=0.429;NS=56	GT	./.	0/0	0/1	0/0	./.	0/0	0/0	0/0	1/1	0/0	1/1	1/1	1/1	1/1	1/1	1/1	1/1	1/1	./.	./.	1/1	1/1	1/1	1/1	./.	1/1	./.	1/1	0/0	./.	0/1	0/0	0/0	0/0	0/0	1/1	0/0	./.	0/1	./.	0/0	0/1	1/1	./.	0/0	0/0	0/1	0/0	0/0	0/1	0/0	0/0	1/1	0/0	0/0	0/0	./.	1/1	0/0	0/0	0/0	0/0	1/1	1/1	0/0	0/0	0/0
31821	65	31821:64	C	T	.	PASS	AF=0.339;NS=56	GT	./.	0/0	0/0	0/0	./.	0/0	0/0	0/0	1/1	0/0	1/1	1/1	1/1	1/1	1/1	1/1	1/1	1/1	./.	./.	1/1	1/1	1/1	1/1	./.	1/1	./.	1/1	0/0	./.	0/0	0/0	0/0	0/0	0/0	0/0	0/0	./.	0/0	./.	0/0	0/1	1/1	./.	0/0	0/0	0/0	0/0	0/0	0/1	0/0	0/0	0/0	0/0	0/0	0/0	./.	0/0	0/0	0/0	0/0	0/0	1/1	1/1	0/0	0/0	0/0
31920	52	31920:51	C	G	.	PASS	AF=0.064;NS=55	GT	0/0	0/0	0/0	0/0	0/0	0/0	0/0	./.	0/0	0/1	0/0	0/0	0/0	./.	0/0	0/0	./.	0/0	0/0	0/0	0/0	0/0	0/0	0/0	0/0	0/0	0/0	0/0	0/0	0/1	0/0	0/1	0/0	0/0	0/0	0/0	0/1	0/0	0/1	0/1	0/0	0/0	0/0	0/0	0/0	0/0	0/0	./.	0/0	0/0	./.	0/0	./.	0/0	0/0	./.	0/0	0/0	./.	./.	./.	./.	0/0	0/0	0/0	./.	0/1
31997	92	31997:91	G	A	.	PASS	AF=0.092;NS=60	GT	./.	./.	0/0	0/0	0/0	0/0	0/1	./.	./.	0/1	0/0	0/0	0/1	0/0	0/0	0/0	0/0	0/0	0/0	0/0	0/0	0/0	0/0	0/0	0/0	0/0	0/0	0/0	0/0	0/0	0/0	0/0	0/1	0/0	0/0	0/0	0/0	0/0	0/0	0/1	0/1	./.	./.	0/0	0/0	0/0	0/0	0/1	0/0	0/1	0/0	0/0	0/1	0/0	0/0	0/0	0/0	0/0	0/1	0/0	0/0	0/1	0/0	0/0	./.	0/0	0/0
32205	16	32205:15	G	A	.	PASS	AF=0.068;NS=59	GT	./.	0/0	0/0	0/0	./.	0/1	0/0	0/0	0/0	0/1	0/0	0/0	./.	0/0	0/0	0/0	0/0	0/0	0/0	0/0	0/0	0/0	./.	0/0	0/0	0/0	0/0	0/0	0/1	0/0	0/0	0/0	0/0	0/0	0/0	0/0	./.	0/0	0/0	0/0	0/1	0/0	0/0	./.	0/0	0/0	./.	0/0	0/0	0/1	0/0	0/0	0/1	0/0	0/0	0/0	./.	0/0	0/0	0/0	0/0	0/1	0/0	0/0	0/1	0/0	0/0
32270	25	32270:24	T	C	.	PASS	AF=0.145;NS=62	GT	0/0	0/0	0/0	0/0	0/0	0/0	0/0	0/0	0/1	0/0	0/1	0/0	./.	0/1	0/1	0/0	0/0	1/1	0/1	./.	0/1	0/1	0/1	0/0	0/0	./.	0/0	0/0	0/0	0/1	0/0	0/1	0/0	0/0	0/0	0/0	0/0	0/0	0/0	0/0	0/0	0/0	0/0	0/1	0/0	0/1	0/0	0/0	0/0	./.	0/0	0/0	0/0	0/0	0/0	0/0	0/1	0/0	0/0	0/0	0/0	0/1	./.	0/1	0/0	0/0	0/1
32286	67	32286:66	G	C	.	PASS	AF=0.065;NS=54	GT	0/0	0/0	0/0	0/0	0/0	0/0	./.	./.	0/0	0/0	0/0	0/0	0/0	0/0	1/1	0/1	./.	0/0	0/0	0/1	1/1	0/0	0/0	./.	0/0	./.	0/0	0/0	0/0	./.	0/0	0/0	0/0	0/0	0/0	0/0	0/0	0/0	0/0	0/0	0/0	0/0	0/0	0/0	0/1	0/0	0/0	./.	./.	0/0	0/0	0/0	./.	0/0	0/0	0/0	0/0	0/0	./.	0/0	./.	0/0	./.	./.	0/0	0/0	0/0
32286	68	32286:67	G	A	.	PASS	AF=0.056;NS=54	GT	0/0	0/0	0/0	0/0	0/0	0/0	./.	./.	0/0	0/0	0/0	0/0	0/1	0/0	0/0	0/0	./.	0/0	0/0	0/0	0/0	0/0	0/1	./.	0/0	./.	0/1	0/0	0/1	./.	0/0	0/0	0/0	0/0	0/1	0/0	0/0	0/0	0/0	0/0	0/0	0/0	0/1	0/0	0/0	0/0	0/0	./.	./.	0/0	0/0	0/0	./.	0/0	0/0	0/0	0/0	0/0	./.	0/0	./.	0/0	./.	./.	0/0	0/0	0/0
32295	68	32295:67	T	A	.	PASS	AF=0.064;NS=55	GT	0/1	0/0	1/1	1/1	./.	0/0	1/1	./.	./.	./.	./.	0/0	./.	0/0	0/0	0/0	0/0	0/0	0/0	0/0	0/0	0/0	0/0	0/0	0/0	0/0	0/0	0/0	0/0	0/0	0/0	0/0	0/0	0/0	0/0	0/0	0/0	0/0	0/0	0/0	0/0	0/0	0/0	0/0	0/0	0/0	0/0	0/0	./.	0/0	0/0	0/0	0/0	0/0	0/0	0/0	./.	./.	./.	./.	0/0	0/0	0/0	0/0	./.	0/0	0/0
32385	99	32385:98	T	C	.	PASS	AF=0.064;NS=55	GT	0/0	0/0	0/0	0/0	0/1	0/0	0/0	0/0	./.	0/1	0/0	0/0	0/0	./.	./.	0/0	0/0	0/0	0/0	0/0	0/0	0/0	0/0	./.	0/0	0/0	0/0	0/0	0/0	0/0	0/1	0/0	0/0	0/0	0/0	./.	0/0	0/0	0/1	0/0	0/0	0/0	./.	0/0	0/0	./.	0/1	0/0	0/1	0/0	./.	0/0	0/0	0/0	0/0	0/1	./.	0/0	0/0	0/0	./.	0/0	./.	0/0	./.	0/0	0/0
32400	33	32400:32	C	T	.	PASS	AF=0.056;NS=54	GT	0/0	0/0	0/0	0/0	0/0	0/0	0/1	./.	0/0	0/0	0/0	0/0	0/0	0/0	0/0	0/0	./.	0/0	0/0	0/0	./.	0/1	0/0	./.	./.	0/0	0/0	0/0	0/0	0/0	0/0	./.	./.	./.	0/0	0/0	0/0	0/0	0/0	0/0	0/0	0/0	0/0	0/0	./.	0/0	0/1	0/0	0/0	./.	0/0	0/0	0/0	./.	0/0	0/0	0/1	0/0	0/0	0/0	0/0	0/1	0/0	0/0	./.	./.	0/1
32400	136	32400:135	A	G	.	PASS	AF=0.056;NS=54	GT	0/0	0/0	0/0	0/0	0/0	0/0	0/0	./.	0/0	0/0	0/0	1/1	0/0	0/0	0/0	0/0	./.	0/0	0/0	0/0	./.	0/0	0/0	0/0	./.	0/0	0/0	0/0	0/0	0/0	0/0	./.	./.	./.	0/0	0/0	0/0	./.	0/0	0/0	0/0	0/0	0/0	0/0	./.	0/0	0/0	0/0	1/1	./.	0/0	0/0	1/1	./.	0/0	0/0	0/0	0/0	0/0	0/0	0/0	0/0	0/0	0/0	./.	./.	0/0
32437	35	32437:34	C	T	.	PASS	AF=0.074;NS=54	GT	0/0	0/0	0/0	0/0	0/0	0/0	0/1	0/0	./.	0/0	0/0	0/0	./.	0/0	0/0	0/0	0/0	0/0	0/0	./.	./.	0/0	./.	0/0	0/0	0/0	0/0	0/0	0/0	0/0	0/0	./.	0/0	0/0	./.	0/1	0/0	0/0	0/1	0/0	0/0	./.	./.	0/0	0/0	0/0	./.	0/1	0/0	0/0	0/0	0/0	0/0	./.	0/0	0/0	0/0	0/1	0/1	0/0	./.	0/1	./.	0/0	0/0	0/0	0/1
32444	86	32444:85	G	T	.	PASS	AF=0.070;NS=57	GT	./.	0/1	0/0	0/0	0/0	0/0	0/0	0/1	0/0	0/0	0/0	0/0	0/0	0/0	0/0	0/0	./.	0/0	0/0	0/0	0/0	0/0	0/0	./.	0/0	0/0	0/0	0/0	0/0	0/0	./.	./.	0/1	0/0	0/0	./.	./.	0/1	0/0	0/0	0/0	0/0	0/0	0/0	0/0	0/0	0/1	0/0	0/1	0/0	0/0	0/1	0/0	./.	0/0	0/0	0/0	0/0	0/0	./.	0/0	0/0	0/0	0/0	0/1	./.	0/0
32444	96	32444:95	G	T	.	PASS	AF=0.061;NS=57	GT	0/0	0/0	0/0	./.	0/0	0/0	0/0	0/0	0/0	0/0	0/0	0/0	0/0	0/0	0/0	0/0	./.	0/0	0/0	0/0	0/0	0/0	0/0	./.	0/0	0/0	0/0	0/0	0/0	0/0	./.	./.	0/0	0/0	0/0	0/0	./.	0/0	0/0	0/0	0/0	./.	0/0	0/0	0/0	0/0	0/1	0/0	0/0	0/1	0/0	0/1	0/0	./.	0/0	0/0	0/0	0/0	0/1	./.	0/0	0/1	0/0	./.	0/1	0/0	0/1
32444	97	32444:96	T	A	.	PASS	AF=0.052;NS=58	GT	0/0	0/0	0/0	./.	0/0	0/0	0/0	0/0	0/0	0/0	0/0	0/0	0/0	0/0	0/0	0/0	./.	0/0	0/0	0/0	0/0	0/0	0/0	./.	0/0	0/0	0/0	0/0	0/0	0/0	./.	./.	0/0	0/0	0/0	0/0	./.	0/0	0/0	0/0	0/0	./.	0/0	0/0	0/0	0/0	0/1	0/0	0/0	0/1	0/0	0/1	0/0	./.	0/0	0/0	0/0	0/0	0/1	./.	0/0	0/1	0/0	0/0	0/1	0/0	0/0
32444	139	32444:138	C	T	.	PASS	AF=0.054;NS=56	GT	./.	0/0	0/0	0/0	0/1	0/1	0/1	0/0	0/0	0/0	0/0	0/0	0/0	0/0	0/0	0/0	./.	0/0	0/0	0/0	0/0	0/0	0/0	./.	0/0	0/0	0/0	0/0	0/0	0/0	0/0	./.	0/0	0/0	0/1	0/0	./.	0/0	0/0	0/0	./.	0/0	0/0	0/0	0/0	0/0	0/0	0/0	0/1	./.	./.	0/0	./.	./.	0/0	0/0	0/0	0/0	0/0	./.	0/0	0/0	0/0	0/0	0/0	0/0	0/1
32528	22	32528:21	G	A	.	PASS	AF=0.315;NS=54	GT	0/0	./.	0/0	./.	./.	0/0	0/0	./.	./.	1/1	0/0	0/0	1/1	0/1	./.	1/1	./.	1/1	1/1	1/1	0/1	1/1	1/1	1/1	./.	0/1	0/1	0/1	0/0	0/0	0/0	0/0	0/1	0/0	0/0	0/1	./.	./.	0/0	0/0	0/0	0/0	1/1	0/1	0/0	0/0	0/0	0/0	0/0	0/1	0/0	./.	0/1	0/0	0/0	0/0	0/0	./.	0/0	0/0	0/0	0/0	1/1	1/1	./.	0/0	0/0
32528	69	32528:68	G	T	.	PASS	AF=0.055;NS=55	GT	0/0	./.	0/0	./.	./.	0/0	0/0	./.	0/1	0/0	0/0	0/0	0/0	0/1	./.	0/0	./.	0/0	0/0	0/1	0/0	0/0	0/0	0/1	./.	0/0	0/1	0/0	0/0	0/0	0/0	0/0	0/1	0/0	0/0	0/0	./.	./.	0/0	0/0	0/0	0/0	0/0	0/0	0/0	0/0	0/0	0/0	0/0	0/0	0/0	./.	0/0	0/0	0/0	0/0	0/0	./.	0/0	0/0	0/0	0/0	0/0	0/0	./.	0/0	0/0
32549	18	32549:17	G	A	.	PASS	AF=0.088;NS=57	GT	0/0	0/0	0/0	0/0	0/0	0/0	0/0	0/0	0/0	./.	./.	0/0	0/0	0/0	0/1	0/0	./.	./.	0/0	0/0	0/0	./.	0/1	./.	0/0	0/0	0/0	0/0	0/0	0/1	0/0	0/0	0/1	0/0	0/0	0/1	./.	0/0	0/0	0/1	0/0	0/0	0/0	0/0	0/0	0/0	0/1	0/0	0/0	0/1	0/1	0/0	./.	./.	0/0	0/0	0/0	0/0	0/0	0/1	0/0	0/0	./.	0/0	0/0	0/0	0/0
32572	31	32572:30	T	A	.	PASS	AF=0.438;NS=56	GT	./.	./.	0/0	1/1	./.	0/1	1/1	./.	0/0	0/1	0/0	0/1	0/0	0/0	0/0	0/0	0/0	0/0	./.	0/0	./.	./.	0/0	0/0	0/0	0/0	0/0	0/0	1/1	1/1	1/1	./.	0/0	1/1	1/1	0/1	0/0	0/1	1/1	1/1	0/1	1/1	0/0	0/0	0/0	1/1	1/1	0/0	./.	0/1	1/1	0/0	1/1	./.	0/1	0/0	1/1	0/0	1/1	1/1	0/1	1/1	0/0	0/0	1/1	./.	1/1
32572	53	32572:52	G	C	.	PASS	AF=0.245;NS=55	GT	./.	./.	1/1	0/1	./.	1/1	0/0	./.	0/0	0/0	0/0	0/0	0/0	0/0	0/0	0/0	0/0	0/0	./.	0/0	./.	./.	0/0	0/0	0/0	0/0	0/0	0/0	0/0	0/1	1/1	./.	0/0	0/0	0/1	0/1	0/0	0/1	0/0	./.	0/0	0/0	0/0	0/0	0/0	0/1	1/1	1/1	./.	0/1	1/1	1/1	0/0	./.	1/1	0/0	0/0	0/0	0/0	0/1	0/1	0/0	0/0	0/0	0/1	./.	0/1
32572	68	32572:67	C	T	.	PASS	AF=0.222;NS=54	GT	./.	./.	0/1	0/1	./.	1/1	0/0	./.	0/0	0/0	0/0	0/0	0/0	0/0	0/0	0/0	0/0	0/0	./.	0/0	./.	./.	0/0	0/0	0/0	0/0	0/0	0/0	0/0	0/1	1/1	./.	0/0	0/0	0/1	0/1	0/0	0/1	0/0	./.	0/0	0/0	0/0	0/0	0/0	0/1	1/1	1/1	./.	0/1	1/1	1/1	0/0	./.	0/1	0/0	0/0	0/0	0/0	0/1	./.	0/0	0/0	0/0	0/1	./.	0/1
32572	79	32572:78	A	G	.	PASS	AF=0.222;NS=54	GT	./.	./.	0/1	1/1	./.	1/1	0/0	./.	0/0	0/0	0/0	0/1	0/0	0/0	0/0	0/0	0/0	0/0	./.	0/0	./.	./.	0/0	0/0	0/0	0/0	0/0	0/0	1/1	0/1	1/1	./.	0/0	1/1	0/0	0/1	0/0	0/0	0/0	0/1	0/1	0/0	0/0	0/0	0/0	0/0	1/1	0/0	./.	0/1	1/1	0/1	./.	0/0	0/0	0/0	./.	0/0	0/0	0/1	0/0	0/0	0/0	0/0	./.	./.	0/1
32621	17	32621:16	C	T	.	PASS	AF=0.105;NS=57	GT	0/0	0/1	0/0	0/0	0/0	0/0	0/0	0/0	0/1	0/0	0/1	0/0	./.	./.	./.	0/1	0/0	0/0	0/0	./.	0/0	0/0	0/1	0/0	0/1	0/0	0/0	0/0	0/0	0/0	0/0	0/0	0/0	./.	0/1	0/0	0/0	0/0	0/0	0/0	0/0	./.	0/0	0/0	0/0	./.	0/0	0/0	0/0	0/1	./.	0/0	0/0	0/0	./.	0/0	0/1	0/0	0/0	0/0	0/0	0/1	0/0	0/1	0/1	0/0	./.
32833	24	32833:23	T	C	.	PASS	AF=0.061;NS=57	GT	0/1	0/0	0/1	0/1	./.	0/1	./.	0/1	./.	0/0	./.	0/0	./.	0/0	./.	0/0	./.	0/0	0/0	0/0	0/0	0/0	0/0	0/0	0/0	0/0	0/0	0/0	0/0	0/0	0/0	0/0	0/0	0/0	./.	0/0	0/0	0/0	0/0	0/0	0/0	0/1	0/0	0/0	./.	0/0	0/0	0/0	0/0	0/0	0/0	0/0	0/0	0/0	0/0	0/0	0/0	./.	0/0	0/0	0/0	0/0	0/0	0/0	0/0	0/1	0/0
32833	86	32833:85	T	A	.	PASS	AF=0.060;NS=58	GT	0/0	0/0	0/0	0/0	0/0	0/0	./.	0/0	./.	0/0	./.	0/0	./.	0/0	./.	0/0	./.	0/0	0/0	0/0	0/0	0/0	0/0	0/0	0/0	0/0	0/0	0/0	0/0	0/1	0/0	0/0	0/0	0/0	./.	0/0	0/0	0/0	0/0	0/0	0/0	0/0	0/0	0/0	./.	0/0	0/0	0/0	0/0	0/1	0/0	0/1	0/1	0/0	0/1	0/0	0/1	./.	0/0	0/0	0/1	0/0	0/0	0/0	0/0	0/0	0/0
32882	23	32882:22	C	T	.	PASS	AF=0.093;NS=54	GT	0/0	0/0	./.	0/1	0/1	0/0	0/0	0/0	0/0	./.	0/0	./.	./.	0/1	./.	0/1	0/1	0/1	0/1	0/1	0/0	0/0	./.	0/0	0/1	./.	0/0	0/0	0/0	0/0	0/0	0/0	0/0	0/0	0/0	0/0	0/0	0/0	0/0	0/0	0/0	0/0	0/0	0/1	./.	0/0	./.	0/0	0/0	0/0	./.	0/0	./.	0/0	0/0	0/0	./.	0/0	0/0	0/0	0/0	0/0	./.	0/0	0/0	0/0	0/0
32882	30	32882:29	T	A	.	PASS	AF=0.080;NS=56	GT	0/0	0/0	./.	0/0	0/0	0/0	0/0	0/0	0/0	./.	0/0	./.	./.	0/1	./.	0/1	0/1	0/1	0/1	0/1	0/0	0/0	./.	0/0	0/1	./.	0/0	0/0	0/0	0/0	0/0	0/0	0/0	0/0	0/0	0/0	0/0	0/0	0/0	0/0	0/0	0/0	0/0	0/1	./.	0/0	./.	0/0	0/0	0/0	0/0	0/0	./.	0/0	0/0	0/0	./.	0/0	0/0	0/0	0/0	0/0	0/1	0/0	0/0	0/0	0/0
32882	70	32882:69	A	G	.	PASS	AF=0.073;NS=55	GT	0/0	0/0	./.	0/0	0/0	0/0	0/0	0/0	0/0	./.	0/0	./.	./.	0/1	./.	0/1	0/1	0/1	0/1	0/1	0/0	0/0	./.	0/0	0/1	./.	0/0	0/0	0/0	0/0	0/0	0/0	0/0	0/0	0/0	0/0	0/0	0/0	0/0	0/0	0/0	0/0	0/0	0/1	./.	0/0	./.	0/0	0/0	0/0	0/0	0/0	./.	0/0	0/0	0/0	./.	0/0	0/0	0/0	0/0	0/0	./.	0/0	0/0	0/0	0/0
32889	6	32889:5	A	T	.	PASS	AF=0.089;NS=56	GT	0/0	0/0	0/0	0/0	0/0	0/0	0/0	0/0	0/0	0/0	./.	0/0	./.	0/1	0/1	./.	0/0	0/0	0/1	./.	0/1	0/1	./.	./.	0/0	0/0	0/1	0/1	0/0	0/0	0/0	0/0	0/0	0/0	0/1	0/0	0/0	./.	./.	0/0	0/0	0/0	0/1	./.	./.	0/0	0/0	0/0	0/0	0/0	0/0	0/0	0/0	./.	0/0	0/0	0/0	0/0	0/0	0/0	0/0	0/0	0/1	0/0	0/0	0/0	0/0
32889	89	32889:88	C	A	.	PASS	AF=0.091;NS=55	GT	0/1	0/1	0/1	0/1	0/0	0/1	0/1	0/1	0/0	0/0	./.	0/0	0/0	./.	0/0	./.	0/0	0/0	0/0	0/0	0/0	0/0	0/0	0/0	0/0	0/0	0/0	0/0	0/0	0/0	0/0	0/0	0/1	./.	0/0	./.	0/0	0/0	./.	0/0	0/0	0/0	0/0	0/0	./.	0/0	0/0	0/0	0/1	0/0	./.	0/0	0/0	./.	0/0	0/0	./.	./.	0/0	0/0	0/0	0/0	0/0	0/0	0/1	./.	0/0
32899	57	32899:56	G	A	.	PASS	AF=0.102;NS=54	GT	./.	0/0	0/0	0/0	0/1	0/0	0/0	0/0	0/0	0/1	./.	0/0	0/0	0/0	0/0	0/0	0/0	0/0	0/0	0/0	0/0	0/0	0/0	0/0	0/0	0/0	0/0	0/0	0/0	./.	./.	0/0	0/0	./.	0/0	0/1	0/1	./.	0/1	0/1	0/0	0/0	0/0	0/0	./.	./.	./.	0/1	0/0	./.	0/0	0/0	0/1	./.	0/0	./.	0/1	0/1	0/0	0/0	0/1	0/0	./.	0/0	0/0	0/0	0/0
32936	5	32936:4	C	T	.	PASS	AF=0.164;NS=55	GT	./.	0/1	0/0	0/0	1/1	1/1	./.	1/1	0/0	0/0	0/0	0/0	0/0	0/0	0/0	0/0	0/0	0/0	0/0	0/0	0/0	0/0	0/0	0/0	0/0	./.	0/0	0/0	0/0	0/1	0/1	0/0	./.	0/0	0/0	0/1	0/0	0/0	1/1	0/0	0/0	./.	0/0	./.	0/0	./.	0/0	0/0	0/0	0/0	0/0	0/0	0/1	./.	0/0	0/0	./.	0/1	./.	0/0	./.	0/1	./.	0/0	0/1	1/1	0/0
32936	6	32936:5	G	A	.	PASS	AF=0.207;NS=58	GT	0/0	0/0	0/0	0/0	0/0	0/0	0/0	0/0	0/0	0/0	0/0	0/0	0/1	1/1	0/1	0/1	0/1	0/1	./.	0/0	0/1	0/1	0/1	0/0	0/1	./.	1/1	0/1	0/0	0/0	0/0	0/1	0/0	0/0	0/0	0/0	0/0	0/1	0/0	0/0	0/1	./.	1/1	./.	0/0	0/0	0/0	0/1	0/0	1/1	0/0	0/1	0/1	./.	0/0	0/0	./.	0/0	./.	0/0	0/0	0/0	./.	0/0	0/0	0/0	./.
32936	56	32936:55	G	A	.	PASS	AF=0.093;NS=59	GT	0/0	0/0	0/1	0/1	0/0	0/0	0/0	0/0	0/0	0/0	0/0	0/0	0/0	0/0	0/0	0/0	0/0	0/0	0/0	0/0	0/0	0/0	0/0	0/0	0/0	./.	0/0	0/0	0/0	0/0	0/1	0/0	0/0	0/0	0/0	0/1	0/0	0/0	0/0	0/1	0/0	./.	0/0	./.	0/0	0/1	./.	0/0	0/0	0/0	0/0	0/1	0/0	./.	0/1	0/1	./.	0/0	./.	0/1	0/0	0/1	./.	0/0	0/0	0/0	0/0
33164	54	33164:53	A	T	.	PASS	AF=0.061;NS=57	GT	./.	./.	0/0	0/0	0/0	0/0	0/1	0/0	0/0	0/0	0/1	0/0	./.	./.	0/0	./.	0/0	./.	0/0	0/0	0/0	0/0	0/0	0/0	0/0	0/0	0/0	0/0	0/0	./.	0/1	0/0	./.	0/0	0/0	0/1	0/0	0/0	0/0	./.	0/0	0/0	0/0	0/0	0/0	0/1	0/0	0/1	0/0	0/0	0/0	0/0	0/0	0/0	0/0	0/0	0/0	0/0	./.	0/0	0/1	0/0	0/0	0/0	0/0	0/0	0/0
33190	28	33190:27	A	G	.	PASS	AF=0.065;NS=54	GT	0/0	0/0	0/0	./.	0/0	0/0	0/0	./.	0/0	0/0	0/0	0/0	0/0	0/0	0/0	0/0	0/0	0/0	./.	0/0	./.	0/0	0/0	0/0	0/1	./.	0/0	0/0	0/0	0/0	0/0	1/1	./.	0/0	0/0	0/0	0/0	0/0	0/0	0/0	./.	1/1	0/1	0/0	0/0	./.	0/0	0/0	./.	0/0	./.	0/0	./.	0/0	0/0	0/0	0/0	./.	0/0	0/1	0/0	0/0	0/0	0/0	0/0	0/0	./.
33190	37	33190:36	A	T	.	PASS	AF=0.065;NS=54	GT	0/0	0/0	0/0	./.	0/0	0/0	0/0	./.	0/0	0/0	0/0	0/0	0/0	0/0	0/0	0/0	0/0	0/0	./.	0/0	./.	0/0	0/0	0/0	0/1	./.	0/0	0/0	0/0	0/0	0/0	1/1	./.	0/0	0/0	0/0	0/0	0/0	0/0	0/0	./.	1/1	0/1	0/0	0/0	./.	0/0	0/0	./.	0/0	./.	0/0	./.	0/0	0/0	0/0	0/0	./.	0/0	0/1	0/0	0/0	0/0	0/0	0/0	0/0	./.
33238	25	33238:24	G	A	.	PASS	AF=0.343;NS=54	GT	0/1	0/0	0/1	0/1	0/1	0/0	0/1	0/1	0/1	0/1	./.	0/1	0/0	0/1	0/0	./.	0/1	0/1	0/1	0/1	./.	./.	./.	0/0	./.	0/1	./.	0/1	0/1	0/1	./.	0/1	0/1	0/1	0/0	0/1	0/1	0/1	./.	0/1	0/1	0/0	./.	./.	0/1	0/1	0/0	0/0	0/1	0/0	./.	0/0	0/0	0/1	0/0	0/0	0/0	0/0	0/1	0/1	0/1	0/1	0/1	0/1	./.	0/1	0/0
33352	131	33352:130	T	A	.	PASS	AF=0.333;NS=54	GT	0/0	0/0	0/0	./.	./.	0/0	0/0	0/0	./.	0/0	1/1	1/1	0/1	1/1	./.	0/0	1/1	1/1	1/1	1/1	./.	1/1	1/1	./.	1/1	1/1	0/0	1/1	0/0	0/1	0/0	./.	0/0	./.	0/0	0/0	0/0	./.	0/0	0/0	0/0	0/0	1/1	1/1	1/1	0/0	0/0	0/0	0/0	0/0	0/0	./.	0/0	0/0	./.	0/0	0/0	0/0	0/0	0/0	./.	0/0	1/1	1/1	0/0	0/0	./.
33366	68	33366:67	G	A	.	PASS	AF=0.056;NS=54	GT	0/0	0/0	./.	0/0	0/0	0/0	0/0	./.	0/0	0/0	0/0	./.	0/1	0/0	0/0	0/0	0/0	./.	0/0	0/0	0/0	0/0	./.	0/0	0/0	0/1	0/0	0/0	0/0	0/0	./.	./.	0/1	0/0	./.	0/0	0/0	0/0	0/1	./.	0/0	0/0	0/0	0/0	0/0	0/0	./.	0/0	./.	0/0	0/0	0/1	0/0	0/0	0/0	0/1	0/0	0/0	0/0	0/0	./.	0/0	./.	0/0	0/0	0/0	0/0
33598	32	33598:31	T	G	.	PASS	AF=0.119;NS=63	GT	0/0	0/1	0/0	./.	0/1	0/1	0/0	0/0	0/0	0/0	0/0	./.	0/0	0/0	0/0	0/0	0/0	0/0	0/0	0/0	0/0	0/0	0/0	0/0	0/0	0/0	0/0	0/0	0/1	0/0	0/0	0/1	./.	0/0	0/0	0/0	0/0	0/1	0/0	0/0	0/1	0/0	0/0	0/0	0/0	0/1	0/0	0/1	0/1	0/0	0/1	0/0	0/0	0/0	0/1	0/0	0/1	0/1	0/0	0/0	0/0	0/0	0/0	0/0	0/1	0/0	./.
33678	80	33678:79	G	A	.	PASS	AF=0.073;NS=55	GT	0/0	0/0	0/0	0/0	./.	0/0	0/0	./.	0/0	0/0	./.	0/1	0/0	0/0	./.	0/1	0/0	0/0	0/0	0/0	0/0	./.	1/1	1/1	0/0	0/0	0/1	0/0	0/0	0/0	0/0	0/0	0/0	0/0	0/0	0/0	0/0	0/0	./.	0/0	0/0	0/0	0/0	0/0	./.	0/0	0/0	0/0	0/0	0/0	0/0	0/0	./.	./.	0/1	0/0	0/0	0/0	0/0	0/0	0/0	0/0	0/0	./.	0/0	./.	./.
33787	34	33787:33	T	G	.	PASS	AF=0.095;NS=58	GT	0/0	0/1	./.	0/0	0/0	0/0	0/0	./.	0/0	0/0	0/0	0/0	0/0	0/0	0/0	0/0	0/1	0/0	0/0	0/1	0/0	./.	0/0	0/0	0/0	0/0	0/0	./.	0/0	0/0	0/0	0/0	0/0	0/0	0/1	0/0	0/0	0/0	0/0	0/0	0/0	0/0	0/0	0/0	0/0	./.	0/0	0/1	0/0	0/1	0/0	0/0	0/1	0/0	0/0	0/0	0/1	0/1	./.	./.	0/1	./.	./.	0/0	0/1	0/0	0/0
33867	37	33867:36	C	T	.	PASS	AF=0.073;NS=55	GT	0/0	0/0	0/0	0/0	0/0	0/0	0/0	0/0	0/0	1/1	0/0	0/0	0/0	./.	0/0	0/0	0/0	0/0	./.	0/0	./.	0/0	0/0	0/0	0/0	0/0	0/0	0/0	0/0	./.	0/0	0/0	0/0	0/1	./.	0/0	0/0	./.	0/1	0/1	./.	0/1	0/0	./.	0/0	0/1	0/0	0/0	0/0	0/0	0/0	0/0	0/0	0/0	./.	0/0	0/0	0/1	./.	./.	0/0	0/0	0/0	0/0	./.	0/0	0/0
33993	43	33993:42	G	A	.	PASS	AF=0.139;NS=54	GT	0/0	0/0	0/0	0/0	0/0	0/0	0/0	./.	0/0	0/0	0/0	0/1	./.	0/0	./.	0/0	0/1	0/1	./.	0/1	0/1	./.	0/1	0/1	0/1	0/1	./.	0/1	./.	0/0	0/0	0/0	./.	0/1	0/0	./.	./.	0/0	0/0	0/0	0/0	0/0	0/1	0/0	./.	./.	0/0	0/0	0/1	0/0	0/0	0/0	0/1	0/0	0/0	0/0	0/0	0/0	0/0	./.	0/0	0/0	0/1	0/0	0/0	0/0	0/0
33993	52	33993:51	C	T	.	PASS	AF=0.311;NS=61	GT	0/0	0/0	0/0	0/0	0/0	0/0	0/0	./.	0/0	0/1	0/0	0/0	0/0	0/0	0/0	0/0	0/0	0/0	0/0	0/0	0/0	0/0	0/0	0/0	0/0	0/0	0/0	0/0	./.	1/1	1/1	1/1	0/0	0/1	1/1	./.	./.	1/1	1/1	1/1	1/1	0/1	0/0	0/0	0/0	./.	1/1	0/1	0/0	1/1	0/1	0/1	0/1	0/1	1/1	0/1	1/1	0/1	0/0	./.	1/1	0/0	0/0	0/0	0/0	0/0	1/1
34002	12	34002:11	G	A	.	PASS	AF=0.108;NS=60	GT	0/0	0/0	0/0	0/0	0/0	./.	0/0	0/0	./.	0/0	0/0	0/0	0/0	0/0	0/0	0/0	0/0	0/0	0/0	0/0	0/0	./.	0/0	0/0	0/0	0/0	0/0	0/0	0/0	./.	0/0	0/1	0/0	./.	0/0	0/0	0/0	0/0	0/0	0/0	0/0	0/1	0/0	0/0	./.	0/1	0/1	0/0	0/0	0/0	0/1	./.	0/0	0/1	0/1	0/0	0/1	0/0	0/1	0/1	0/1	0/1	0/0	0/0	0/0	0/0	0/1
34002	15	34002:14	C	A	.	PASS	AF=0.102;NS=59	GT	0/0	0/0	0/0	0/0	0/0	./.	0/0	0/0	./.	0/0	0/0	0/0	0/0	0/0	0/0	0/0	0/0	0/0	0/0	0/0	0/0	./.	0/0	0/0	0/0	0/0	0/0	0/0	0/0	./.	0/0	0/1	0/0	./.	0/0	0/0	0/0	0/0	0/0	0/0	0/0	0/1	0/0	0/0	./.	0/1	0/1	0/0	0/0	0/0	./.	./.	0/0	0/1	0/1	0/0	0/1	0/0	0/1	0/1	0/1	0/1	0/0	0/0	0/0	0/0	0/1
34120	21	34120:20	T	C	.	PASS	AF=0.393;NS=56	GT	0/0	0/0	0/0	0/0	0/0	0/0	0/0	./.	1/1	0/0	1/1	./.	1/1	1/1	./.	1/1	1/1	1/1	1/1	1/1	1/1	1/1	1/1	1/1	1/1	1/1	1/1	1/1	0/1	./.	0/0	0/0	0/0	0/0	./.	0/0	0/0	0/0	0/0	0/0	0/0	0/1	./.	1/1	1/1	0/0	./.	0/0	0/0	0/0	./.	./.	0/0	./.	0/0	0/0	0/0	0/0	./.	0/0	0/0	0/0	1/1	1/1	0/0	0/0	0/0
34127	29	34127:28	G	T	.	PASS	AF=0.067;NS=60	GT	0/0	0/1	0/0	1/1	0/1	./.	0/1	./.	0/0	0/1	0/0	0/0	0/0	0/0	0/0	0/0	0/0	0/0	0/0	0/0	0/0	0/0	0/0	0/0	0/0	0/0	0/0	0/0	0/0	0/0	0/0	0/0	./.	0/0	./.	0/0	0/0	0/0	0/0	0/0	0/0	0/0	0/0	0/0	0/0	0/0	0/1	0/0	0/0	0/0	0/0	0/0	0/0	0/0	./.	0/0	./.	0/0	0/0	0/0	./.	0/0	0/0	0/0	0/1	0/0	0/0
34127	39	34127:38	A	G	.	PASS	AF=0.114;NS=57	GT	0/0	0/0	0/0	0/0	0/0	./.	0/1	./.	0/0	0/0	0/0	0/0	0/0	0/0	0/0	0/1	0/0	0/0	0/0	0/0	0/0	0/0	0/0	0/0	0/1	0/1	0/0	0/0	0/0	0/0	0/1	0/0	./.	./.	./.	0/0	0/0	0/0	0/0	0/0	0/0	0/1	0/0	0/0	0/0	0/1	0/1	0/0	0/1	0/0	0/0	1/1	0/1	0/0	./.	0/0	./.	./.	./.	0/0	./.	0/1	0/0	0/0	0/0	0/0	0/0
34361	38	34361:37	T	C	.	PASS	AF=0.463;NS=54	GT	0/1	0/1	./.	./.	./.	0/1	0/1	0/1	0/1	0/1	0/1	0/1	0/1	0/1	0/1	0/1	0/1	0/1	0/1	0/1	0/1	0/1	0/0	0/1	0/0	./.	./.	0/1	0/1	./.	0/1	0/1	0/1	0/1	0/1	0/1	./.	0/1	0/1	0/1	0/1	0/1	0/1	0/1	0/1	./.	./.	./.	0/1	./.	./.	0/1	0/1	0/1	./.	0/1	0/1	0/1	0/0	0/1	0/1	0/1	0/1	0/1	0/0	0/1	0/1
34361	47	34361:46	A	G	.	PASS	AF=0.435;NS=54	GT	0/1	0/0	./.	./.	./.	0/1	0/0	0/1	0/1	0/1	0/1	0/1	0/1	0/1	0/1	0/1	0/1	0/1	0/1	0/1	0/1	0/1	0/0	0/1	0/0	./.	./.	0/1	0/1	./.	0/1	0/1	0/1	0/1	0/1	0/1	./.	0/1	0/1	0/1	0/1	0/1	0/1	0/1	0/1	./.	./.	./.	0/1	./.	./.	0/1	0/1	0/1	0/0	0/1	0/1	./.	0/0	0/1	0/1	0/1	0/1	0/1	0/0	0/1	0/1
34518	10	34518:9	A	G	.	PASS	AF=0.407;NS=54	GT	0/0	0/0	./.	./.	./.	./.	0/0	./.	1/1	0/0	1/1	1/1	1/1	0/1	./.	1/1	1/1	1/1	1/1	0/1	./.	1/1	1/1	1/1	1/1	1/1	1/1	1/1	0/1	0/0	0/0	0/0	0/0	0/0	0/0	0/0	./.	0/0	0/0	0/0	0/0	0/1	1/1	1/1	1/1	0/0	0/0	0/0	0/0	0/0	0/0	0/0	0/0	./.	./.	0/0	0/0	./.	./.	0/0	0/0	./.	1/1	1/1	0/0	0/0	0/0
34518	54	34518:53	A	C	.	PASS	AF=0.481;NS=54	GT	0/0	0/0	./.	./.	./.	./.	0/0	./.	0/0	1/1	0/0	0/0	0/0	0/0	./.	0/0	0/0	0/0	0/0	0/0	./.	0/0	0/0	0/0	0/0	0/0	0/0	0/0	0/1	1/1	1/1	1/1	1/1	1/1	1/1	1/1	./.	1/1	1/1	1/1	1/1	0/1	0/0	0/0	0/0	1/1	1/1	1/1	1/1	1/1	1/1	1/1	1/1	./.	./.	1/1	1/1	./.	./.	1/1	1/1	./.	0/0	0/0	0/0	0/0	1/1
34718	102	34718:101	C	T	.	PASS	AF=0.065;NS=54	GT	0/0	1/1	./.	1/1	./.	0/0	0/1	0/0	0/0	./.	./.	0/0	0/0	0/0	0/0	0/0	0/0	0/0	0/0	0/0	0/0	0/0	0/0	0/0	0/0	0/0	0/0	0/0	0/0	0/0	0/0	0/0	0/0	0/0	./.	0/0	0/0	0/0	0/0	./.	0/0	./.	./.	0/0	0/0	0/0	0/0	0/0	0/0	0/0	0/0	0/0	./.	0/0	0/0	0/0	./.	0/0	./.	0/0	./.	0/0	0/0	./.	1/1	0/0	0/0
34806	32	34806:31	T	C	.	PASS	AF=0.093;NS=54	GT	0/0	./.	0/0	0/0	0/0	0/0	0/0	./.	0/0	0/0	0/0	0/0	0/0	0/0	0/0	0/0	0/0	0/0	0/0	0/0	0/0	./.	0/0	0/0	./.	0/0	0/0	0/0	0/1	0/0	0/0	0/0	./.	0/1	0/0	0/1	./.	./.	0/0	0/1	0/0	0/1	0/0	0/0	0/0	0/0	0/0	0/0	./.	0/1	0/1	0/0	0/1	./.	./.	0/1	0/0	./.	0/1	./.	0/0	0/0	0/0	0/0	./.	0/0	0/0
34806	54	34806:53	G	C	.	PASS	AF=0.093;NS=54	GT	0/0	./.	0/0	0/0	0/0	0/0	0/0	./.	0/0	0/0	0/0	0/0	0/0	0/0	0/0	0/0	0/0	0/0	0/0	0/0	0/0	./.	0/0	0/0	./.	0/0	0/0	0/0	0/1	0/0	0/0	0/0	./.	0/1	0/0	0/1	./.	./.	0/0	0/1	0/0	0/1	0/0	0/0	0/0	0/0	0/0	0/0	./.	0/1	0/1	0/0	0/1	./.	./.	0/1	0/0	./.	0/1	./.	0/0	0/0	0/0	0/0	./.	0/0	0/0
34806	107	34806:106	C	A	.	PASS	AF=0.093;NS=54	GT	0/0	./.	0/0	0/0	./.	0/0	0/0	./.	0/0	0/0	0/0	0/0	0/0	0/0	0/0	0/0	0/0	0/0	0/0	0/0	0/0	./.	0/0	0/0	./.	0/0	0/0	0/0	0/1	0/0	0/0	0/0	./.	0/1	0/0	0/1	./.	./.	0/0	0/1	0/0	0/1	0/0	0/0	0/0	0/0	0/0	0/0	./.	0/1	0/1	0/0	0/1	./.	./.	0/1	0/0	0/0	0/1	./.	0/0	0/0	0/0	0/0	./.	0/0	0/0
34806	130	34806:129	G	A	.	PASS	AF=0.069;NS=58	GT	0/0	0/0	0/0	0/0	0/0	0/0	0/0	./.	0/0	0/0	0/0	0/0	0/0	0/0	0/0	0/0	0/0	0/0	0/0	0/0	0/0	./.	0/0	0/0	./.	0/0	0/0	0/0	0/1	0/0	0/0	0/0	./.	0/1	0/0	0/1	./.	./.	0/0	0/0	0/0	0/1	0/0	0/0	0/0	0/0	0/0	0/0	0/0	0/0	0/1	0/0	0/1	./.	./.	0/1	0/0	0/0	0/1	./.	0/0	0/0	0/0	0/0	0/0	0/0	0/0
34927	37	34927:36	A	G	.	PASS	AF=0.056;NS=63	GT	0/0	0/0	0/0	0/0	0/0	0/0	0/0	0/0	0/0	0/0	0/1	0/0	0/0	0/0	0/0	0/0	0/0	0/0	0/0	0/0	0/0	0/0	0/1	0/0	0/0	0/1	0/1	0/1	0/0	0/0	0/0	0/0	0/0	0/0	0/0	0/0	0/0	0/0	0/1	./.	0/0	0/0	0/1	0/0	0/0	0/0	0/0	./.	./.	0/0	0/0	0/0	0/0	0/0	0/0	0/0	0/0	0/0	0/0	./.	0/0	0/0	0/0	0/0	0/0	0/0	0/0
34935	11	34935:10	C	T	.	PASS	AF=0.062;NS=56	GT	0/0	./.	./.	0/0	0/0	./.	0/0	0/0	0/1	./.	0/0	0/0	./.	0/0	0/0	0/0	0/0	0/0	0/0	0/0	0/0	0/0	0/1	0/1	0/0	0/0	0/0	./.	0/1	0/0	0/0	0/0	0/0	0/0	0/0	0/0	0/0	./.	0/0	0/0	0/1	0/0	0/1	0/0	0/0	0/0	0/0	0/0	./.	0/0	0/0	0/0	0/0	0/0	0/0	./.	0/0	0/0	0/0	./.	./.	0/0	0/0	0/1	0/0	0/0	0/0
35086	18	35086:17	C	A	.	PASS	AF=0.062;NS=56	GT	0/0	0/0	0/0	0/0	0/0	0/0	0/0	0/0	0/0	./.	0/0	0/0	0/0	./.	0/0	0/1	0/0	./.	./.	./.	0/1	0/0	0/0	0/0	./.	0/0	0/0	0/0	0/1	0/0	0/0	0/0	0/0	0/0	0/0	0/1	0/0	0/0	0/0	0/0	0/0	0/0	./.	0/0	0/0	0/0	0/0	0/0	0/1	0/0	0/0	0/0	./.	0/0	0/0	0/1	0/0	0/1	./.	0/0	0/0	0/0	./.	./.	0/0	0/0	0/0
35133	39	35133:38	A	C	.	PASS	AF=0.500;NS=54	GT	0/0	0/0	0/0	0/0	0/0	0/0	0/0	0/0	1/1	0/0	./.	1/1	./.	1/1	1/1	1/1	0/1	1/1	0/1	1/1	./.	1/1	./.	1/1	1/1	./.	./.	1/1	1/1	./.	1/1	./.	1/1	1/1	0/0	0/0	1/1	0/0	0/0	0/1	1/1	0/0	1/1	1/1	1/1	0/0	1/1	0/1	0/0	0/0	1/1	0/1	1/1	0/0	0/0	./.	0/1	./.	0/0	0/0	0/0	./.	./.	1/1	./.	0/0	0/0
35394	45	35394:44	G	A	.	PASS	AF=0.074;NS=61	GT	0/0	0/0	0/0	0/0	0/0	0/0	0/0	0/0	0/0	0/0	0/0	0/1	0/1	0/0	0/1	0/0	0/1	0/0	0/1	0/0	./.	0/0	0/1	./.	0/0	0/0	0/1	0/0	0/0	0/0	0/0	./.	0/0	0/0	0/0	0/0	0/0	0/0	0/1	0/0	0/0	0/0	0/0	0/0	0/0	./.	0/0	./.	0/0	0/0	0/0	0/0	0/0	0/0	0/0	0/0	./.	0/0	0/0	0/0	0/0	0/0	0/0	0/0	0/0	0/0	0/1
35394	103	35394:102	T	C	.	PASS	AF=0.062;NS=64	GT	0/0	0/0	0/0	0/0	0/0	0/0	0/0	0/0	0/0	0/0	0/0	0/0	0/1	0/0	0/1	0/0	0/0	0/0	0/1	0/0	0/0	0/0	./.	0/0	0/0	0/0	0/1	0/0	0/1	0/0	0/0	./.	0/0	0/0	0/0	0/0	0/0	0/0	0/1	0/0	0/0	0/0	0/0	0/0	0/0	0/0	0/0	./.	0/0	0/0	0/0	0/1	0/0	0/0	0/0	0/0	0/0	0/0	0/0	0/0	0/0	0/0	0/0	0/0	0/0	0/0	0/1
35488	24	35488:23	G	A	.	PASS	AF=0.055;NS=55	GT	0/0	./.	0/0	0/0	0/0	./.	./.	./.	0/0	./.	0/0	0/0	0/0	0/0	0/1	0/1	0/0	0/1	0/0	0/0	0/1	./.	0/0	0/0	0/1	0/0	0/0	0/0	0/0	0/0	0/1	0/0	0/0	0/0	0/0	0/0	0/0	0/0	0/0	0/0	0/0	0/0	0/0	0/0	0/0	0/0	0/0	0/0	0/0	0/0	0/0	0/0	./.	./.	0/0	./.	0/0	0/0	0/0	0/0	0/0	0/0	./.	0/0	./.	0/0	./.
35533	10	35533:9	T	G	.	PASS	AF=0.167;NS=60	GT	1/1	1/1	1/1	1/1	1/1	./.	1/1	1/1	./.	./.	0/0	0/0	0/0	0/0	0/0	0/0	./.	0/0	0/0	0/0	0/0	0/0	0/0	0/0	./.	0/0	0/0	0/0	0/0	0/0	0/0	0/0	0/0	0/0	0/0	0/0	0/0	0/1	0/0	0/0	0/0	0/0	0/0	./.	0/0	0/0	0/0	0/0	0/0	0/0	0/0	0/0	0/0	0/0	0/0	./.	0/1	0/0	0/0	0/0	0/0	0/0	0/0	0/0	1/1	1/1	0/0
35533	91	35533:90	A	C	.	PASS	AF=0.118;NS=55	GT	0/0	0/0	0/0	0/0	0/0	./.	0/0	0/0	./.	./.	0/0	0/0	0/0	0/0	0/0	0/0	./.	0/0	0/0	0/1	0/0	0/0	0/0	0/0	./.	0/0	0/0	0/0	0/0	0/1	0/1	./.	0/1	0/0	0/0	0/0	0/0	0/1	0/1	0/0	./.	0/1	0/0	./.	0/0	./.	0/0	0/1	0/1	./.	0/1	0/1	0/0	0/1	0/1	./.	0/0	0/0	0/0	0/0	0/0	0/0	0/0	0/0	0/0	0/0	./.
35636	29	35636:28	C	G	.	PASS	AF=0.080;NS=56	GT	0/0	0/0	0/0	0/0	0/0	0/0	./.	0/0	0/0	0/0	0/0	0/0	0/0	0/0	0/0	0/0	./.	0/0	0/0	./.	0/0	0/0	0/0	0/0	./.	0/0	0/0	0/0	0/0	./.	0/0	./.	0/0	0/1	0/1	0/0	1/1	0/0	0/0	0/0	0/0	./.	0/0	./.	0/0	./.	0/0	0/0	0/0	0/0	0/0	0/0	0/1	./.	./.	0/1	0/0	0/0	0/0	0/0	1/1	0/0	0/0	0/0	0/0	0/0	0/1
35636	38	35636:37	G	A	.	PASS	AF=0.080;NS=56	GT	0/0	./.	0/0	0/0	0/0	0/0	./.	0/0	0/0	0/0	0/0	0/0	0/0	0/0	0/0	0/0	./.	0/0	0/0	./.	0/0	0/0	0/0	0/0	./.	0/0	0/0	0/0	0/1	./.	0/0	./.	0/0	0/0	0/1	0/0	1/1	0/0	0/0	0/0	0/0	./.	0/0	./.	0/0	0/1	0/0	0/0	0/0	0/1	0/0	0/0	0/1	./.	./.	0/1	0/0	0/0	0/0	0/0	0/0	0/0	0/0	0/0	0/0	0/0	0/1
35659	66	35659:65	G	A	.	PASS	AF=0.082;NS=55	GT	0/0	./.	0/0	0/1	0/0	0/0	0/0	0/1	0/0	0/0	0/0	0/0	0/0	0/0	0/0	0/0	./.	0/0	0/1	0/0	0/0	0/0	./.	0/0	0/0	./.	0/0	0/0	0/0	0/0	./.	0/0	0/0	0/0	0/0	0/0	0/0	0/0	0/0	0/0	0/0	./.	./.	0/0	0/0	0/1	0/1	0/0	0/1	./.	0/0	0/0	0/1	./.	0/0	0/0	0/0	./.	0/1	0/0	0/0	0/1	0/0	./.	./.	0/0	0/0
35791	13	35791:12	G	A	.	PASS	AF=0.055;NS=55	GT	./.	0/0	0/1	0/0	0/0	0/0	./.	./.	0/0	0/0	./.	0/0	0/0	0/0	0/0	0/0	0/1	0/0	0/0	0/0	0/1	0/0	0/0	1/1	0/0	0/0	0/0	0/0	0/0	0/0	0/0	0/0	0/0	./.	0/0	./.	0/0	0/0	0/0	0/0	0/0	0/0	0/0	0/1	./.	0/0	0/0	0/0	0/0	0/0	0/0	./.	0/0	0/0	0/0	0/0	0/0	0/0	0/0	0/0	0/0	./.	0/0	./.	./.	0/0	./.
35991	49	35991:48	G	C	.	PASS	AF=0.380;NS=54	GT	0/0	0/0	0/0	./.	0/0	./.	0/0	./.	0/1	0/0	1/1	./.	1/1	1/1	./.	1/1	./.	1/1	1/1	1/1	1/1	1/1	1/1	1/1	1/1	1/1	1/1	1/1	0/1	0/0	0/0	0/0	0/0	0/0	0/0	0/0	./.	0/0	0/0	0/0	0/0	0/1	1/1	1/1	1/1	0/0	0/0	0/0	0/0	./.	0/0	0/0	0/0	./.	./.	0/0	0/0	0/0	0/0	./.	./.	0/0	./.	0/1	0/0	0/1	0/0
36219	2	36219:1	C	G	.	PASS	AF=0.055;NS=55	GT	0/0	0/0	0/0	0/0	0/0	0/0	0/0	0/0	0/0	0/0	./.	0/0	./.	0/0	0/0	./.	./.	0/0	./.	0/0	0/0	0/0	0/0	0/0	./.	0/0	0/0	0/0	0/1	./.	0/0	0/0	0/0	0/0	0/0	0/0	0/0	0/0	./.	./.	0/0	0/0	./.	0/0	0/0	0/0	0/0	0/1	0/1	0/0	0/0	0/1	0/0	0/1	0/0	0/1	0/0	0/0	0/0	./.	./.	0/0	0/0	0/0	0/0	0/0	0/0
36418	10	36418:9	A	G	.	PASS	AF=0.102;NS=54	GT	./.	./.	./.	0/0	0/1	0/1	0/1	0/0	0/0	0/0	0/0	0/0	./.	0/0	0/0	./.	0/0	0/1	./.	0/0	0/0	0/0	0/0	0/1	0/0	0/0	0/0	0/1	0/0	0/0	0/0	0/0	./.	0/0	0/0	0/1	./.	0/0	./.	0/0	0/0	0/1	0/0	0/0	0/0	0/0	./.	./.	0/0	0/0	0/0	./.	0/1	0/0	0/0	0/0	0/0	0/0	0/0	0/0	0/0	0/0	0/1	./.	0/1	0/0	0/0
36432	86	36432:85	T	G	.	PASS	AF=0.185;NS=62	GT	1/1	1/1	1/1	1/1	1/1	1/1	1/1	1/1	./.	0/0	0/0	0/0	0/0	0/0	0/0	0/1	0/0	0/0	0/0	0/1	0/0	0/0	0/0	0/0	0/0	0/0	0/0	0/0	0/0	0/0	0/0	0/0	0/0	0/0	0/0	0/0	0/0	0/0	0/0	0/0	0/0	0/0	./.	./.	./.	0/0	0/0	0/0	0/0	0/0	0/0	0/0	0/0	0/0	0/0	0/0	0/0	0/0	0/0	0/0	0/0	0/0	0/0	./.	1/1	1/1	0/1
36432	98	36432:97	C	T	.	PASS	AF=0.492;NS=62	GT	0/0	0/0	0/0	0/0	0/0	0/0	0/0	0/0	./.	1/1	0/0	0/0	0/0	0/0	0/0	0/0	0/0	0/0	0/0	0/0	0/0	0/0	0/0	0/0	0/0	0/0	0/0	0/0	0/0	1/1	1/1	1/1	1/1	1/1	1/1	1/1	1/1	1/1	1/1	1/1	1/1	0/1	./.	./.	./.	1/1	1/1	1/1	1/1	1/1	1/1	1/1	1/1	1/1	0/0	1/1	1/1	1/1	1/1	1/1	1/1	1/1	0/0	./.	0/0	0/0	1/1
36543	6	36543:5	C	A	.	PASS	AF=0.074;NS=54	GT	0/1	./.	./.	0/0	0/0	0/0	0/0	0/0	0/0	./.	./.	0/0	./.	0/0	0/0	0/0	0/0	0/0	0/0	0/0	0/0	0/0	0/0	0/0	0/0	0/0	./.	./.	0/0	0/0	./.	0/0	0/0	0/0	0/0	./.	0/0	./.	0/0	0/0	0/0	0/0	0/0	0/0	0/0	0/0	0/1	0/0	0/0	0/0	0/0	0/1	0/0	./.	0/1	./.	0/1	0/0	./.	0/1	0/1	0/0	0/0	0/0	0/1	0/0	0/0
36731	57	36731:56	C	A	.	PASS	AF=0.065;NS=54	GT	0/0	./.	./.	0/0	./.	0/0	0/0	./.	0/0	0/0	./.	0/0	0/0	0/0	0/0	0/0	0/0	0/0	0/0	0/0	0/1	0/0	./.	0/0	0/1	0/0	./.	0/0	0/0	0/0	0/0	./.	0/0	0/0	0/0	0/0	0/0	0/0	0/0	0/0	0/0	0/0	./.	0/0	0/0	./.	0/0	0/0	0/0	0/0	0/0	0/1	0/0	0/0	./.	0/0	0/0	0/0	0/1	0/1	0/1	0/1	0/0	0/0	./.	./.	0/0
36753	6	36753:5	T	C	.	PASS	AF=0.302;NS=58	GT	0/0	0/0	0/0	0/0	0/0	0/0	0/0	./.	1/1	0/0	1/1	1/1	1/1	./.	0/1	./.	1/1	0/0	1/1	0/1	1/1	1/1	1/1	1/1	./.	./.	1/1	1/1	0/0	0/0	0/0	0/0	0/0	0/0	0/0	0/0	0/0	0/0	0/0	0/0	0/0	./.	1/1	1/1	0/1	0/0	0/0	0/0	0/0	1/1	0/0	0/0	0/0	0/0	0/0	0/0	0/0	0/0	0/0	0/0	0/0	0/0	./.	1/1	./.	0/0	./.
36753	9	36753:8	A	T	.	PASS	AF=0.074;NS=54	GT	0/0	0/0	0/0	0/0	0/0	0/0	0/0	./.	./.	0/0	0/0	0/1	./.	./.	0/1	./.	0/0	0/0	0/0	0/1	0/0	0/1	0/0	1/1	./.	./.	0/0	0/0	0/0	0/0	0/0	0/0	0/0	0/0	0/0	0/0	0/0	0/0	0/0	0/0	0/0	./.	0/1	0/1	0/0	0/0	0/0	0/0	0/0	./.	0/0	0/0	0/0	0/0	0/0	0/0	0/0	0/0	0/0	0/0	0/0	0/0	./.	./.	./.	0/0	./.
36852	115	36852:114	G	T	.	PASS	AF=0.055;NS=55	GT	./.	./.	./.	0/0	0/0	0/0	0/0	0/0	./.	0/0	./.	0/1	0/0	0/0	./.	./.	0/0	0/0	0/0	0/0	./.	0/0	0/0	0/0	0/0	./.	0/1	0/1	0/0	0/0	0/0	0/1	0/0	0/0	0/0	0/0	0/0	0/0	0/0	0/0	0/0	0/0	0/1	0/0	0/0	0/0	0/0	0/0	0/0	0/0	./.	0/0	0/0	0/0	0/0	0/0	0/0	0/0	0/0	0/0	0/0	0/0	./.	0/0	0/0	./.	0/1
36980	70	36980:69	A	G	.	PASS	AF=0.195;NS=59	GT	0/0	0/0	0/0	0/0	0/0	0/0	./.	0/0	./.	0/0	./.	1/1	./.	0/0	0/1	1/1	./.	0/0	1/1	1/1	0/1	0/1	0/1	1/1	0/1	0/1	./.	0/1	0/0	0/0	0/0	0/0	0/0	0/0	0/0	0/0	0/0	0/0	0/0	0/0	0/0	./.	0/1	1/1	./.	0/0	0/0	0/0	0/0	0/1	0/0	0/0	0/0	0/0	0/0	0/0	0/0	0/0	0/0	0/0	0/0	0/0	0/0	1/1	0/0	0/0	0/0
37161	9	37161:8	T	C	.	PASS	AF=0.116;NS=56	GT	0/0	0/0	./.	0/0	0/0	0/0	0/0	0/0	0/1	0/0	0/0	./.	0/1	./.	0/0	0/0	0/0	0/0	0/0	0/1	0/0	./.	0/0	0/0	0/1	0/1	0/1	./.	0/0	0/0	0/0	0/0	./.	0/0	0/0	./.	0/0	0/1	./.	0/0	0/0	0/0	0/0	0/0	0/0	0/0	0/1	0/1	0/0	./.	0/0	0/1	0/0	0/0	0/0	0/0	0/1	0/0	0/0	0/0	./.	0/0	0/0	0/1	0/1	0/0	./.
37161	60	37161:59	C	T	.	PASS	AF=0.055;NS=55	GT	0/0	0/0	0/0	0/0	0/0	0/0	./.	0/1	0/0	0/0	0/0	./.	0/0	0/0	0/0	0/0	0/0	./.	0/0	0/0	0/0	./.	0/0	0/0	./.	0/0	0/0	./.	0/1	0/0	0/0	0/0	./.	0/0	0/0	./.	0/0	0/0	0/0	0/0	0/1	0/0	0/0	./.	0/1	0/0	0/0	0/0	0/0	0/0	0/0	0/0	0/0	0/0	0/0	0/0	0/0	0/1	0/0	0/0	./.	0/0	0/1	0/0	0/0	./.	./.
37170	12	37170:11	T	G	.	PASS	AF=0.137;NS=62	GT	0/1	0/1	0/0	0/0	0/0	0/1	./.	./.	0/0	0/0	0/0	0/0	0/0	0/0	0/0	0/0	./.	0/0	0/0	0/0	0/0	0/1	0/0	0/0	0/0	0/0	0/0	0/0	0/1	0/0	0/0	0/0	0/1	0/0	./.	0/1	0/0	0/0	0/1	0/1	0/0	0/0	0/0	0/0	0/0	0/1	0/0	0/1	0/0	0/0	0/1	0/1	0/0	0/1	0/0	0/1	0/0	0/1	0/0	0/0	0/0	0/0	./.	0/0	0/0	0/1	0/0
37170	28	37170:27	G	C	.	PASS	AF=0.158;NS=60	GT	0/0	0/0	0/0	0/0	0/0	0/0	0/0	./.	0/1	0/0	0/1	0/1	0/0	./.	0/1	0/1	./.	0/1	0/0	0/1	0/1	./.	0/0	0/1	./.	0/1	0/1	0/0	0/0	0/0	0/0	0/0	0/0	0/0	./.	0/0	0/0	0/0	0/0	0/0	0/0	0/0	0/1	0/0	0/1	0/0	0/1	0/0	0/0	0/1	0/0	0/0	0/0	0/0	0/0	0/0	0/0	0/0	0/1	0/0	0/1	0/1	./.	0/1	0/0	0/0	0/0
37363	14	37363:13	T	G	.	PASS	AF=0.463;NS=54	GT	0/0	0/0	0/0	0/0	./.	./.	0/0	./.	1/1	0/0	1/1	1/1	1/1	1/1	1/1	1/1	1/1	1/1	./.	1/1	1/1	1/1	1/1	0/1	1/1	1/1	1/1	./.	0/1	0/0	0/0	0/0	0/0	0/1	0/0	0/1	0/0	./.	0/0	./.	0/0	1/1	1/1	1/1	1/1	./.	./.	0/0	1/1	0/0	0/0	0/0	0/0	0/0	0/0	./.	0/0	0/0	0/0	./.	0/0	0/0	1/1	1/1	./.	0/0	./.
37412	9	37412:8	T	C	.	PASS	AF=0.064;NS=55	GT	0/0	0/0	1/1	0/0	0/0	0/0	0/0	0/0	./.	0/0	0/0	0/0	0/0	0/0	0/0	0/0	./.	0/0	0/0	0/0	0/0	./.	./.	0/0	./.	0/0	0/0	0/0	0/0	0/0	0/0	0/1	0/0	0/0	./.	0/0	0/0	0/0	0/0	0/0	0/0	./.	0/0	0/0	0/0	1/1	0/0	0/0	0/1	0/0	./.	0/0	0/0	0/1	./.	./.	0/0	0/0	0/0	0/0	./.	0/0	0/0	0/0	0/0	0/0	./.
37519	54	37519:53	G	A	.	PASS	AF=0.074;NS=54	GT	0/0	0/0	0/0	0/1	0/0	./.	0/0	0/0	0/0	./.	0/0	0/1	0/0	0/0	0/0	0/0	0/0	0/0	0/1	0/0	./.	0/0	0/0	0/0	./.	./.	0/0	0/0	0/0	./.	0/0	0/0	0/0	0/0	./.	0/1	0/0	./.	0/0	0/1	0/0	0/0	0/0	0/0	./.	0/0	0/0	./.	0/0	0/0	0/0	./.	0/0	0/0	0/0	0/0	./.	0/1	0/1	0/0	0/0	0/1	0/0	0/0	./.	0/0	0/0
37519	55	37519:54	C	G	.	PASS	AF=0.074;NS=54	GT	0/0	0/0	0/0	0/1	0/0	./.	0/0	0/0	0/0	./.	0/0	0/1	0/0	0/0	0/0	0/0	0/0	0/0	0/1	0/0	./.	0/0	0/0	0/0	./.	./.	0/0	0/0	0/0	./.	0/0	0/0	0/0	0/0	./.	0/1	0/0	./.	0/0	0/1	0/0	0/0	0/0	0/0	./.	0/0	0/0	./.	0/0	0/0	0/0	./.	0/0	0/0	0/0	0/0	./.	0/1	0/1	0/0	0/0	0/1	0/0	0/0	./.	0/0	0/0
37529	36	37529:35	G	A	.	PASS	AF=0.093;NS=59	GT	0/0	0/0	0/0	0/0	0/0	./.	0/0	0/0	0/0	./.	0/1	0/0	./.	0/0	0/1	0/0	0/0	0/0	0/1	0/0	0/0	0/1	0/0	./.	0/0	0/1	0/0	0/1	0/0	./.	0/0	0/0	0/0	0/0	./.	0/1	0/1	0/0	0/1	0/0	0/0	0/0	0/0	0/1	0/1	0/0	0/0	0/0	0/0	0/0	0/0	0/0	./.	0/0	0/0	0/0	0/0	0/0	0/0	0/0	0/0	0/0	0/0	0/0	0/0	0/0	./.
37529	86	37529:85	A	T	.	PASS	AF=0.121;NS=58	GT	0/0	0/0	0/1	0/1	0/0	./.	./.	0/0	0/0	./.	0/0	0/0	0/1	0/1	0/0	0/0	0/1	0/1	0/0	0/0	0/1	0/0	0/0	./.	0/0	0/1	0/0	0/1	0/0	./.	0/0	0/1	0/0	0/1	0/0	0/0	0/0	./.	0/0	0/0	0/0	0/0	0/0	0/0	0/0	0/0	./.	0/0	0/0	0/0	0/0	0/0	0/1	0/0	0/0	0/0	0/1	0/1	0/0	0/0	./.	0/0	0/0	0/0	0/0	0/0	./.
37615	24	37615:23	T	C	.	PASS	AF=0.070;NS=57	GT	0/0	0/0	0/0	0/0	./.	0/0	0/0	0/0	0/0	0/0	0/0	0/0	0/0	0/0	0/0	0/0	0/0	0/0	0/0	0/0	0/0	0/0	0/0	0/0	0/0	0/0	0/0	0/0	0/0	0/1	0/1	0/0	0/0	./.	0/0	0/1	0/0	./.	0/0	0/0	1/1	0/0	0/0	./.	0/0	0/1	0/0	0/0	0/0	0/0	0/1	0/0	./.	./.	0/0	./.	0/0	0/0	./.	0/1	0/0	0/0	./.	./.	0/0	0/0	0/0
37615	83	37615:82	A	C	.	PASS	AF=0.250;NS=56	GT	0/0	0/0	0/0	0/0	./.	0/0	0/0	0/0	0/1	0/0	./.	1/1	1/1	1/1	0/1	1/1	1/1	0/0	1/1	1/1	0/1	1/1	1/1	0/0	1/1	0/0	1/1	0/1	0/0	0/0	0/0	0/0	0/0	./.	0/0	0/0	0/0	0/0	0/0	0/0	0/0	0/1	./.	./.	0/0	0/0	0/0	0/0	0/0	0/1	0/0	0/0	./.	./.	0/0	./.	0/0	0/0	./.	0/0	0/0	0/0	./.	./.	0/0	0/0	0/0
37615	98	37615:97	C	A	.	PASS	AF=0.134;NS=56	GT	0/0	0/0	0/1	0/1	./.	0/0	0/1	0/0	0/1	0/0	0/0	0/0	0/0	0/0	0/0	0/0	0/0	0/0	0/0	0/0	0/1	0/0	0/0	0/1	0/0	0/1	0/0	0/0	./.	0/0	0/1	0/0	0/1	./.	0/0	0/1	0/0	./.	0/0	0/0	0/1	0/0	0/0	./.	0/1	0/1	0/0	0/0	0/0	0/0	0/1	0/0	./.	./.	0/0	./.	0/0	0/0	./.	0/1	0/0	0/0	./.	./.	0/0	0/0	0/0
37615	106	37615:105	C	G	.	PASS	AF=0.134;NS=56	GT	0/0	0/0	0/0	0/0	./.	0/0	0/0	0/0	0/0	0/0	./.	0/1	1/1	0/0	0/1	./.	0/1	0/0	1/1	0/1	0/1	1/1	0/1	0/0	0/1	0/0	1/1	0/0	0/0	0/0	0/0	0/0	0/0	./.	0/0	0/0	0/0	0/0	0/0	0/0	0/0	0/0	0/0	./.	0/0	0/0	0/0	0/0	0/0	0/0	0/0	0/0	./.	./.	0/0	./.	0/0	0/0	./.	0/0	0/0	0/0	./.	./.	0/0	0/0	0/0
37615	113	37615:112	G	T	.	PASS	AF=0.328;NS=58	GT	0/0	0/0	0/0	0/0	./.	0/0	0/0	0/0	0/1	0/0	1/1	1/1	1/1	1/1	1/1	1/1	1/1	1/1	1/1	1/1	0/1	1/1	1/1	0/1	1/1	0/1	1/1	1/1	0/0	0/0	0/0	0/0	0/0	./.	0/0	0/0	0/0	0/0	0/0	0/0	0/0	0/1	1/1	./.	0/0	0/0	0/0	0/0	0/0	0/1	0/0	0/0	./.	./.	0/0	./.	0/0	0/0	./.	0/0	0/0	0/0	./.	./.	0/0	0/0	0/0
37825	29	37825:28	C	A	.	PASS	AF=0.061;NS=57	GT	0/0	0/0	0/0	./.	0/0	./.	0/0	0/0	0/0	0/0	0/0	0/0	0/0	0/0	0/0	0/0	0/0	./.	./.	0/0	0/0	./.	0/0	./.	0/0	0/0	0/0	0/0	0/0	0/0	0/0	0/0	./.	0/0	0/0	0/0	0/0	0/0	0/0	0/0	0/0	0/1	0/0	0/0	0/0	0/0	0/1	0/1	0/0	0/0	0/0	./.	0/0	0/1	0/0	./.	0/0	0/0	0/1	0/1	0/0	0/1	0/0	0/0	./.	0/0	0/0
37866	45	37866:44	T	A	.	PASS	AF=0.067;NS=60	GT	0/1	0/0	0/0	0/0	./.	0/0	0/0	./.	./.	0/0	0/0	0/0	0/0	0/0	0/1	0/0	0/0	0/0	0/0	0/0	0/0	0/0	0/0	0/0	0/0	0/0	0/0	0/0	0/0	0/0	0/1	0/0	0/1	0/0	0/0	0/0	0/1	0/0	0/0	0/1	0/0	0/0	0/0	0/0	0/0	./.	0/0	0/0	0/0	0/1	./.	./.	0/0	./.	0/1	0/0	0/0	0/0	0/0	0/0	0/0	0/0	0/0	0/0	0/0	0/0	0/0
37866	64	37866:63	A	T	.	PASS	AF=0.420;NS=56	GT	0/1	0/0	0/1	0/0	./.	0/0	0/0	./.	./.	0/0	./.	1/1	./.	1/1	1/1	0/1	1/1	1/1	1/1	1/1	1/1	1/1	0/1	./.	1/1	1/1	1/1	1/1	./.	0/1	0/1	0/0	0/0	0/0	0/0	0/0	0/1	0/0	0/0	0/1	0/0	0/0	1/1	1/1	1/1	./.	0/1	0/0	0/0	0/1	./.	./.	0/0	./.	0/1	0/0	0/0	0/0	0/0	0/0	0/0	0/0	1/1	1/1	0/0	0/0	0/0
38007	23	38007:22	A	G	.	PASS	AF=0.054;NS=56	GT	0/0	0/0	./.	0/0	0/0	0/0	0/0	0/0	0/0	0/1	0/0	0/0	0/0	0/0	0/0	0/0	./.	0/0	0/0	./.	0/0	0/0	0/0	0/0	0/0	0/0	0/0	0/0	0/0	0/0	./.	0/0	0/0	0/0	0/0	./.	0/0	0/0	0/0	0/0	0/1	./.	0/0	0/0	0/0	0/0	0/0	0/0	0/0	0/1	0/0	./.	./.	0/0	./.	0/0	1/1	0/0	0/1	0/0	0/0	./.	0/0	0/0	./.	0/0	0/0
38110	84	38110:83	A	G	.	PASS	AF=0.107;NS=56	GT	0/0	0/1	0/0	0/0	0/0	0/0	0/0	./.	0/1	0/0	./.	./.	0/0	0/0	0/0	0/0	0/0	0/0	0/0	0/1	./.	0/0	0/0	0/0	0/1	0/0	0/0	./.	0/0	0/1	0/0	0/0	./.	0/0	0/1	0/0	0/1	0/0	0/0	0/0	0/0	0/0	0/1	0/0	./.	0/0	./.	./.	0/0	0/1	0/0	0/0	0/0	./.	0/0	0/0	0/0	0/0	0/0	0/0	0/0	0/0	0/0	0/1	0/1	0/1	./.
38271	30	38271:29	G	A	.	PASS	AF=0.065;NS=54	GT	0/0	0/0	0/0	0/0	0/0	0/0	0/0	0/0	0/0	0/0	0/0	0/0	0/0	0/0	./.	0/1	0/0	0/0	0/0	0/0	0/0	0/0	./.	0/0	./.	0/0	0/0	./.	0/0	0/0	0/0	./.	0/0	0/0	./.	1/1	0/0	./.	0/0	1/1	0/0	0/0	0/0	0/0	0/0	./.	./.	0/0	0/0	0/0	0/0	0/0	0/0	0/0	0/0	0/0	0/0	./.	./.	0/0	0/0	1/1	0/0	./.	./.	0/0	0/0
38327	74	38327:73	C	G	.	PASS	AF=0.064;NS=55	GT	0/0	./.	0/0	0/0	0/0	0/0	0/0	0/0	./.	0/0	0/1	0/1	0/1	./.	0/0	0/0	0/0	./.	0/0	0/1	0/0	./.	./.	./.	0/0	./.	0/0	0/0	0/0	0/0	0/0	0/0	0/0	0/0	0/0	./.	0/0	0/0	0/0	0/0	0/0	0/0	0/1	0/1	0/1	0/0	0/0	0/0	0/0	0/0	0/0	0/0	./.	0/0	0/0	0/0	0/0	0/0	0/0	0/0	0/0	0/0	./.	0/0	./.	0/0	0/0
38327	102	38327:101	G	C	.	PASS	AF=0.213;NS=54	GT	0/1	./.	./.	0/1	0/1	0/1	./.	0/0	./.	0/1	0/0	0/0	0/0	0/0	0/0	0/0	0/0	0/0	0/0	0/0	0/0	0/0	0/0	0/0	0/0	0/0	0/0	0/0	0/0	./.	0/1	0/1	0/1	0/1	./.	./.	0/1	0/1	0/1	./.	0/0	0/0	0/0	0/0	0/0	0/1	0/0	0/1	0/1	./.	0/0	0/0	0/1	./.	0/1	0/1	0/1	./.	0/0	0/1	./.	0/1	0/0	0/0	./.	0/1	0/1
38327	103	38327:102	C	T	.	PASS	AF=0.157;NS=54	GT	0/1	./.	./.	0/0	0/1	0/1	0/0	0/0	./.	0/0	0/0	0/0	0/0	0/0	0/0	0/0	0/0	0/0	0/0	0/0	0/0	0/0	0/0	0/0	0/0	0/0	0/0	0/0	0/0	0/1	./.	0/0	0/1	0/1	./.	./.	0/1	0/1	0/0	./.	0/0	0/0	0/0	0/0	0/0	0/1	0/0	0/1	0/1	./.	0/0	0/0	0/1	./.	./.	0/1	0/1	./.	0/0	0/1	./.	0/1	0/0	0/0	./.	0/1	0/0
38327	115	38327:114	C	A	.	PASS	AF=0.109;NS=55	GT	0/0	./.	0/0	0/0	0/0	0/0	0/0	0/0	./.	0/0	0/1	0/1	0/1	./.	0/0	0/0	0/1	./.	0/0	0/1	0/0	./.	./.	0/1	0/1	./.	0/0	0/1	0/0	0/0	0/0	0/0	0/0	0/0	0/0	./.	0/0	0/0	0/0	0/0	0/0	0/1	0/1	0/1	0/1	0/0	0/0	0/0	0/0	0/0	0/0	0/0	0/0	0/0	./.	0/0	0/0	0/0	0/0	0/0	0/0	0/0	./.	./.	./.	0/0	0/0
38478	34	38478:33	G	T	.	PASS	AF=0.067;NS=60	GT	0/0	0/0	0/0	0/0	0/0	0/0	0/0	0/0	./.	0/0	0/0	0/0	0/0	./.	0/0	0/0	./.	0/0	0/0	0/0	0/0	0/0	./.	0/1	0/0	0/0	0/0	0/0	0/0	0/0	0/0	0/0	0/1	0/0	0/1	0/0	./.	0/1	0/0	0/0	0/0	0/1	0/0	0/0	0/0	0/1	0/0	0/0	0/0	./.	0/0	0/0	0/0	0/0	./.	0/0	0/0	0/0	0/0	0/0	0/1	0/0	0/0	0/1	0/0	0/0	0/0
38478	42	38478:41	A	C	.	PASS	AF=0.198;NS=58	GT	0/1	0/0	0/1	0/0	0/0	0/1	0/0	0/0	./.	0/0	./.	0/0	0/1	./.	0/0	0/1	./.	0/0	0/1	0/1	0/0	0/1	./.	0/1	0/1	0/1	0/1	0/1	0/1	0/0	0/1	0/0	0/0	0/1	0/0	0/0	0/0	0/0	0/0	0/0	0/1	0/0	0/1	0/1	0/1	0/0	0/0	0/0	./.	./.	0/0	0/1	0/1	0/0	./.	0/0	0/0	0/0	0/0	0/0	0/0	./.	0/0	0/1	0/0	0/0	0/0
38556	45	38556:44	T	A	.	PASS	AF=0.060;NS=58	GT	0/0	0/0	0/0	0/0	0/0	./.	0/0	0/0	0/0	0/0	0/0	./.	0/1	0/0	0/0	0/0	0/0	0/0	0/0	0/0	0/0	./.	0/1	0/0	1/1	0/1	0/0	./.	0/0	0/0	0/0	0/0	0/1	0/0	./.	0/0	0/0	0/0	0/0	0/0	0/0	0/0	0/0	0/1	0/0	0/0	./.	0/0	./.	0/0	0/0	0/0	0/0	0/0	0/0	0/0	0/0	0/0	./.	0/0	0/0	./.	0/0	0/0	0/0	0/0	0/0
38556	56	38556:55	C	T	.	PASS	AF=0.051;NS=59	GT	0/1	0/0	0/0	0/0	0/0	./.	0/0	0/0	0/0	0/0	0/0	./.	0/0	0/0	0/0	0/0	0/0	0/1	0/0	0/0	0/0	./.	0/0	0/0	0/0	0/0	0/0	./.	0/1	0/0	0/0	0/0	0/0	0/0	./.	0/0	0/0	0/0	0/0	0/0	0/0	0/0	0/0	0/0	0/0	0/0	./.	0/0	./.	0/1	0/0	0/0	0/0	0/0	0/1	0/0	0/0	0/0	0/0	0/0	0/0	./.	0/1	0/0	0/0	0/0	0/0
38639	39	38639:38	C	T	.	PASS	AF=0.107;NS=56	GT	0/0	./.	0/0	0/0	0/0	0/0	0/0	./.	1/1	0/0	0/1	1/1	0/0	0/0	0/1	0/1	0/0	0/0	0/1	1/1	0/0	0/0	0/0	0/0	0/0	0/0	0/1	./.	0/0	0/0	0/0	0/0	0/0	./.	0/0	0/0	0/0	0/0	0/0	0/0	0/0	0/0	0/0	0/0	0/0	0/0	0/0	0/0	./.	0/0	0/0	0/0	0/0	0/0	./.	0/0	./.	0/0	./.	0/0	0/0	./.	0/1	./.	0/0	./.	0/0
38639	40	38639:39	G	A	.	PASS	AF=0.074;NS=54	GT	0/0	./.	0/0	0/0	0/1	0/0	0/0	./.	0/0	0/0	0/0	0/0	0/0	0/0	0/0	0/0	0/0	0/0	0/0	0/0	0/0	0/0	0/0	0/0	0/0	0/0	0/0	./.	0/0	0/0	0/0	0/0	0/1	./.	0/1	0/0	./.	0/0	0/0	0/0	0/1	0/1	0/0	./.	0/0	0/0	0/0	0/0	./.	0/0	0/0	0/1	0/1	0/0	./.	0/0	./.	./.	./.	0/0	0/0	./.	0/0	0/0	0/1	./.	0/0
38688	38	38688:37	A	G	.	PASS	AF=0.091;NS=55	GT	0/1	./.	0/0	0/1	0/0	0/1	0/0	./.	0/0	./.	0/0	0/0	0/0	0/0	0/0	0/0	0/0	0/0	0/0	0/0	0/0	0/0	0/0	0/0	0/0	0/0	0/0	0/0	0/0	0/1	0/1	0/1	./.	0/0	0/0	0/0	0/0	0/0	./.	0/0	0/0	0/0	0/1	0/0	0/0	0/0	0/0	./.	./.	0/0	0/1	./.	0/0	./.	./.	0/0	0/0	0/1	0/0	0/1	0/0	0/0	0/0	0/0	./.	./.	0/0
38688	86	38688:85	G	A	.	PASS	AF=0.108;NS=60	GT	0/0	0/0	0/0	0/0	0/0	0/0	0/0	./.	./.	./.	0/1	0/0	./.	0/1	0/1	0/0	0/0	0/1	0/1	0/0	0/1	0/1	0/1	0/0	0/1	0/1	./.	./.	0/0	0/0	0/0	0/0	0/0	0/0	0/0	0/0	0/0	0/0	0/0	0/0	0/0	0/0	0/0	./.	0/1	0/0	0/0	0/0	0/0	0/0	0/0	0/0	0/0	0/0	0/0	0/0	0/0	0/0	0/0	0/0	0/0	0/0	0/1	0/1	0/0	0/0	0/0
38738	2	38738:1	A	G	.	PASS	AF=0.266;NS=62	GT	0/0	0/0	0/0	0/1	0/1	0/1	0/0	0/0	0/1	0/1	0/1	0/1	0/0	0/0	0/0	0/0	./.	0/0	0/0	./.	0/1	0/1	0/0	0/1	0/1	./.	0/1	0/1	0/1	0/0	0/0	0/1	0/1	0/0	0/1	0/0	0/0	0/0	0/0	0/1	0/0	0/1	0/1	0/0	0/1	./.	0/1	0/1	0/1	0/0	0/1	0/1	./.	0/1	0/1	0/1	0/1	0/0	0/1	0/1	0/0	0/0	0/0	0/1	0/0	0/0	0/0
38754	108	38754:107	C	T	.	PASS	AF=0.055;NS=55	GT	0/0	0/0	0/0	0/0	0/0	0/0	0/0	0/0	0/1	0/0	0/1	0/0	0/0	0/0	0/0	./.	0/0	./.	0/0	0/0	0/0	0/0	./.	0/0	./.	0/0	0/0	0/0	0/0	0/0	0/0	0/1	0/0	0/0	./.	./.	0/0	./.	0/0	0/0	0/0	0/0	0/0	./.	0/0	0/0	0/0	0/0	./.	0/0	0/0	0/1	0/0	./.	0/0	0/0	0/0	0/1	0/0	./.	0/0	0/1	0/0	./.	0/0	0/0	0/0
38801	66	38801:65	C	T	.	PASS	AF=0.082;NS=55	GT	0/0	./.	0/0	0/0	./.	0/1	0/0	0/0	0/0	0/0	0/0	0/0	0/0	0/0	0/0	./.	0/0	0/0	./.	0/0	./.	0/0	0/0	0/0	./.	0/0	./.	0/0	0/0	0/0	0/0	0/0	0/0	0/0	0/1	0/1	0/0	0/1	0/0	0/0	./.	0/0	0/0	./.	0/0	0/0	0/0	0/1	0/0	0/1	0/0	0/0	./.	0/0	0/1	0/0	0/0	0/1	0/0	./.	0/0	0/0	./.	0/0	0/1	0/0	0/0
38801	75	38801:74	T	C	.	PASS	AF=0.336;NS=55	GT	0/0	./.	0/0	0/0	./.	0/0	0/0	0/0	1/1	0/0	1/1	1/1	1/1	1/1	1/1	./.	1/1	1/1	./.	1/1	./.	1/1	1/1	1/1	./.	1/1	./.	1/1	0/0	0/0	0/0	0/1	0/0	0/0	0/0	0/0	0/0	0/0	0/0	0/0	./.	0/1	1/1	./.	1/1	0/0	0/0	0/0	0/0	0/0	0/0	0/0	./.	0/0	0/0	0/0	0/0	0/0	0/0	./.	0/0	0/0	./.	1/1	0/0	0/0	0/1
38801	76	38801:75	G	A	.	PASS	AF=0.336;NS=55	GT	0/0	./.	0/0	0/0	./.	0/0	0/0	0/0	1/1	0/0	1/1	1/1	1/1	1/1	1/1	./.	1/1	1/1	./.	1/1	./.	1/1	1/1	1/1	./.	1/1	./.	1/1	0/0	0/0	0/0	0/1	0/0	0/0	0/0	0/0	0/0	0/0	0/0	0/0	./.	0/1	1/1	./.	1/1	0/0	0/0	0/0	0/0	0/0	0/0	0/0	./.	0/0	0/0	0/0	0/0	0/0	0/0	./.	0/0	0/0	./.	1/1	0/0	0/0	0/1
39080	6	39080:5	C	T	.	PASS	AF=0.103;NS=58	GT	0/0	0/0	0/0	0/0	0/0	0/0	0/0	0/0	0/1	0/0	./.	0/0	0/0	0/0	0/1	0/1	./.	0/1	0/0	0/0	0/1	0/0	./.	0/1	0/0	0/0	0/0	0/1	0/0	0/0	./.	0/0	0/0	0/0	0/0	0/0	0/0	0/0	0/0	./.	0/0	0/0	0/0	0/1	./.	0/0	0/0	0/1	0/1	./.	./.	0/0	0/0	0/0	0/0	0/0	0/1	0/0	0/0	0/0	0/0	0/0	0/1	./.	0/0	0/0	0/0
39132	53	39132:52	T	A	.	PASS	AF=0.118;NS=55	GT	0/0	./.	0/1	0/0	0/0	0/0	0/1	0/0	0/0	0/0	0/1	./.	./.	0/0	0/0	0/0	0/1	0/1	0/0	0/0	./.	./.	0/1	./.	0/1	0/1	0/0	./.	0/1	0/0	0/0	0/0	0/0	0/0	0/0	0/1	0/0	0/0	0/0	0/1	0/0	0/1	0/0	./.	0/1	./.	0/0	0/0	0/0	0/0	0/0	0/0	./.	0/0	0/0	0/0	0/0	0/0	0/0	0/0	0/0	0/0	./.	./.	0/0	0/0	0/0
39132	67	39132:66	C	T	.	PASS	AF=0.070;NS=57	GT	0/0	./.	0/0	0/0	0/0	0/0	0/0	0/0	0/0	0/0	0/0	./.	./.	0/0	0/0	0/0	0/0	0/0	0/0	0/0	./.	./.	0/0	./.	0/0	0/0	0/0	0/0	0/0	0/1	0/0	0/0	0/0	0/1	0/0	0/0	0/0	0/1	0/0	0/0	0/0	0/0	0/0	0/0	0/0	./.	0/1	0/0	0/0	0/0	0/0	0/1	./.	0/0	./.	0/0	0/1	0/0	0/1	0/0	0/0	0/1	0/0	./.	0/0	0/0	0/0
39487	37	39487:36	G	A	.	PASS	AF=0.065;NS=54	GT	0/0	0/0	0/0	0/0	0/0	0/0	./.	./.	0/1	0/0	./.	0/1	0/0	0/0	0/1	./.	./.	0/1	0/0	0/0	0/0	0/0	0/0	0/0	0/0	0/0	0/0	0/1	0/0	0/0	./.	0/0	0/0	./.	0/0	0/0	0/0	0/0	0/0	0/0	0/0	0/0	0/0	0/1	0/0	0/0	0/0	./.	0/0	./.	0/0	0/0	0/0	0/0	0/0	0/0	./.	0/1	0/0	0/0	./.	0/0	0/0	./.	./.	0/0	0/0
39537	60	39537:59	C	T	.	PASS	AF=0.360;NS=57	GT	0/0	0/0	0/0	0/0	./.	0/0	0/0	0/0	1/1	./.	1/1	1/1	1/1	1/1	1/1	./.	1/1	1/1	./.	1/1	1/1	1/1	1/1	1/1	./.	1/1	./.	1/1	0/0	0/0	0/0	0/0	0/0	0/0	0/0	0/0	./.	0/0	0/0	0/0	0/1	0/0	1/1	1/1	1/1	0/0	0/0	0/0	0/0	0/0	0/0	./.	0/0	./.	0/0	0/0	0/0	0/0	./.	0/0	0/0	0/0	1/1	1/1	0/0	0/0	0/0
39537	122	39537:121	C	T	.	PASS	AF=0.345;NS=58	GT	0/0	0/0	0/0	0/0	./.	0/0	0/0	0/0	1/1	./.	1/1	1/1	1/1	1/1	1/1	./.	1/1	1/1	./.	1/1	1/1	1/1	1/1	1/1	./.	1/1	./.	1/1	0/0	0/0	0/0	0/0	0/0	0/0	0/0	0/0	./.	0/0	0/0	0/0	0/0	0/0	1/1	1/1	1/1	0/0	0/0	0/0	0/0	0/0	0/0	0/0	0/0	./.	0/0	0/0	0/0	0/0	./.	0/0	0/0	0/0	1/1	1/1	0/0	0/0	0/0
39678	103	39678:102	G	A	.	PASS	AF=0.064;NS=55	GT	0/0	./.	./.	0/0	./.	0/0	0/1	0/0	0/0	0/0	0/0	0/0	0/0	0/0	0/0	0/0	./.	0/0	0/0	0/0	0/0	./.	0/0	0/0	0/0	0/0	0/0	0/0	./.	0/0	0/0	0/0	0/0	./.	./.	0/0	./.	0/0	0/0	0/0	0/0	0/1	0/0	0/0	0/0	0/1	0/1	0/1	0/0	./.	0/0	0/0	0/0	0/1	0/0	./.	0/0	0/0	0/0	0/0	./.	0/0	0/0	0/0	0/1	0/0	0/0
39678	135	39678:134	C	A	.	PASS	AF=0.056;NS=54	GT	0/0	./.	./.	0/0	0/0	0/0	0/0	./.	./.	0/0	0/0	0/0	0/0	0/0	0/0	0/0	./.	0/0	0/1	0/0	0/0	./.	0/0	0/0	0/1	0/1	0/0	0/0	0/0	0/0	0/0	0/0	0/0	./.	./.	0/0	./.	0/0	0/0	0/1	0/0	0/0	0/0	0/0	./.	0/0	0/0	0/0	0/0	./.	./.	0/0	0/0	0/0	0/0	0/0	0/0	0/0	0/0	0/0	./.	0/0	0/0	0/0	0/1	0/1	0/0
39885	4	39885:3	T	C	.	PASS	AF=0.482;NS=55	GT	0/0	0/1	./.	./.	0/1	0/1	./.	0/1	0/1	0/1	0/1	0/1	0/1	0/1	0/1	0/1	0/1	0/1	0/1	0/1	0/1	./.	0/1	0/1	0/1	0/1	0/1	0/1	./.	./.	./.	0/1	0/1	0/1	0/1	0/1	0/1	0/0	0/1	./.	./.	0/1	0/1	0/1	0/1	./.	0/1	0/1	0/1	0/1	0/1	0/1	0/1	0/1	./.	0/1	0/1	0/1	0/1	0/1	./.	0/1	0/1	0/1	0/1	0/1	0/1
39885	59	39885:58	T	G	.	PASS	AF=0.123;NS=57	GT	0/0	0/1	0/1	./.	./.	0/0	./.	0/0	0/0	./.	0/0	0/1	0/0	0/0	0/0	0/0	0/0	0/1	0/0	0/1	0/0	./.	0/1	0/0	0/0	0/0	0/0	0/0	0/0	./.	./.	0/0	0/0	0/0	0/1	0/1	0/0	0/0	0/0	0/0	./.	0/0	0/0	0/0	0/0	./.	0/1	0/0	0/1	0/0	0/0	0/0	0/0	0/0	./.	0/1	0/1	0/0	0/0	0/0	0/0	0/0	0/1	0/0	0/1	0/0	0/0
39991	16	39991:15	G	A	.	PASS	AF=0.050;NS=60	GT	0/0	0/0	0/0	0/0	0/0	0/0	./.	0/0	0/0	0/0	0/0	0/1	0/0	0/0	0/0	0/0	./.	0/0	./.	0/1	0/0	0/1	0/1	./.	0/1	0/0	0/0	0/0	0/0	0/0	0/0	0/0	0/0	0/0	0/0	0/0	0/0	0/0	0/0	./.	0/0	0/0	0/0	0/0	./.	0/0	0/0	0/0	0/0	0/0	0/0	0/0	0/0	0/0	0/0	./.	0/0	0/0	0/0	0/1	0/0	0/0	0/0	0/0	0/0	0/0	0/0
39991	32	39991:31	T	C	.	PASS	AF=0.083;NS=54	GT	0/0	0/0	0/0	0/0	0/0	0/0	./.	0/0	0/1	0/0	0/1	0/1	0/0	./.	0/0	0/0	./.	0/0	./.	0/1	0/0	0/1	./.	0/1	0/1	0/1	0/0	./.	0/0	0/0	./.	0/0	0/0	0/0	0/0	0/0	./.	0/0	0/0	./.	0/0	0/0	./.	0/0	./.	0/0	0/0	0/0	0/0	0/0	0/0	0/0	0/0	0/0	0/0	./.	0/0	./.	0/0	0/1	0/0	0/0	0/0	0/0	0/0	0/0	0/0
39991	38	39991:37	C	A	.	PASS	AF=0.070;NS=57	GT	0/0	0/0	0/0	0/0	0/0	0/0	./.	0/0	0/0	0/0	0/0	0/0	0/0	0/0	0/0	0/0	0/0	0/0	0/0	0/0	0/0	0/0	0/0	0/0	0/0	0/0	0/0	0/0	0/0	0/0	0/0	0/0	0/0	0/0	./.	0/0	0/0	0/0	0/0	./.	./.	1/1	0/0	0/0	./.	1/1	0/1	./.	1/1	0/0	0/1	0/0	./.	0/0	0/0	./.	0/0	0/0	0/0	./.	0/0	0/0	0/0	0/0	./.	0/0	0/0
39991	41	39991:40	A	G	.	PASS	AF=0.078;NS=58	GT	0/0	0/1	0/0	0/0	0/0	0/0	./.	0/0	0/0	./.	0/0	0/0	0/0	0/0	0/0	0/0	0/0	0/0	0/0	0/0	0/0	0/0	0/0	0/0	0/0	0/0	0/0	0/0	0/1	0/0	0/0	./.	0/0	0/1	0/0	0/0	./.	./.	0/1	./.	0/0	0/0	0/0	0/0	./.	0/0	0/0	0/0	0/0	0/0	0/0	0/1	0/0	0/0	0/1	./.	0/1	0/0	0/0	0/0	0/1	0/0	0/0	0/0	./.	0/0	0/1
39991	57	39991:56	C	T	.	PASS	AF=0.062;NS=56	GT	0/0	0/0	0/0	0/0	0/0	0/0	./.	0/0	0/1	0/0	0/0	0/1	0/0	./.	./.	./.	./.	0/0	0/0	0/1	./.	0/0	0/0	0/1	0/1	0/0	./.	0/0	0/1	0/0	./.	0/0	0/0	0/0	0/0	0/0	0/0	0/0	0/0	./.	0/0	0/0	0/0	0/0	./.	0/0	0/0	0/0	0/0	0/0	0/0	0/0	0/0	0/0	0/0	./.	0/0	0/0	0/0	0/0	0/0	0/0	0/0	0/1	0/0	0/0	0/0
39991	83	39991:82	C	T	.	PASS	AF=0.091;NS=55	GT	0/0	0/0	0/0	0/0	0/0	0/0	./.	0/0	0/1	0/0	0/1	0/1	0/0	./.	./.	./.	./.	0/0	0/0	0/1	./.	0/0	0/0	0/1	0/1	0/1	./.	./.	0/1	0/0	./.	0/0	0/0	0/0	0/0	0/0	0/0	0/0	0/0	./.	0/0	0/0	0/0	0/0	./.	0/0	0/0	0/0	0/0	0/0	0/0	0/0	0/0	0/0	0/0	./.	0/0	0/0	0/0	0/0	0/0	0/0	0/0	1/1	0/0	0/0	0/0
40023	15	40023:14	G	A	.	PASS	AF=0.052;NS=58	GT	0/0	0/0	0/0	0/0	0/0	0/0	0/0	0/0	./.	0/0	./.	0/1	0/0	0/0	0/1	0/1	0/0	0/0	0/1	0/0	0/0	./.	0/0	./.	0/0	0/0	0/0	0/0	0/0	0/0	0/0	0/0	0/0	0/0	0/0	0/0	0/0	0/0	0/0	0/0	0/0	0/0	./.	0/0	0/0	0/0	0/0	0/0	0/1	0/0	./.	0/0	./.	0/0	0/0	./.	0/0	0/0	./.	0/0	0/0	0/0	0/0	0/1	0/0	0/0	0/0
40117	5	40117:4	A	G	.	PASS	AF=0.323;NS=65	GT	0/1	0/1	0/1	0/1	0/1	0/1	0/1	0/1	0/0	0/1	0/0	0/0	0/0	0/0	0/0	0/0	0/0	0/0	0/0	0/0	0/0	0/0	0/0	./.	0/0	0/0	0/0	0/0	0/1	0/1	0/1	0/1	0/1	0/1	0/1	0/1	0/1	0/1	0/1	0/1	0/1	0/1	0/0	0/0	0/0	0/1	0/1	0/1	0/1	0/1	0/1	0/1	0/1	./.	0/1	0/1	0/1	0/1	0/1	0/1	0/1	0/1	0/0	0/0	0/1	0/1	0/1
40117	23	40117:22	T	C	.	PASS	AF=0.323;NS=65	GT	0/1	0/1	0/1	0/1	0/1	0/1	0/1	0/1	0/0	0/1	0/0	0/0	0/0	0/0	0/0	0/0	0/0	0/0	0/0	0/0	0/0	0/0	0/0	./.	0/0	0/0	0/0	0/0	0/1	0/1	0/1	0/1	0/1	0/1	0/1	0/1	0/1	0/1	0/1	0/1	0/1	0/1	0/0	0/0	0/0	0/1	0/1	0/1	0/1	0/1	0/1	0/1	0/1	./.	0/1	0/1	0/1	0/1	0/1	0/1	0/1	0/1	0/0	0/0	0/1	0/1	0/1
40145	46	40145:45	C	T	.	PASS	AF=0.148;NS=61	GT	./.	0/1	0/0	0/1	0/1	0/1	0/1	0/1	0/0	0/0	0/1	0/1	0/0	0/0	0/0	0/0	0/1	0/0	0/0	0/0	0/0	./.	0/0	0/0	0/0	0/0	0/0	0/0	0/0	0/0	0/0	0/0	0/0	0/0	0/0	0/1	0/0	0/1	0/0	0/0	0/0	0/0	0/0	0/0	0/0	./.	0/0	0/1	0/0	0/0	./.	0/0	0/1	0/0	0/0	0/1	0/0	0/1	0/0	0/1	0/0	0/1	0/0	./.	0/1	./.	0/0
40145	137	40145:136	A	C	.	PASS	AF=0.182;NS=55	GT	./.	0/1	./.	0/1	0/1	./.	0/1	0/1	0/0	0/1	0/1	0/0	0/0	0/0	0/0	0/0	0/0	0/0	0/0	0/0	0/0	./.	0/0	0/0	0/0	0/0	0/0	0/0	0/0	0/0	0/0	0/0	./.	0/0	./.	0/1	0/0	0/1	0/0	./.	./.	0/1	./.	0/0	0/0	./.	0/0	0/1	0/0	0/0	0/0	0/1	0/1	0/0	./.	0/1	0/1	0/1	./.	0/1	0/0	0/1	0/0	0/0	0/1	0/1	0/0
40386	12	40386:11	T	G	.	PASS	AF=0.074;NS=54	GT	./.	0/1	0/0	0/0	0/0	0/0	./.	./.	./.	./.	0/0	0/0	0/0	0/0	0/0	0/0	0/0	0/0	0/0	0/0	0/0	0/0	0/0	./.	0/1	0/0	0/0	0/0	0/0	0/1	0/0	0/1	0/0	0/0	0/0	0/1	0/0	0/0	0/1	./.	0/0	0/1	0/0	0/0	0/0	./.	0/0	0/0	./.	./.	0/0	0/0	0/0	0/0	0/0	0/0	0/0	0/0	./.	./.	./.	0/0	0/0	0/0	0/0	0/0	0/1
40472	8	40472:7	G	A	.	PASS	AF=0.059;NS=59	GT	0/1	0/0	0/1	0/0	0/0	0/0	0/0	0/0	0/0	0/0	0/0	0/0	0/0	0/0	0/0	0/0	0/0	0/0	0/0	0/0	./.	./.	./.	0/0	0/0	0/0	0/0	0/0	0/0	0/0	0/0	0/0	0/0	0/0	0/0	0/1	./.	0/1	0/0	0/0	0/0	0/0	0/0	./.	0/0	0/0	0/0	0/0	0/0	0/0	0/0	0/1	0/0	0/1	0/0	./.	0/0	0/0	0/0	./.	0/0	0/0	./.	0/0	0/0	0/1	0/0
40472	45	40472:44	G	A	.	PASS	AF=0.051;NS=59	GT	0/0	0/1	0/1	0/0	0/0	0/0	0/0	./.	0/0	0/0	0/0	0/0	0/0	0/0	0/0	0/0	0/0	0/0	0/0	0/0	./.	./.	./.	0/0	0/0	0/0	0/0	0/0	0/0	0/0	0/1	0/0	0/0	0/0	0/0	0/0	./.	0/0	0/0	0/0	0/0	0/0	0/0	./.	0/0	0/0	0/0	0/0	0/0	0/0	0/0	0/0	0/0	0/0	0/0	./.	0/1	0/0	0/0	0/0	0/0	0/0	./.	0/0	0/1	0/1	0/0
40511	100	40511:99	C	T	.	PASS	AF=0.053;NS=57	GT	0/0	0/0	0/0	0/0	0/0	0/0	0/0	./.	0/0	0/0	0/0	0/0	./.	0/1	0/0	0/0	0/0	./.	0/1	0/0	0/0	0/0	0/0	0/1	0/0	0/0	0/0	0/1	0/0	0/0	0/0	./.	0/0	0/0	0/0	0/0	0/0	0/0	0/0	0/0	0/1	0/0	0/0	0/1	0/0	./.	0/0	0/0	./.	0/0	0/0	0/0	0/0	0/0	0/0	0/0	0/0	0/0	0/0	0/0	0/0	0/0	./.	0/0	./.	./.	./.
40548	4	40548:3	C	T	.	PASS	AF=0.400;NS=55	GT	./.	0/0	0/0	0/0	0/0	0/0	0/0	0/0	./.	./.	1/1	1/1	1/1	1/1	1/1	1/1	1/1	1/1	1/1	1/1	1/1	1/1	1/1	./.	1/1	1/1	1/1	1/1	0/0	0/0	./.	./.	0/0	0/0	0/0	0/0	0/0	0/0	0/0	0/0	0/0	./.	1/1	1/1	1/1	0/0	./.	0/0	0/0	./.	0/0	0/0	./.	0/0	0/0	0/0	0/0	0/0	0/0	0/0	0/0	0/0	1/1	1/1	./.	0/0	./.
40548	28	40548:27	G	A	.	PASS	AF=0.400;NS=55	GT	./.	0/0	0/0	0/0	0/0	0/0	0/0	0/0	./.	./.	1/1	1/1	1/1	1/1	1/1	1/1	1/1	1/1	1/1	1/1	1/1	1/1	1/1	./.	1/1	1/1	1/1	1/1	0/0	0/0	./.	./.	0/0	0/0	0/0	0/0	0/0	0/0	0/0	0/0	0/0	./.	1/1	1/1	1/1	0/0	./.	0/0	0/0	./.	0/0	0/0	./.	0/0	0/0	0/0	0/0	0/0	0/0	0/0	0/0	0/0	1/1	1/1	./.	0/0	./.
40758	9	40758:8	A	C	.	PASS	AF=0.062;NS=56	GT	0/0	0/0	0/0	0/0	0/0	0/0	0/0	0/1	0/0	0/0	0/0	./.	./.	0/1	0/1	./.	./.	0/0	./.	./.	0/1	0/1	0/0	0/1	0/0	./.	./.	0/0	0/0	0/0	0/0	0/0	0/0	0/0	0/0	0/0	0/0	0/0	0/0	0/0	./.	0/0	./.	0/0	0/0	0/0	0/0	0/0	0/0	0/0	0/0	0/0	0/0	0/0	./.	0/1	0/0	0/0	0/0	0/0	0/0	0/0	0/0	0/0	0/0	0/0	0/0
40758	43	40758:42	A	G	.	PASS	AF=0.053;NS=57	GT	0/0	0/0	0/0	0/0	0/0	0/0	0/0	0/0	0/0	0/0	0/0	./.	./.	0/1	0/1	./.	./.	0/0	0/0	./.	0/1	0/1	0/0	0/1	0/0	./.	./.	0/0	0/0	0/0	0/0	0/0	0/0	0/0	0/0	0/0	0/0	0/0	0/0	0/0	./.	0/0	./.	0/0	0/0	0/0	0/0	0/0	0/0	0/0	0/0	0/0	0/0	0/0	./.	0/1	0/0	0/0	0/0	0/0	0/0	0/0	0/0	0/0	0/0	0/0	0/0
40842	20	40842:19	A	G	.	PASS	AF=0.091;NS=55	GT	0/0	0/0	0/0	0/0	0/0	0/0	0/0	0/0	./.	0/0	./.	0/1	0/0	./.	0/1	./.	0/0	0/0	./.	0/1	0/1	0/0	0/0	0/0	0/0	0/1	0/1	0/1	0/0	0/0	0/0	0/0	0/0	0/0	0/0	0/1	0/0	./.	0/0	0/0	./.	0/0	0/1	./.	0/0	0/0	0/0	0/0	0/0	0/0	0/0	./.	0/0	./.	0/0	0/0	./.	0/0	0/0	0/0	0/0	0/0	0/0	0/1	0/0	./.	0/0
40842	54	40842:53	C	G	.	PASS	AF=0.082;NS=55	GT	0/0	0/0	0/0	0/0	0/0	0/0	0/0	0/0	./.	0/0	./.	0/1	0/0	./.	0/1	./.	0/0	0/0	./.	0/1	0/1	0/0	0/0	0/0	0/0	0/1	0/1	0/1	0/0	0/0	0/0	0/0	0/0	0/0	0/0	0/0	0/0	./.	0/0	0/0	./.	0/0	0/1	./.	0/0	0/0	0/0	0/0	0/0	0/0	0/0	./.	0/0	./.	0/0	0/0	./.	0/0	0/0	0/0	0/0	0/0	0/0	0/1	0/0	./.	0/0
40843	39	40843:38	T	C	.	PASS	AF=0.309;NS=55	GT	0/0	0/0	0/0	0/0	0/0	0/0	0/0	./.	0/1	./.	1/1	1/1	0/0	1/1	./.	1/1	1/1	1/1	1/1	1/1	1/1	1/1	1/1	1/1	0/1	1/1	1/1	0/1	0/0	0/0	./.	0/0	0/0	./.	0/0	./.	0/0	./.	0/0	0/0	0/0	0/0	./.	./.	./.	./.	0/0	0/0	0/0	0/0	0/0	0/0	0/0	0/0	./.	0/0	0/0	0/0	0/0	0/0	0/0	0/0	1/1	0/1	0/0	0/0	0/0
40843	92	40843:91	T	A	.	PASS	AF=0.482;NS=55	GT	1/1	0/1	1/1	1/1	1/1	1/1	1/1	./.	1/1	./.	1/1	1/1	0/0	1/1	./.	1/1	1/1	1/1	1/1	1/1	1/1	1/1	1/1	1/1	1/1	1/1	1/1	0/1	0/0	0/0	./.	0/0	0/0	./.	0/0	./.	0/0	./.	0/0	0/0	0/0	0/0	./.	./.	./.	./.	0/0	0/0	0/0	0/1	0/0	0/0	0/0	0/0	./.	0/0	0/0	0/0	0/0	0/0	0/0	0/0	1/1	1/1	0/0	1/1	0/0
40947	19	40947:18	A	G	.	PASS	AF=0.120;NS=54	GT	0/0	0/0	0/0	0/0	0/0	0/0	0/0	0/1	0/0	0/1	0/0	0/0	0/0	0/0	0/0	0/0	./.	0/0	0/0	0/0	./.	0/0	0/0	0/0	0/0	0/0	0/0	0/0	0/1	0/0	0/1	0/0	./.	./.	0/0	0/0	0/1	0/0	./.	./.	0/0	./.	0/0	0/0	0/0	0/0	0/1	./.	0/1	./.	0/0	0/0	./.	0/1	0/1	0/1	0/1	0/1	0/0	./.	0/1	0/0	0/0	0/0	0/0	./.	./.
41073	11	41073:10	C	T	.	PASS	AF=0.093;NS=54	GT	0/0	0/0	./.	0/0	0/0	0/0	0/0	0/0	./.	0/1	0/0	./.	0/1	0/0	0/0	0/1	./.	0/0	0/1	0/1	0/1	0/1	0/0	0/1	0/0	0/0	0/1	./.	0/0	0/0	0/0	0/0	0/0	0/0	0/0	./.	0/0	0/0	0/0	0/0	0/1	0/0	./.	0/0	0/0	0/0	0/0	0/0	0/0	./.	0/0	0/0	./.	./.	0/0	./.	0/0	0/0	0/0	0/0	0/0	0/0	0/0	0/0	./.	0/0	./.
41117	18	41117:17	G	A	.	PASS	AF=0.074;NS=54	GT	0/0	0/0	./.	0/0	0/0	0/0	0/0	0/0	./.	0/1	0/0	0/0	0/0	0/1	0/0	./.	0/0	0/1	./.	0/0	0/0	0/0	0/0	0/0	0/0	0/0	0/0	./.	0/1	./.	0/0	0/0	0/1	0/0	0/0	0/0	0/1	./.	0/0	./.	./.	0/0	0/0	0/0	0/0	0/0	./.	0/0	0/0	0/1	0/0	0/1	0/0	./.	0/0	0/0	0/0	./.	0/0	0/0	0/0	0/0	./.	0/0	0/0	0/0	0/0
41117	139	41117:138	G	A	.	PASS	AF=0.139;NS=54	GT	0/0	0/0	./.	0/1	0/0	0/1	1/1	0/1	./.	0/0	0/0	0/0	0/0	0/0	0/0	./.	0/0	0/0	./.	0/0	0/0	0/0	0/0	0/0	0/0	0/1	0/0	./.	1/1	./.	0/0	0/0	0/0	0/0	./.	0/0	0/0	0/0	0/0	0/0	./.	0/0	0/0	0/0	0/0	0/0	./.	0/0	1/1	0/1	0/1	0/0	1/1	./.	0/0	0/0	./.	./.	0/0	0/0	0/0	0/0	./.	0/0	0/0	0/1	0/0
41325	63	41325:62	A	G	.	PASS	AF=0.120;NS=54	GT	0/0	0/0	0/0	0/0	0/0	./.	0/1	0/0	./.	./.	0/0	0/0	0/0	./.	0/0	./.	0/0	0/0	0/0	0/0	0/0	0/0	0/0	0/0	./.	0/0	0/0	0/0	0/0	./.	0/0	0/0	0/1	0/1	0/1	./.	0/1	./.	./.	0/0	0/0	./.	0/0	0/0	0/0	0/0	0/1	./.	0/1	0/0	0/0	0/0	0/1	./.	0/0	0/0	0/1	0/0	0/1	0/0	0/1	0/1	0/0	0/0	0/1	0/0	0/0
41372	31	41372:30	A	C	.	PASS	AF=0.087;NS=63	GT	0/0	0/0	0/0	0/0	0/0	./.	0/0	0/0	0/0	0/0	0/0	0/0	0/0	0/1	0/0	0/1	0/0	0/0	./.	0/1	0/0	0/1	0/1	0/1	0/1	0/0	0/1	0/1	0/0	0/0	0/0	0/0	0/0	0/0	0/0	0/0	0/0	0/0	0/0	0/0	0/0	0/1	./.	0/1	0/0	0/0	0/0	0/0	0/0	0/0	0/0	0/0	0/0	0/0	0/0	0/0	0/0	0/0	0/0	0/0	0/0	0/0	0/0	0/0	0/0	./.	0/0
41467	23	41467:22	C	T	.	PASS	AF=0.369;NS=61	GT	0/0	./.	0/0	0/0	0/0	0/0	0/0	0/0	0/1	0/0	1/1	./.	1/1	1/1	1/1	1/1	1/1	1/1	1/1	1/1	1/1	1/1	1/1	1/1	1/1	0/1	0/1	1/1	0/0	0/0	0/0	0/1	./.	./.	0/0	0/0	0/0	./.	0/0	0/0	0/0	0/1	1/1	1/1	1/1	0/0	0/0	0/0	0/0	0/0	0/0	0/0	0/0	0/0	0/0	0/0	0/0	0/0	0/0	0/0	0/0	0/0	1/1	0/1	./.	0/0	0/1
41540	8	41540:7	C	T	.	PASS	AF=0.061;NS=57	GT	0/0	0/0	0/0	./.	0/0	0/0	./.	0/0	0/0	0/0	0/0	0/0	0/0	0/0	./.	0/0	0/0	0/1	0/1	0/0	0/0	0/1	0/0	0/0	0/0	./.	./.	0/1	0/0	0/0	0/0	0/0	0/0	0/0	0/0	0/0	0/0	0/0	0/0	0/0	0/0	0/0	0/0	0/0	0/0	0/0	./.	0/0	./.	0/0	0/1	0/1	0/0	0/0	./.	0/0	./.	0/0	0/0	./.	0/0	0/0	0/1	0/0	0/0	0/0	0/0
41559	37	41559:36	G	A	.	PASS	AF=0.127;NS=55	GT	0/0	0/0	0/1	0/0	0/1	0/0	0/1	./.	./.	./.	0/0	0/0	0/0	0/1	0/0	0/0	./.	0/0	0/0	0/0	0/0	0/0	0/0	./.	0/0	0/0	./.	0/0	0/0	0/0	0/0	0/1	0/0	0/1	0/0	0/0	0/1	0/0	0/0	0/0	0/1	0/1	0/0	0/0	0/0	0/0	./.	0/0	0/0	0/1	./.	0/0	0/1	0/0	0/1	0/1	./.	0/0	0/0	0/0	./.	0/0	./.	./.	0/0	0/0	0/1
41578	42	41578:41	T	C	.	PASS	AF=0.065;NS=54	GT	0/0	0/0	0/0	0/1	0/1	0/0	0/0	./.	./.	0/0	0/0	0/0	0/0	0/0	0/0	0/0	./.	0/0	0/0	0/0	0/0	0/0	0/0	./.	0/0	0/0	0/0	./.	0/0	0/0	0/1	0/0	./.	0/0	0/0	0/0	0/0	./.	0/1	./.	./.	0/0	0/0	0/0	0/0	0/0	0/0	0/1	0/0	0/0	0/0	0/1	0/0	0/0	0/0	0/0	0/0	0/0	0/0	0/0	0/1	./.	./.	0/0	0/0	./.	./.
41582	9	41582:8	G	A	.	PASS	AF=0.315;NS=54	GT	1/1	1/1	1/1	1/1	1/1	./.	1/1	./.	./.	./.	./.	0/0	0/0	0/0	0/0	0/1	0/0	0/0	0/1	0/0	0/0	0/0	0/0	0/0	0/0	0/0	./.	0/0	0/0	0/1	0/0	0/1	0/1	0/0	0/1	0/0	./.	0/1	1/1	0/1	0/0	0/1	0/0	0/0	./.	0/1	0/1	0/1	0/1	0/0	0/1	0/0	0/0	0/0	0/0	./.	0/1	0/1	0/1	0/0	./.	./.	./.	0/0	1/1	./.	0/1
41582	55	41582:54	A	G	.	PASS	AF=0.315;NS=54	GT	1/1	1/1	1/1	1/1	1/1	./.	1/1	./.	./.	./.	./.	0/0	0/0	0/0	0/0	0/1	0/0	0/0	0/1	0/0	0/0	0/0	0/0	0/0	0/0	0/0	./.	0/0	0/0	0/1	0/0	0/1	0/1	0/0	0/1	0/0	./.	0/1	1/1	0/1	0/0	0/1	0/0	0/0	./.	0/1	0/1	0/1	0/1	0/0	0/1	0/0	0/0	0/0	0/0	./.	0/1	0/1	0/1	0/0	./.	./.	./.	0/0	1/1	./.	0/1
41623	87	41623:86	A	G	.	PASS	AF=0.481;NS=54	GT	0/0	1/1	./.	0/0	1/1	./.	1/1	./.	0/0	1/1	0/0	./.	./.	0/0	0/0	0/0	./.	0/0	0/0	./.	0/0	0/0	0/0	0/0	0/0	0/0	./.	0/0	0/1	1/1	0/0	1/1	0/1	0/1	1/1	0/1	0/1	1/1	0/0	1/1	0/1	./.	0/0	0/0	0/0	./.	0/1	1/1	1/1	0/0	1/1	1/1	./.	1/1	1/1	./.	1/1	0/1	1/1	1/1	1/1	1/1	0/0	0/0	1/1	./.	1/1
41658	92	41658:91	G	A	.	PASS	AF=0.055;NS=55	GT	0/0	0/1	0/0	0/0	0/0	0/0	0/0	0/0	./.	0/0	0/0	0/0	0/0	0/0	0/0	0/0	0/0	0/0	./.	0/0	./.	0/0	0/0	0/0	0/0	0/0	0/0	0/0	0/1	0/0	0/0	0/1	0/0	0/0	./.	./.	0/0	0/0	0/1	./.	0/0	./.	./.	0/0	0/0	./.	0/0	0/0	0/0	0/0	0/0	0/1	0/0	0/0	0/0	0/0	0/0	0/0	0/0	0/0	0/0	0/0	./.	0/0	0/1	./.	./.
41676	8	41676:7	G	A	.	PASS	AF=0.173;NS=55	GT	0/0	0/0	0/0	0/0	0/1	./.	0/0	0/0	0/0	0/0	./.	0/1	0/1	0/0	0/0	0/1	./.	0/1	./.	0/0	./.	0/1	0/0	0/0	0/0	0/1	0/1	0/1	0/0	1/1	0/1	0/0	0/0	0/0	0/0	0/1	0/0	0/0	./.	0/0	0/0	./.	0/1	1/1	0/1	0/0	0/0	0/1	0/0	0/0	0/0	./.	0/0	0/0	./.	./.	0/1	0/0	0/0	0/0	0/0	0/0	./.	./.	0/0	0/0	0/0
41676	31	41676:30	G	C	.	PASS	AF=0.118;NS=55	GT	0/1	0/0	0/1	0/0	0/0	./.	0/0	0/0	0/0	0/0	./.	0/0	0/0	0/0	0/0	0/0	./.	0/0	./.	0/0	./.	0/0	0/0	0/0	0/0	0/0	0/0	0/0	0/1	0/0	0/0	0/0	0/1	1/1	0/1	0/1	./.	0/0	./.	0/0	0/1	0/0	0/0	0/0	0/0	0/0	0/0	0/0	0/0	0/0	0/0	./.	0/0	0/1	./.	./.	0/0	0/1	0/0	0/0	0/0	0/0	./.	./.	0/1	0/1	0/0
41768	21	41768:20	T	G	.	PASS	AF=0.200;NS=60	GT	0/0	0/0	0/0	0/0	0/0	0/0	0/0	./.	0/1	0/0	0/1	0/1	0/1	0/1	./.	./.	0/1	0/1	0/1	0/0	0/1	0/0	0/1	0/1	0/1	0/1	0/1	0/1	0/1	0/0	0/0	./.	0/0	0/0	0/0	./.	0/1	0/1	0/0	0/1	0/0	0/0	0/1	0/1	0/0	0/0	0/0	0/0	0/0	./.	0/0	0/0	0/0	0/0	0/0	0/0	0/0	0/0	0/0	./.	0/0	0/0	0/1	0/1	0/0	0/0	0/1
41768	28	41768:27	G	C	.	PASS	AF=0.250;NS=62	GT	0/1	0/1	0/1	0/1	0/1	0/1	0/1	./.	0/0	0/0	0/0	0/0	0/0	0/0	0/0	0/0	0/0	0/0	0/0	0/1	0/0	0/0	0/0	0/1	0/0	0/0	0/0	0/0	0/0	0/1	0/1	./.	0/1	0/1	0/1	./.	0/0	0/0	0/1	0/0	0/1	0/1	0/0	0/0	0/0	0/1	0/1	0/1	0/1	./.	0/0	0/1	0/1	0/1	0/1	0/1	0/1	0/0	0/1	./.	0/1	0/0	0/0	0/0	0/1	0/1	0/0
41773	19	41773:18	G	T	.	PASS	AF=0.061;NS=57	GT	0/0	0/0	./.	0/0	./.	./.	0/0	0/0	0/0	./.	0/0	./.	0/1	0/0	0/0	0/0	./.	0/0	0/1	0/0	0/0	0/1	0/0	0/0	0/0	./.	0/0	./.	0/1	0/0	0/0	0/0	0/0	0/0	0/0	0/0	0/1	0/0	0/0	0/0	0/0	0/0	./.	0/0	0/0	0/0	0/0	./.	0/0	0/0	0/0	0/0	0/0	0/1	0/0	0/0	0/0	0/0	0/0	0/0	0/0	0/1	0/0	0/0	0/0	0/0	0/0
41805	23	41805:22	T	C	.	PASS	AF=0.100;NS=55	GT	0/0	0/0	0/0	0/0	./.	0/0	0/0	./.	0/0	./.	0/1	0/0	0/1	./.	0/1	0/0	0/1	0/0	0/0	0/1	0/0	0/1	0/0	0/1	./.	0/0	0/1	0/1	0/0	0/0	0/0	0/0	0/0	0/0	0/0	0/0	0/0	0/0	0/0	0/0	./.	0/0	./.	0/0	0/1	0/0	0/0	0/0	0/0	0/0	0/0	./.	0/0	./.	0/0	0/0	0/0	./.	0/0	./.	0/0	0/0	0/0	0/1	0/0	./.	0/0
41805	62	41805:61	C	T	.	PASS	AF=0.355;NS=55	GT	0/0	0/0	1/1	0/1	./.	0/0	0/0	./.	0/0	./.	0/0	0/0	0/0	0/0	0/0	0/0	0/0	0/0	0/0	0/0	0/0	0/0	0/0	0/0	./.	0/0	0/0	0/0	1/1	1/1	1/1	0/1	1/1	1/1	1/1	./.	1/1	0/1	1/1	1/1	./.	0/0	./.	0/0	0/0	1/1	0/0	1/1	0/0	0/1	0/0	./.	1/1	./.	1/1	1/1	0/1	./.	0/1	./.	1/1	0/1	0/0	0/0	0/0	./.	0/0
41805	80	41805:79	T	C	.	PASS	AF=0.473;NS=56	GT	0/1	1/1	0/0	0/0	./.	0/1	1/1	./.	0/0	./.	0/0	0/0	0/0	0/0	0/0	0/0	0/0	0/0	0/0	0/0	0/0	0/0	0/0	0/0	./.	0/0	0/0	0/0	1/1	1/1	1/1	0/1	1/1	1/1	1/1	1/1	1/1	1/1	1/1	1/1	./.	0/0	./.	0/0	0/0	1/1	1/1	1/1	0/0	1/1	0/0	./.	1/1	./.	1/1	1/1	1/1	./.	1/1	./.	1/1	1/1	0/0	0/0	1/1	./.	0/0
41834	55	41834:54	C	A	.	PASS	AF=0.073;NS=55	GT	0/0	0/1	0/1	./.	0/1	./.	0/1	0/1	./.	0/0	0/0	0/0	0/0	0/0	0/0	0/0	0/0	0/0	0/0	0/0	0/0	0/0	0/0	0/0	0/0	0/0	0/0	./.	0/0	0/0	0/0	./.	0/0	./.	0/0	0/0	0/1	0/0	0/0	0/0	0/0	0/0	0/0	0/0	0/0	./.	0/0	0/0	0/0	0/0	0/0	0/0	0/0	./.	./.	0/0	0/1	0/0	0/0	0/0	0/0	./.	0/0	0/0	./.	./.	0/1
41836	20	41836:19	G	A	.	PASS	AF=0.065;NS=54	GT	./.	./.	0/0	0/0	0/1	0/0	0/1	./.	0/0	0/0	0/0	0/0	0/0	0/0	0/0	0/0	0/0	0/0	0/0	./.	0/0	0/0	0/1	0/0	./.	0/0	0/0	0/0	./.	0/0	0/0	0/0	0/0	0/0	./.	0/1	0/0	0/0	0/0	0/0	0/0	0/0	0/0	0/0	0/0	0/0	0/1	0/0	0/0	0/0	0/0	./.	0/0	./.	0/1	0/0	0/0	0/0	./.	0/0	./.	0/0	0/0	0/0	./.	0/1	./.
41836	45	41836:44	T	C	.	PASS	AF=0.055;NS=55	GT	./.	./.	0/0	0/0	0/1	0/0	0/1	./.	0/0	0/0	0/0	0/0	0/0	0/0	0/0	0/0	0/0	0/0	0/0	./.	0/0	0/0	0/0	0/0	0/0	0/0	0/0	0/0	./.	0/0	0/0	0/0	0/0	0/0	./.	0/1	0/0	0/0	0/0	0/0	0/0	0/0	0/0	0/0	0/0	0/0	0/1	0/0	0/0	0/0	0/0	./.	0/0	./.	0/1	0/0	0/0	0/0	./.	0/0	./.	0/0	0/0	0/0	./.	0/1	./.
41935	27	41935:26	T	C	.	PASS	AF=0.088;NS=57	GT	./.	0/0	./.	0/0	0/0	0/0	0/0	0/0	0/0	0/0	0/0	0/0	0/0	0/0	0/0	./.	0/0	0/0	0/0	0/0	0/0	0/0	0/0	0/0	0/0	0/0	0/0	0/0	0/0	./.	0/1	0/0	1/1	./.	0/0	0/1	0/1	./.	0/0	0/0	0/0	0/0	0/0	0/0	0/0	./.	0/1	0/0	0/0	0/0	./.	0/1	./.	0/0	0/0	0/1	0/0	0/1	0/0	0/0	0/1	0/0	0/0	0/0	0/0	0/0	./.
41957	83	41957:82	T	G	.	PASS	AF=0.055;NS=55	GT	0/0	0/0	0/0	./.	0/0	./.	0/0	0/0	0/1	0/0	0/1	0/0	0/0	0/0	./.	0/0	./.	0/0	0/0	0/1	./.	0/0	0/0	0/1	./.	./.	0/0	./.	0/0	0/0	0/0	0/0	0/0	0/0	0/0	0/0	0/0	0/0	0/0	0/0	0/0	0/0	0/0	0/1	0/0	0/0	0/0	./.	0/0	./.	0/0	./.	0/0	./.	0/0	0/0	0/0	0/0	0/0	0/0	0/0	0/0	0/0	0/1	0/0	0/0	0/0
42043	71	42043:70	C	T	.	PASS	AF=0.056;NS=54	GT	0/0	0/0	0/0	0/0	0/0	./.	0/1	0/0	0/0	0/1	0/0	0/0	0/0	./.	./.	0/0	0/0	0/0	./.	0/0	0/0	0/0	0/0	0/0	0/0	./.	./.	./.	0/0	0/0	0/0	0/0	0/0	0/0	0/0	0/1	0/0	./.	0/0	0/0	0/1	0/0	./.	0/0	0/0	0/1	0/0	0/0	0/0	0/0	0/0	0/0	0/0	./.	0/1	0/0	./.	0/0	0/0	0/0	./.	./.	0/0	0/0	0/0	0/0	0/0
42064	76	42064:75	G	A	.	PASS	AF=0.051;NS=59	GT	0/0	./.	0/0	0/0	0/0	0/0	0/0	0/0	0/0	0/0	0/0	0/0	0/0	0/0	0/0	0/0	./.	0/0	0/0	./.	0/0	0/0	0/0	./.	0/0	0/0	0/0	0/0	0/1	0/0	0/1	0/1	./.	0/0	0/0	0/0	0/0	0/0	0/0	0/0	0/0	0/0	0/0	0/0	0/0	0/0	./.	0/0	0/1	0/1	0/0	./.	0/1	0/0	0/0	./.	0/0	0/0	0/0	0/0	0/0	0/0	0/0	0/0	0/0	0/0	0/0
42180	33	42180:32	C	T	.	PASS	AF=0.127;NS=55	GT	0/0	0/0	0/1	1/1	0/1	0/0	0/0	0/0	0/0	0/0	./.	0/0	0/0	0/0	0/0	0/0	./.	0/0	0/0	./.	0/0	0/0	0/0	0/0	0/1	0/0	0/0	0/1	0/0	0/0	0/1	0/0	0/0	0/0	./.	0/0	0/0	0/1	0/0	0/0	0/0	0/0	0/0	0/0	0/0	0/0	0/0	0/1	0/1	./.	./.	./.	./.	0/0	0/1	0/0	0/0	0/0	./.	./.	0/1	1/1	0/0	./.	0/0	./.	0/0
42180	63	42180:62	C	T	.	PASS	AF=0.373;NS=55	GT	0/0	0/0	0/0	0/0	0/0	0/0	0/0	0/0	1/1	0/0	./.	1/1	1/1	1/1	1/1	./.	./.	1/1	1/1	./.	1/1	1/1	1/1	1/1	0/1	1/1	1/1	0/1	0/0	0/0	0/0	0/0	0/0	0/1	./.	0/0	0/0	0/0	0/1	0/0	0/1	0/1	1/1	0/1	1/1	0/0	0/0	0/0	0/0	./.	./.	./.	./.	0/1	0/0	0/0	0/0	0/0	0/0	./.	0/1	0/0	1/1	./.	0/0	./.	0/0
42180	71	42180:70	C	T	.	PASS	AF=0.370;NS=54	GT	0/0	0/0	0/0	0/0	0/0	0/0	0/0	0/0	1/1	0/0	./.	1/1	1/1	1/1	1/1	./.	./.	1/1	1/1	./.	1/1	1/1	1/1	1/1	0/1	1/1	1/1	0/1	0/0	0/0	0/0	0/0	0/0	0/1	./.	0/0	0/0	0/0	0/1	0/0	./.	0/1	1/1	0/1	1/1	0/0	0/0	0/0	0/0	./.	./.	./.	./.	0/1	0/0	0/0	0/0	0/0	0/0	./.	0/1	0/0	1/1	./.	0/0	./.	0/0
42180	75	42180:74	A	G	.	PASS	AF=0.370;NS=54	GT	0/0	0/0	0/0	0/0	0/0	0/0	0/0	0/0	1/1	0/0	./.	1/1	1/1	1/1	1/1	./.	./.	1/1	1/1	./.	1/1	1/1	1/1	1/1	0/1	1/1	1/1	0/1	0/0	0/0	0/0	0/0	0/0	0/1	./.	0/0	0/0	0/0	0/1	0/0	./.	0/1	1/1	0/1	1/1	0/0	0/0	0/0	0/0	./.	./.	./.	./.	0/1	0/0	0/0	0/0	0/0	0/0	./.	0/1	0/0	1/1	./.	0/0	./.	0/0
42180	87	42180:86	T	C	.	PASS	AF=0.370;NS=54	GT	0/0	0/0	0/0	0/0	0/0	0/0	0/0	0/0	1/1	0/0	./.	1/1	1/1	1/1	1/1	./.	./.	1/1	1/1	./.	1/1	1/1	1/1	1/1	0/1	1/1	1/1	0/1	0/0	0/0	0/0	0/0	0/0	0/1	./.	0/0	0/0	0/0	0/1	0/0	./.	0/1	1/1	0/1	1/1	0/0	0/0	0/0	0/0	./.	./.	./.	./.	0/1	0/0	0/0	0/0	0/0	0/0	./.	0/1	0/0	1/1	./.	0/0	./.	0/0
42180	96	42180:95	G	A	.	PASS	AF=0.370;NS=54	GT	0/0	0/0	0/0	0/0	0/0	0/0	0/0	0/0	1/1	0/0	./.	1/1	1/1	1/1	1/1	./.	./.	1/1	1/1	./.	1/1	1/1	1/1	1/1	0/1	1/1	1/1	0/1	0/0	0/0	0/0	0/0	0/0	0/1	./.	0/0	0/0	0/0	0/1	0/0	./.	0/1	1/1	0/1	1/1	0/0	0/0	0/0	0/0	./.	./.	./.	./.	0/1	0/0	0/0	0/0	0/0	0/0	./.	0/1	0/0	1/1	./.	0/0	./.	0/0
42223	9	42223:8	C	T	.	PASS	AF=0.476;NS=62	GT	0/0	0/0	0/0	0/1	0/0	./.	0/0	0/0	1/1	0/0	1/1	1/1	1/1	1/1	1/1	1/1	1/1	1/1	1/1	1/1	1/1	1/1	1/1	1/1	1/1	1/1	1/1	./.	0/0	1/1	0/0	1/1	0/0	0/0	0/0	0/0	0/0	0/0	0/1	1/1	0/0	1/1	1/1	1/1	1/1	0/0	0/0	0/0	0/1	0/0	0/0	0/1	0/0	./.	0/0	0/0	0/0	0/0	./.	0/0	0/0	./.	1/1	1/1	0/0	0/0	0/1
42300	104	42300:103	G	A	.	PASS	AF=0.137;NS=62	GT	0/1	0/1	0/1	0/0	0/1	0/1	0/1	0/0	0/0	0/0	0/0	0/0	0/0	0/0	./.	0/0	0/0	0/0	0/0	0/0	0/0	0/0	./.	0/0	0/0	0/0	0/0	0/0	0/0	0/1	0/0	0/0	0/0	0/0	0/1	0/1	0/1	0/1	0/0	0/0	0/0	0/0	0/0	0/0	./.	0/0	0/0	0/1	0/1	./.	0/1	./.	0/0	0/1	0/0	0/0	0/1	0/0	0/0	0/0	0/0	0/0	0/0	0/0	0/1	0/0	0/0
42312	55	42312:54	C	T	.	PASS	AF=0.125;NS=56	GT	0/1	0/0	0/0	./.	0/1	0/1	0/0	0/0	0/0	0/0	0/0	0/0	./.	0/0	0/0	./.	./.	0/0	0/0	0/0	0/0	0/0	0/0	0/1	0/0	0/0	0/0	0/0	0/0	0/1	0/1	0/1	0/0	0/0	0/0	0/0	./.	0/0	./.	0/1	0/1	0/0	0/0	0/0	0/0	0/1	0/0	0/1	0/0	0/0	./.	./.	0/0	0/0	0/0	0/0	0/0	./.	0/1	./.	0/0	0/1	0/0	./.	0/0	0/0	0/1
42312	126	42312:125	A	G	.	PASS	AF=0.053;NS=57	GT	0/0	0/0	0/0	0/0	0/0	0/0	0/0	0/0	0/0	0/0	0/0	0/0	./.	0/0	0/0	./.	./.	0/0	0/0	0/0	0/0	0/0	0/0	0/1	0/0	0/0	0/0	0/0	0/0	0/0	0/1	0/1	0/0	0/0	0/0	0/0	./.	0/0	./.	0/0	0/1	0/0	0/0	0/0	0/0	0/0	0/0	0/1	0/0	0/0	./.	./.	0/0	0/0	0/0	0/0	0/0	0/0	./.	./.	0/0	0/0	0/0	./.	0/0	0/0	0/1
42379	37	42379:36	T	A	.	PASS	AF=0.139;NS=54	GT	1/1	./.	1/1	1/1	1/1	1/1	./.	./.	0/0	0/0	./.	0/0	0/0	0/0	0/0	./.	0/0	0/0	0/0	./.	0/0	0/0	0/0	./.	0/0	./.	0/0	./.	0/0	0/0	0/1	0/0	0/0	0/0	0/0	0/0	0/0	0/0	0/0	./.	0/0	0/0	0/0	0/0	0/0	0/0	0/0	0/0	./.	0/0	0/0	0/0	0/0	./.	0/0	0/0	0/0	0/0	0/0	0/0	0/0	0/0	0/0	0/0	1/1	1/1	./.
42389	3	42389:2	G	A	.	PASS	AF=0.411;NS=62	GT	0/1	0/1	0/1	0/1	0/1	0/1	./.	0/1	0/1	0/1	0/1	0/1	0/1	0/1	0/1	0/1	0/1	0/1	./.	0/1	0/1	0/1	0/1	0/1	0/1	0/1	0/1	0/1	0/0	0/1	0/1	0/0	0/0	0/0	0/1	0/1	0/1	./.	0/1	0/1	0/0	./.	0/1	0/1	0/1	0/0	0/0	0/0	0/1	0/1	0/1	0/0	0/0	0/1	0/1	0/1	0/1	0/0	0/1	0/1	0/1	0/1	0/1	0/1	0/1	0/1	./.
42450	18	42450:17	C	T	.	PASS	AF=0.065;NS=54	GT	0/0	0/0	0/0	0/0	0/0	./.	0/0	0/1	0/0	0/0	0/0	0/0	./.	0/0	0/0	0/0	0/0	./.	0/0	0/0	0/0	0/1	0/0	0/0	0/0	./.	0/0	0/0	0/0	0/0	./.	0/0	0/0	./.	0/0	0/0	./.	./.	0/0	0/1	0/0	0/0	0/0	0/0	0/0	./.	./.	0/0	./.	0/0	0/0	./.	0/0	0/0	0/0	0/1	0/1	0/0	0/0	0/1	0/1	0/0	0/0	0/0	0/0	0/0	./.
42472	7	42472:6	C	A	.	PASS	AF=0.056;NS=54	GT	0/0	0/0	0/0	0/0	./.	0/0	./.	0/0	0/0	0/0	0/0	0/0	0/0	0/0	1/1	./.	0/0	./.	0/0	0/0	./.	0/0	0/0	0/0	./.	./.	0/0	./.	0/0	0/0	0/0	0/0	0/0	0/0	0/0	0/0	./.	0/0	0/0	./.	0/0	1/1	0/0	0/0	1/1	0/0	0/0	0/0	./.	0/0	0/0	0/0	0/0	0/0	0/0	0/0	0/0	./.	0/0	0/0	0/0	0/0	0/0	./.	0/0	0/0	0/0
42476	4	42476:3	G	T	.	PASS	AF=0.107;NS=56	GT	0/0	0/0	0/0	0/0	0/0	0/0	0/1	0/0	0/0	0/0	0/1	0/0	./.	0/0	0/1	0/0	0/1	0/0	0/0	./.	0/0	0/0	0/0	0/0	./.	0/0	0/0	0/0	0/0	0/0	./.	./.	0/1	0/1	0/0	0/1	0/1	./.	./.	0/0	0/1	./.	0/0	0/0	0/0	0/0	0/1	0/0	./.	0/0	./.	0/0	0/0	0/0	0/0	0/0	0/0	0/0	0/0	0/0	0/0	0/0	0/0	0/0	0/1	0/1	./.
42512	34	42512:33	A	C	.	PASS	AF=0.092;NS=60	GT	0/0	0/1	./.	0/0	./.	0/0	./.	0/0	0/0	0/1	0/0	./.	0/0	0/0	0/0	0/0	0/0	0/0	0/0	0/0	0/0	0/0	0/0	0/0	./.	0/0	0/0	0/0	0/0	0/0	0/1	0/1	0/0	0/0	0/0	0/0	0/0	0/1	0/0	0/1	0/1	0/0	0/0	./.	0/0	0/0	0/0	0/0	0/0	0/0	./.	0/1	0/0	0/0	0/0	0/1	0/0	0/0	0/0	0/0	0/0	0/0	0/0	0/0	0/1	0/0	0/1
42512	52	42512:51	G	A	.	PASS	AF=0.092;NS=60	GT	0/0	0/1	./.	0/0	./.	0/0	./.	0/0	0/0	0/1	0/0	./.	0/0	0/0	0/0	0/0	0/0	0/0	0/0	0/0	0/0	0/0	0/0	0/0	./.	0/0	0/0	0/0	0/0	0/0	0/1	0/1	0/0	0/0	0/0	0/0	0/0	0/1	0/0	0/1	0/1	0/0	0/0	./.	0/0	0/0	0/0	0/0	0/0	0/0	./.	0/1	0/0	0/0	0/0	0/1	0/0	0/0	0/0	0/0	0/0	0/0	0/0	0/0	0/1	0/0	0/1
42522	25	42522:24	G	C	.	PASS	AF=0.211;NS=57	GT	0/0	0/1	0/1	0/0	0/1	0/1	0/1	0/0	./.	0/1	0/0	0/0	0/0	0/0	0/0	./.	0/1	0/1	0/0	0/1	./.	0/1	0/0	./.	0/0	0/1	./.	0/1	0/0	0/1	0/0	0/1	0/0	0/1	./.	./.	0/0	0/0	0/0	0/0	0/0	0/0	0/1	0/0	0/1	0/1	0/0	0/1	0/0	0/0	./.	0/0	0/1	0/0	0/0	0/0	0/0	0/0	0/0	0/1	0/1	0/0	0/1	0/0	./.	./.	0/1
42522	43	42522:42	C	T	.	PASS	AF=0.062;NS=56	GT	0/0	0/0	0/0	0/0	0/0	0/0	0/0	0/0	0/0	0/0	0/0	0/0	0/0	0/0	0/0	./.	./.	0/1	0/0	0/1	./.	0/1	0/0	0/0	0/0	./.	./.	./.	0/0	./.	0/0	0/0	0/0	0/1	./.	./.	0/0	0/1	0/0	0/0	0/0	0/0	0/1	0/0	0/0	0/0	0/0	0/0	0/0	0/0	0/0	0/0	0/0	0/0	0/0	0/0	0/0	0/0	0/0	0/0	0/1	0/0	0/0	0/0	./.	./.	0/0
42582	7	42582:6	C	G	.	PASS	AF=0.361;NS=54	GT	0/0	0/0	0/0	0/0	0/0	./.	./.	./.	1/1	0/0	1/1	1/1	1/1	1/1	./.	1/1	./.	1/1	1/1	./.	1/1	1/1	1/1	1/1	1/1	1/1	1/1	1/1	0/0	0/0	0/0	0/0	0/0	0/0	0/0	0/0	./.	0/0	0/0	0/0	0/0	./.	1/1	1/1	0/1	0/0	0/0	0/0	0/0	./.	./.	0/0	0/0	./.	0/0	0/0	0/0	./.	0/0	0/0	0/0	0/0	./.	1/1	0/0	0/0	0/0
42656	2	42656:1	G	T	.	PASS	AF=0.074;NS=54	GT	0/1	0/1	0/1	0/1	0/0	0/1	./.	0/0	0/0	0/0	0/0	0/0	0/0	0/0	0/0	0/0	./.	0/0	0/0	0/0	0/1	0/0	0/0	0/0	0/0	0/1	0/0	0/0	0/0	./.	0/0	0/0	0/0	./.	0/0	0/0	0/0	0/0	0/0	0/0	./.	0/1	./.	0/0	./.	./.	0/0	0/0	0/0	0/0	0/0	0/0	0/0	./.	0/0	0/0	0/0	0/0	0/0	0/0	./.	0/0	./.	0/0	./.	./.	0/0
42659	75	42659:74	G	A	.	PASS	AF=0.218;NS=55	GT	0/0	0/0	./.	0/0	./.	0/1	0/0	./.	0/0	0/0	./.	./.	1/1	0/0	0/0	./.	1/1	0/0	1/1	0/1	0/0	0/1	0/0	0/0	1/1	0/0	0/0	0/0	0/0	0/0	0/0	0/0	0/0	1/1	1/1	0/0	0/0	0/0	0/0	0/0	0/1	./.	0/0	0/0	1/1	./.	./.	0/0	0/0	./.	0/0	0/0	0/0	./.	0/1	0/0	0/0	1/1	0/0	0/0	0/1	0/0	0/1	0/0	./.	0/1	0/0
42771	39	42771:38	T	A	.	PASS	AF=0.370;NS=54	GT	0/0	0/0	0/1	1/1	0/0	0/0	1/1	1/1	1/1	./.	0/1	1/1	1/1	./.	1/1	./.	1/1	./.	0/0	./.	1/1	1/1	1/1	1/1	1/1	1/1	1/1	0/0	0/1	0/0	0/0	0/0	0/0	0/0	./.	0/0	0/0	0/0	0/0	0/0	./.	0/0	0/0	0/0	1/1	0/0	0/0	./.	0/0	./.	0/0	0/0	0/0	0/0	./.	0/0	0/0	0/0	0/0	0/0	./.	./.	./.	1/1	0/0	1/1	0/1
42771	52	42771:51	G	T	.	PASS	AF=0.370;NS=54	GT	0/0	0/0	0/1	1/1	0/0	0/0	1/1	1/1	1/1	./.	0/1	1/1	1/1	./.	1/1	./.	1/1	./.	0/0	./.	1/1	1/1	1/1	1/1	1/1	1/1	1/1	0/0	0/1	0/0	0/0	0/0	0/0	0/0	./.	0/0	0/0	0/0	0/0	0/0	./.	0/0	0/0	0/0	1/1	0/0	0/0	./.	0/0	./.	0/0	0/0	0/0	0/0	./.	0/0	0/0	0/0	0/0	0/0	./.	./.	./.	1/1	0/0	1/1	0/1
42799	27	42799:26	C	T	.	PASS	AF=0.241;NS=54	GT	0/0	0/1	0/1	0/1	0/1	0/1	0/1	0/1	0/0	./.	0/0	./.	0/0	0/0	0/0	0/0	0/0	0/0	0/0	0/0	0/0	0/0	0/0	0/0	0/0	0/0	0/0	0/0	./.	./.	./.	0/1	0/0	0/1	0/1	./.	./.	0/1	0/1	0/0	./.	./.	./.	0/0	0/0	0/1	0/0	0/1	0/0	0/1	0/1	0/0	0/1	./.	./.	0/1	0/0	0/1	0/1	0/1	./.	1/1	0/0	0/0	0/1	0/1	0/1
42861	18	42861:17	T	G	.	PASS	AF=0.318;NS=55	GT	0/1	0/1	0/0	0/1	0/0	0/1	0/0	./.	0/1	0/1	0/1	0/0	0/1	./.	0/1	0/0	0/0	0/1	0/0	0/1	./.	0/1	0/0	0/1	./.	0/1	0/1	0/1	0/0	./.	0/1	0/1	./.	0/0	0/0	./.	0/1	0/0	0/0	0/1	0/0	0/0	0/1	0/1	0/0	0/0	0/1	0/1	./.	0/1	0/1	0/1	0/0	0/0	0/1	./.	0/1	./.	./.	0/1	0/1	./.	0/1	0/1	0/1	0/0	0/1
42910	9	42910:8	G	A	.	PASS	AF=0.446;NS=56	GT	./.	0/0	0/0	0/0	0/0	0/0	./.	./.	1/1	0/0	1/1	1/1	1/1	1/1	1/1	1/1	1/1	0/1	1/1	./.	1/1	1/1	1/1	1/1	0/1	1/1	1/1	1/1	0/1	0/0	0/0	0/0	0/0	0/0	0/0	0/0	0/1	0/0	0/0	0/0	0/0	./.	1/1	1/1	1/1	0/0	./.	0/0	./.	0/0	0/1	./.	0/1	./.	0/1	1/1	0/0	./.	0/0	0/0	0/0	0/0	0/1	1/1	./.	0/0	0/0
42910	16	42910:15	T	A	.	PASS	AF=0.071;NS=56	GT	./.	0/0	0/0	0/0	0/0	0/1	./.	./.	0/0	0/1	0/0	0/0	0/0	0/0	0/0	0/0	0/0	0/1	0/0	./.	0/0	0/0	0/0	0/0	0/0	0/0	0/0	0/0	0/0	0/0	0/0	0/0	0/1	0/0	0/0	0/0	0/0	0/0	0/0	0/0	0/0	./.	0/0	0/0	0/0	0/1	./.	0/0	./.	0/0	0/0	./.	0/1	./.	0/0	0/0	0/0	./.	0/0	0/0	0/1	0/0	0/1	0/0	./.	0/0	0/0
42911	16	42911:15	A	G	.	PASS	AF=0.095;NS=63	GT	0/1	0/0	0/0	0/1	0/0	0/0	0/0	0/0	0/0	0/0	./.	0/0	0/0	0/0	0/1	0/0	0/0	0/0	0/0	0/0	0/0	0/0	0/0	0/0	0/0	0/0	0/0	0/0	0/1	0/0	0/1	0/0	0/1	0/0	./.	0/0	0/1	0/0	0/1	0/0	0/1	0/0	0/0	0/0	0/0	0/0	0/0	0/1	0/0	0/0	0/0	0/0	0/1	./.	0/1	0/0	0/0	0/0	0/0	0/0	0/0	0/0	0/0	0/0	0/0	./.	0/0
42951	11	42951:10	G	A	.	PASS	AF=0.074;NS=54	GT	./.	0/0	./.	0/0	0/0	0/0	./.	./.	0/0	0/0	./.	./.	./.	0/0	0/1	0/0	0/0	0/1	0/0	0/0	0/0	0/0	0/1	0/0	0/0	0/0	0/0	0/0	0/0	0/0	0/0	0/0	./.	0/0	0/0	0/0	./.	./.	0/0	0/1	./.	0/0	0/0	0/0	0/0	0/0	0/1	0/0	0/0	./.	0/0	0/0	0/1	0/0	./.	0/1	0/0	0/0	0/0	0/0	0/0	0/0	0/1	0/0	0/0	0/0	0/0
43002	39	43002:38	C	G	.	PASS	AF=0.100;NS=55	GT	0/1	0/0	0/0	0/1	0/0	0/0	0/0	0/1	0/1	./.	0/0	./.	0/0	0/0	0/0	./.	0/0	0/0	0/0	0/0	0/1	0/0	0/0	0/0	0/0	0/0	0/0	0/0	0/1	0/0	0/0	0/1	0/1	0/1	0/0	0/0	0/0	0/0	0/0	./.	./.	0/0	0/0	0/0	0/0	./.	0/0	0/0	0/0	0/0	0/0	./.	./.	0/0	./.	0/0	0/0	0/0	0/0	./.	0/0	0/0	./.	0/1	0/0	0/1	./.
43002	92	43002:91	C	T	.	PASS	AF=0.080;NS=56	GT	0/0	0/0	0/0	0/1	0/0	0/0	0/0	0/1	0/0	./.	0/0	./.	0/0	0/0	0/0	./.	0/0	0/0	0/0	0/0	0/0	0/0	0/0	0/0	0/0	0/0	0/0	0/0	0/0	0/0	0/0	0/1	0/1	0/1	0/0	0/0	0/0	0/0	0/0	./.	./.	./.	0/0	0/0	0/1	./.	0/0	0/0	0/0	0/0	0/0	0/0	./.	0/0	./.	0/0	0/0	0/0	0/0	0/1	0/0	0/0	./.	0/0	0/1	0/1	./.
43033	6	43033:5	A	C	.	PASS	AF=0.091;NS=55	GT	0/0	0/0	0/0	0/0	0/0	./.	0/0	0/0	0/0	0/0	0/0	0/0	./.	0/0	0/0	0/0	0/1	./.	0/0	0/0	0/0	0/1	0/1	0/0	0/0	0/0	0/0	./.	0/1	0/1	0/0	0/0	0/0	0/1	0/0	./.	0/0	0/0	0/0	0/0	./.	./.	0/0	0/0	0/1	0/0	0/0	0/0	./.	0/0	./.	0/0	0/1	./.	0/1	0/0	0/0	0/1	0/0	0/0	0/0	0/0	0/0	0/0	./.	./.	0/0
43161	91	43161:90	G	A	.	PASS	AF=0.082;NS=55	GT	0/0	0/0	0/0	./.	0/0	0/0	0/0	0/0	0/1	0/0	0/0	0/1	./.	0/0	0/1	./.	./.	0/0	./.	0/1	0/0	0/0	0/0	0/0	0/0	./.	./.	0/0	0/0	0/0	0/0	0/0	0/0	0/0	0/0	./.	0/0	./.	0/0	0/0	0/0	0/1	0/1	0/0	0/0	0/0	0/0	0/0	0/0	./.	0/1	0/0	0/0	./.	./.	0/0	0/0	0/1	0/0	0/0	0/0	0/0	0/0	0/1	0/0	0/0	0/0
43249	69	43249:68	G	A	.	PASS	AF=0.082;NS=55	GT	./.	0/0	0/0	0/0	0/0	./.	0/0	0/0	./.	0/0	0/0	0/0	0/0	0/0	./.	0/1	0/0	./.	0/0	./.	0/0	0/0	0/0	0/0	0/1	./.	0/0	0/1	0/0	0/0	0/0	./.	0/0	0/0	0/1	./.	0/0	0/0	0/0	./.	0/0	0/0	0/0	0/0	0/0	0/0	0/0	0/0	1/1	0/0	0/1	0/1	0/0	0/1	0/0	0/0	0/0	0/0	0/0	./.	0/0	0/0	./.	0/0	0/0	0/0	0/0
43275	81	43275:80	C	A	.	PASS	AF=0.086;NS=58	GT	0/0	0/0	0/0	0/0	0/0	0/0	0/0	./.	0/0	0/0	./.	0/0	0/0	./.	0/0	0/0	0/0	./.	0/0	./.	0/0	0/0	0/0	0/0	0/0	0/0	0/0	./.	0/0	0/1	0/0	0/0	0/1	0/0	0/0	0/1	0/0	0/0	0/1	0/0	0/0	0/1	0/0	0/0	./.	0/1	0/0	0/0	0/0	0/1	0/0	0/0	0/0	0/0	0/1	0/1	0/0	0/1	0/0	0/0	0/0	0/0	./.	0/0	0/0	./.	0/0
43300	35	43300:34	C	T	.	PASS	AF=0.053;NS=57	GT	0/1	./.	0/1	0/1	0/1	0/0	0/0	1/1	./.	0/0	0/0	0/0	0/0	0/0	./.	0/0	0/0	./.	0/0	0/0	0/0	0/0	0/0	0/0	0/0	0/0	0/0	0/0	0/0	0/0	0/0	0/0	0/0	0/0	0/0	0/0	./.	0/0	0/0	0/0	./.	0/0	0/0	0/0	0/0	0/0	0/0	0/0	0/0	0/0	0/0	0/0	0/0	./.	0/0	0/0	./.	0/0	0/0	0/0	0/0	0/0	0/0	0/0	./.	./.	0/0
43456	28	43456:27	C	A	.	PASS	AF=0.281;NS=57	GT	0/0	./.	0/1	0/0	0/0	0/1	0/1	./.	0/1	./.	0/1	0/0	0/0	0/1	0/1	0/1	0/1	0/1	./.	0/0	./.	0/1	0/1	0/1	0/1	0/1	0/1	0/0	0/0	0/1	0/1	0/0	0/1	0/0	0/0	0/0	0/0	0/1	./.	0/0	0/0	./.	0/1	0/1	0/1	./.	0/1	0/0	0/0	0/1	0/0	0/0	./.	0/1	0/0	0/1	0/0	0/1	0/0	0/1	0/0	0/1	0/1	0/1	0/0	./.	0/0
43456	38	43456:37	T	C	.	PASS	AF=0.262;NS=61	GT	0/0	./.	0/0	0/1	0/0	0/1	0/1	0/0	0/1	./.	0/1	0/0	0/0	0/1	0/1	0/1	0/1	0/1	./.	0/0	./.	0/1	0/1	0/1	0/1	0/1	0/1	0/0	0/0	0/1	0/0	0/0	0/1	0/0	0/0	0/0	0/0	0/1	0/0	0/1	./.	0/0	0/1	0/1	0/1	0/1	0/1	0/0	0/0	0/1	0/0	0/0	0/0	0/1	0/0	0/1	0/0	0/0	0/0	0/1	0/0	0/1	0/1	0/1	0/0	./.	0/0
43529	9	43529:8	G	T	.	PASS	AF=0.482;NS=55	GT	0/1	1/1	1/1	1/1	1/1	1/1	1/1	./.	0/0	1/1	0/0	0/0	0/0	0/0	0/0	./.	./.	0/0	0/0	0/0	0/0	0/0	0/0	0/0	0/0	./.	0/0	./.	1/1	0/0	0/0	0/1	./.	1/1	0/0	./.	./.	1/1	1/1	0/1	0/0	1/1	0/0	0/0	0/1	0/0	1/1	1/1	1/1	./.	1/1	1/1	./.	1/1	0/1	1/1	0/1	0/0	1/1	0/1	1/1	1/1	./.	0/0	./.	0/1	0/1
43529	47	43529:46	A	T	.	PASS	AF=0.370;NS=54	GT	1/1	0/1	0/0	1/1	1/1	1/1	1/1	./.	0/0	1/1	0/0	0/0	0/0	0/0	0/0	./.	./.	0/0	0/0	0/0	0/0	0/0	0/0	0/0	0/0	./.	0/0	./.	1/1	0/0	0/0	0/0	./.	0/1	0/0	./.	./.	0/1	0/0	0/0	0/0	0/1	0/0	0/0	0/1	0/0	1/1	1/1	1/1	./.	1/1	1/1	./.	0/1	0/1	1/1	0/1	0/0	./.	0/1	1/1	1/1	./.	0/0	./.	0/1	0/0
43608	2	43608:1	G	C	.	PASS	AF=0.089;NS=56	GT	0/0	0/0	0/0	./.	./.	./.	0/0	0/0	0/0	0/0	0/0	0/0	0/0	./.	0/0	0/0	0/0	0/0	0/1	0/0	0/0	0/0	0/0	0/0	0/0	0/0	0/0	0/0	0/0	0/1	0/1	0/1	0/0	0/0	./.	./.	0/0	0/0	0/0	0/0	0/0	0/1	./.	0/0	0/0	0/0	0/0	./.	0/0	0/1	0/0	0/0	0/0	./.	0/0	./.	0/0	0/1	./.	0/1	0/0	0/0	0/0	0/0	0/0	1/1	0/0
43653	22	43653:21	T	C	.	PASS	AF=0.055;NS=55	GT	0/0	0/0	0/0	./.	./.	0/1	0/0	./.	0/0	0/0	0/0	0/0	0/0	0/0	0/0	0/0	0/0	0/1	0/1	0/0	./.	0/0	./.	0/0	0/0	0/0	0/0	./.	0/0	0/0	0/0	0/0	0/0	0/1	0/0	0/1	0/0	0/0	./.	./.	0/0	./.	0/0	0/0	0/0	0/0	0/0	0/0	0/0	0/0	0/0	0/0	0/0	0/0	0/0	0/0	./.	0/0	0/0	0/0	0/0	0/0	./.	./.	0/0	0/1	0/0
43653	52	43653:51	C	T	.	PASS	AF=0.098;NS=56	GT	0/0	0/0	0/0	./.	./.	0/0	0/0	./.	0/0	0/0	0/0	0/0	0/1	0/0	0/1	0/0	0/0	0/0	0/0	0/1	./.	0/0	./.	0/0	0/0	0/1	0/0	./.	0/0	0/1	0/0	0/1	0/0	0/0	0/0	0/0	0/0	0/0	./.	./.	0/0	./.	0/0	0/1	0/1	0/0	0/0	0/0	0/0	0/0	0/0	0/0	0/0	0/0	0/0	0/1	./.	0/0	0/0	0/0	0/1	0/0	0/0	./.	0/0	0/0	0/1
43807	76	43807:75	A	G	.	PASS	AF=0.120;NS=54	GT	0/0	0/0	./.	0/0	0/0	0/0	0/0	./.	0/0	0/1	0/1	0/0	1/1	0/0	0/0	0/1	0/0	0/1	0/0	1/1	0/0	0/0	0/0	0/1	0/0	0/1	0/0	./.	0/0	0/0	./.	0/0	0/0	0/0	./.	0/0	0/1	0/0	0/0	./.	./.	0/0	0/0	0/0	./.	./.	0/0	0/0	0/0	0/0	0/0	./.	0/0	./.	0/0	0/0	./.	./.	0/0	0/0	0/0	0/0	1/1	0/0	0/0	0/0	0/0
43978	71	43978:70	T	C	.	PASS	AF=0.065;NS=54	GT	0/0	0/1	0/1	0/1	./.	0/1	./.	0/1	0/0	0/0	./.	0/0	./.	0/0	0/0	0/0	0/0	0/0	0/0	0/0	0/0	0/0	0/0	./.	0/0	0/0	0/0	./.	0/0	0/0	./.	0/0	0/0	./.	0/0	0/0	0/0	0/0	0/0	./.	0/0	0/0	0/0	0/0	0/0	./.	./.	./.	0/0	0/0	0/0	0/0	0/0	0/0	0/0	0/0	./.	0/0	0/0	0/0	0/0	0/0	0/0	0/0	0/1	0/1	0/0
44030	62	44030:61	A	T	.	PASS	AF=0.053;NS=57	GT	0/0	0/0	0/0	0/0	0/0	0/0	0/0	0/0	0/1	0/0	./.	0/1	0/0	0/0	0/0	0/0	0/0	0/0	0/0	./.	0/0	0/0	0/0	0/0	0/1	0/0	0/0	0/1	0/0	0/0	0/0	./.	0/0	0/0	0/0	0/0	0/0	./.	0/0	0/0	0/0	0/0	./.	0/1	./.	0/0	0/0	./.	0/0	0/0	0/0	./.	0/0	0/0	./.	0/0	0/0	0/0	0/0	0/0	0/0	0/0	0/0	0/1	0/0	0/0	./.
44073	47	44073:46	G	T	.	PASS	AF=0.439;NS=57	GT	0/1	0/1	0/1	0/1	0/1	0/0	0/1	./.	0/1	./.	0/1	0/1	0/1	0/1	0/1	0/0	0/1	0/1	0/0	0/1	0/1	0/1	./.	0/1	0/1	0/1	0/1	0/0	0/1	0/1	0/1	0/0	0/1	0/1	0/1	./.	0/1	0/1	0/1	0/1	0/1	0/1	0/1	0/1	0/1	0/1	0/1	./.	0/1	./.	0/1	0/0	0/1	0/1	./.	0/1	0/1	./.	0/1	0/0	0/1	./.	0/1	0/1	0/1	0/1	./.
44087	65	44087:64	A	G	.	PASS	AF=0.079;NS=57	GT	0/0	0/0	0/0	0/0	0/0	0/0	0/0	./.	0/1	0/1	0/0	0/0	0/1	./.	./.	0/0	0/0	0/0	0/0	0/0	0/0	0/0	0/0	0/0	0/0	0/1	0/0	./.	0/0	0/0	0/1	0/0	0/1	0/0	0/0	0/0	./.	0/0	0/0	0/0	0/0	0/0	./.	0/0	0/0	0/0	./.	0/0	0/1	0/0	0/0	0/0	./.	./.	0/0	0/1	0/0	0/0	0/0	0/0	0/0	0/0	0/0	0/1	0/0	0/0	./.
44113	83	44113:82	C	T	.	PASS	AF=0.278;NS=54	GT	0/0	0/1	./.	0/0	./.	0/0	0/0	0/0	0/0	0/0	1/1	0/0	1/1	1/1	0/0	0/1	0/0	1/1	./.	1/1	0/1	./.	0/0	0/1	0/0	1/1	./.	1/1	0/0	0/0	0/0	0/0	./.	./.	0/1	./.	./.	0/0	0/0	0/1	./.	0/1	0/1	0/1	1/1	0/0	0/0	0/0	0/1	0/1	0/0	0/0	0/0	0/1	0/0	0/0	0/0	0/0	./.	0/1	0/0	./.	./.	0/0	0/1	0/0	0/0
44113	99	44113:98	A	G	.	PASS	AF=0.051;NS=59	GT	0/0	0/0	./.	0/0	./.	0/0	0/0	0/0	0/0	0/0	0/0	0/0	0/0	0/0	0/0	0/0	0/0	0/0	0/0	0/0	0/0	./.	0/0	0/0	0/0	0/0	0/0	0/0	0/0	1/1	0/1	0/0	./.	0/0	0/0	./.	./.	0/0	0/0	0/0	0/0	0/0	0/0	0/0	0/0	1/1	0/0	0/1	0/0	0/0	0/0	0/0	0/0	0/0	0/0	0/0	0/0	0/0	./.	0/0	0/0	./.	0/0	0/0	0/0	0/0	0/0
44150	29	44150:28	G	C	.	PASS	AF=0.164;NS=55	GT	0/0	0/0	0/0	./.	0/0	0/0	0/0	0/0	./.	0/0	./.	0/1	0/1	1/1	./.	1/1	./.	0/1	1/1	0/1	0/1	0/0	./.	0/0	./.	0/0	1/1	0/0	0/0	./.	0/0	0/0	0/0	0/0	0/0	0/0	0/0	0/0	0/0	0/0	0/0	0/0	./.	1/1	1/1	0/0	0/0	0/0	0/0	0/0	0/0	0/0	0/0	./.	0/0	0/0	0/0	0/0	0/0	0/0	0/0	0/0	0/1	./.	./.	0/0	0/0
44164	16	44164:15	A	G	.	PASS	AF=0.071;NS=63	GT	0/0	0/0	0/0	0/0	0/0	0/0	0/0	0/0	./.	0/0	0/0	0/0	0/1	0/1	0/0	0/1	0/1	0/0	0/1	0/0	./.	0/0	0/0	0/1	0/0	0/0	0/0	0/0	0/0	0/0	0/0	0/0	0/0	0/0	0/0	0/0	0/0	0/1	0/0	0/0	0/1	0/0	0/0	0/0	0/0	./.	0/0	0/0	0/0	0/0	0/0	0/0	0/0	0/0	./.	0/0	0/1	0/0	0/0	0/0	0/0	0/0	0/0	0/0	0/0	0/0	0/0
44164	72	44164:71	G	T	.	PASS	AF=0.070;NS=64	GT	0/0	0/0	0/0	0/0	0/0	0/0	0/0	0/0	./.	0/0	0/0	0/0	0/1	0/1	0/0	0/1	0/1	0/0	0/1	0/0	0/0	0/0	0/0	0/1	0/0	0/0	0/0	0/0	0/0	0/0	0/0	0/0	0/0	0/0	0/0	0/0	0/0	0/1	0/0	0/0	0/1	0/0	0/0	0/0	0/0	./.	0/0	0/0	0/0	0/0	0/0	0/0	0/0	0/0	./.	0/0	0/1	0/0	0/0	0/0	0/0	0/0	0/0	0/0	0/0	0/0	0/0
44224	2	44224:1	C	A	.	PASS	AF=0.074;NS=54	GT	0/0	0/0	0/0	0/0	0/0	./.	./.	0/0	./.	0/0	0/0	./.	0/0	1/1	./.	0/1	0/1	0/0	0/0	0/0	0/0	0/0	0/0	0/0	0/0	0/0	0/0	0/0	0/0	0/0	./.	0/0	0/0	0/0	0/0	./.	0/0	./.	./.	0/0	0/0	0/0	0/1	0/1	./.	0/0	./.	0/0	0/0	0/0	0/1	./.	0/0	0/0	0/0	0/1	0/0	0/0	0/0	0/0	0/0	./.	0/0	0/0	0/0	0/0	0/0
44259	61	44259:60	T	G	.	PASS	AF=0.278;NS=54	GT	0/0	0/0	0/0	0/0	0/0	0/0	0/0	0/0	./.	0/0	./.	1/1	1/1	1/1	./.	./.	./.	1/1	1/1	1/1	1/1	1/1	1/1	1/1	./.	1/1	1/1	1/1	0/0	0/0	0/0	0/0	0/0	0/0	0/0	0/0	0/0	./.	0/0	./.	0/0	./.	1/1	1/1	./.	0/0	0/0	0/0	0/0	0/0	0/0	0/0	0/0	0/0	0/0	0/0	0/0	0/0	0/0	0/0	0/0	0/0	./.	./.	./.	0/0	0/0
44367	12	44367:11	G	A	.	PASS	AF=0.073;NS=55	GT	0/1	0/1	0/0	./.	0/1	./.	0/0	0/0	0/0	./.	0/0	0/0	0/0	0/0	0/0	0/0	0/0	0/0	0/0	./.	0/0	0/0	0/0	./.	0/0	0/0	0/0	0/0	0/0	0/0	0/0	0/0	0/1	./.	0/0	0/1	0/0	0/0	./.	0/0	0/0	0/0	0/0	0/0	./.	0/0	0/0	./.	0/1	0/0	0/0	0/0	0/0	0/0	0/1	0/0	./.	0/0	0/0	0/0	0/0	0/0	./.	0/0	0/1	0/0	./.
44367	40	44367:39	G	A	.	PASS	AF=0.065;NS=54	GT	0/0	0/0	0/0	0/0	0/0	./.	0/0	0/0	0/1	./.	./.	0/0	0/0	0/1	0/0	./.	0/0	0/0	0/1	0/0	0/0	./.	0/0	./.	0/0	0/0	0/0	0/0	0/0	0/1	0/0	0/0	0/0	./.	0/0	0/0	0/0	0/0	0/0	0/0	0/0	./.	0/1	0/0	./.	0/0	0/1	./.	0/0	0/0	0/0	./.	0/0	0/0	0/0	0/0	0/0	0/0	0/0	0/0	0/0	0/0	./.	0/1	0/0	0/0	./.
44367	81	44367:80	C	G	.	PASS	AF=0.065;NS=54	GT	0/0	0/0	0/0	0/0	0/0	./.	0/0	0/0	0/1	./.	./.	0/0	0/0	0/1	0/0	./.	0/0	0/0	0/1	0/0	0/0	./.	0/0	./.	0/0	0/0	0/0	0/0	0/0	0/1	0/0	0/0	0/0	./.	0/0	0/0	0/0	0/0	0/0	0/0	0/0	./.	0/1	0/0	./.	0/0	0/1	./.	0/0	0/0	0/0	./.	0/0	0/0	0/0	0/0	0/0	0/0	0/0	0/0	0/0	0/0	./.	0/1	0/0	0/0	./.
44367	129	44367:128	G	A	.	PASS	AF=0.051;NS=59	GT	0/0	0/0	0/0	0/0	0/0	./.	0/0	0/1	0/0	./.	0/0	0/0	0/1	0/0	0/0	0/1	0/0	0/1	0/0	0/1	0/0	0/0	0/0	./.	0/0	0/0	0/0	0/0	0/0	0/0	0/0	0/0	0/0	./.	0/0	0/0	0/0	0/0	0/0	0/0	0/0	0/0	0/0	0/0	./.	0/0	0/0	./.	0/0	0/0	0/0	0/0	0/0	0/0	0/1	0/0	0/0	0/0	0/0	0/0	0/0	0/0	./.	0/0	0/0	0/0	./.
44367	131	44367:130	A	G	.	PASS	AF=0.065;NS=54	GT	0/0	0/0	0/0	0/0	0/0	./.	0/0	0/0	0/1	./.	./.	0/0	0/0	0/1	0/0	./.	0/0	0/0	0/1	0/0	0/0	./.	0/0	./.	0/0	0/0	0/0	0/0	0/0	0/1	0/0	0/0	0/0	./.	0/0	0/0	0/0	0/0	0/0	0/0	0/0	./.	0/1	0/0	./.	0/0	0/1	./.	0/0	0/0	0/0	./.	0/0	0/0	0/0	0/0	0/0	0/0	0/0	0/0	0/0	0/0	./.	0/1	0/0	0/0	./.
44390	31	44390:30	G	T	.	PASS	AF=0.082;NS=61	GT	0/0	0/1	0/0	0/0	0/0	0/0	0/0	0/0	0/0	0/0	0/0	0/0	0/0	0/0	0/0	0/1	0/1	0/1	./.	0/0	0/1	./.	0/0	0/1	0/0	0/0	0/1	0/0	0/0	0/0	0/0	0/0	0/0	0/0	0/0	0/0	0/0	0/0	0/0	0/0	./.	0/0	./.	0/0	0/1	0/0	./.	0/0	0/0	0/0	0/0	0/0	0/0	./.	0/0	0/0	0/0	0/0	0/0	0/0	0/0	0/0	0/1	0/0	0/1	0/0	0/0
44487	59	44487:58	A	G	.	PASS	AF=0.054;NS=56	GT	0/0	0/0	0/0	0/0	0/0	0/0	0/0	0/0	./.	0/0	0/0	0/1	./.	0/0	0/0	0/0	0/0	./.	0/0	0/0	0/0	0/1	0/0	./.	0/0	0/0	0/0	0/0	./.	0/0	0/0	0/0	0/0	0/0	0/0	0/0	0/0	0/0	0/0	0/0	0/0	./.	./.	0/0	0/0	0/0	0/0	0/0	0/1	0/0	0/0	./.	0/1	0/0	0/0	0/0	0/1	./.	0/0	0/1	./.	0/0	0/0	0/0	./.	0/0	0/0
44563	41	44563:40	C	T	.	PASS	AF=0.082;NS=55	GT	0/0	./.	0/0	./.	0/0	0/0	0/0	0/0	0/1	0/0	0/0	0/1	./.	0/1	0/1	./.	./.	0/0	0/1	0/0	0/0	0/0	0/1	0/1	0/0	0/0	0/0	0/1	0/1	0/0	0/0	0/0	0/0	./.	0/0	0/0	./.	0/0	./.	0/0	0/0	0/0	0/0	./.	0/0	0/0	0/0	0/0	0/0	0/0	0/0	./.	./.	0/0	0/0	0/0	0/0	0/0	0/0	0/0	0/0	0/0	./.	0/0	0/0	0/0	0/0
44605	20	44605:19	C	T	.	PASS	AF=0.057;NS=61	GT	0/0	0/0	0/0	0/0	0/0	0/0	0/0	0/0	0/0	0/0	0/0	0/0	0/1	0/0	./.	0/1	0/0	0/0	0/0	0/0	./.	0/0	0/0	0/1	0/1	0/0	./.	0/1	0/0	0/0	0/0	0/0	0/0	0/0	0/0	0/0	0/0	0/0	0/0	0/0	0/0	0/0	0/0	0/0	./.	0/0	0/0	0/0	0/0	0/1	0/0	0/0	0/0	./.	./.	0/0	0/0	0/0	0/0	0/0	0/0	0/0	0/0	0/1	0/0	0/0	0/0
44733	20	44733:19	G	C	.	PASS	AF=0.073;NS=55	GT	./.	0/1	0/1	./.	0/0	0/0	0/0	./.	0/0	0/0	./.	0/0	./.	0/0	0/0	0/0	0/0	0/0	0/0	0/0	0/0	0/0	0/0	0/0	0/0	0/0	0/0	./.	0/0	./.	./.	0/0	0/1	0/0	0/0	0/0	0/0	0/0	0/0	0/0	0/0	0/0	0/0	0/0	0/0	./.	0/0	0/0	0/1	0/1	0/1	0/0	./.	0/0	./.	0/0	0/0	./.	0/0	0/0	0/0	0/0	0/0	0/0	0/1	0/1	0/0
44733	49	44733:48	A	T	.	PASS	AF=0.445;NS=55	GT	./.	0/1	0/0	./.	0/0	0/0	0/0	./.	1/1	0/0	./.	1/1	./.	1/1	1/1	1/1	1/1	1/1	1/1	1/1	1/1	1/1	1/1	1/1	1/1	1/1	1/1	./.	0/0	./.	./.	0/0	0/1	0/0	0/0	0/0	0/0	0/0	0/0	0/0	0/0	1/1	1/1	1/1	0/0	./.	0/0	0/0	0/0	1/1	0/0	0/0	./.	0/0	./.	0/1	0/0	./.	0/0	0/0	0/0	0/0	1/1	1/1	0/1	0/1	0/0
44733	55	44733:54	G	A	.	PASS	AF=0.065;NS=54	GT	./.	0/0	0/1	./.	0/0	0/0	0/0	./.	0/0	0/0	./.	0/0	./.	0/0	0/0	0/0	0/0	0/0	0/0	0/0	0/0	0/0	0/0	0/0	0/0	0/0	0/0	./.	0/0	./.	./.	0/0	0/0	0/0	0/0	0/0	0/0	0/0	0/1	0/0	0/0	0/0	0/0	0/0	0/0	./.	./.	0/0	0/0	0/0	1/1	1/1	./.	0/0	./.	0/0	0/0	./.	0/0	0/1	0/0	0/0	0/0	0/0	0/0	0/0	0/0
44741	109	44741:108	C	T	.	PASS	AF=0.351;NS=57	GT	0/1	0/1	0/0	0/0	./.	./.	0/1	0/1	0/0	0/1	0/0	0/1	0/1	0/1	./.	0/0	0/0	0/1	0/1	0/0	0/0	0/1	0/0	0/0	0/1	0/1	0/1	0/1	./.	0/1	0/1	0/1	0/1	0/1	0/1	0/1	0/0	0/0	0/1	0/1	0/1	0/1	0/0	0/1	0/1	0/1	0/1	./.	0/1	0/1	0/0	./.	0/1	0/0	./.	0/1	./.	0/1	0/0	0/1	0/1	0/1	0/0	0/1	0/1	./.	./.
44819	71	44819:70	C	A	.	PASS	AF=0.093;NS=54	GT	0/0	0/0	0/1	./.	0/1	0/0	./.	0/1	./.	./.	0/0	0/1	0/0	0/0	0/0	0/0	0/0	./.	0/0	./.	0/0	./.	0/0	0/0	0/0	0/0	0/0	0/0	0/0	0/0	0/0	0/0	0/0	0/1	0/0	0/0	0/0	0/0	0/0	0/1	0/0	0/1	0/0	0/0	0/0	0/0	0/0	0/0	0/0	0/1	0/0	0/1	./.	./.	0/0	./.	./.	0/1	0/0	./.	0/0	0/0	0/0	0/0	0/0	./.	0/0
44840	42	44840:41	G	A	.	PASS	AF=0.086;NS=58	GT	0/0	0/0	0/0	0/0	0/0	0/0	0/0	./.	0/0	0/0	0/0	0/0	0/0	0/0	0/0	./.	0/0	0/0	0/0	./.	./.	0/0	0/0	0/0	0/0	0/0	0/0	0/0	0/0	0/0	0/1	0/0	0/1	0/0	0/0	0/0	0/0	0/0	0/0	0/1	0/1	./.	./.	0/0	0/0	0/0	0/0	0/1	0/1	0/1	0/0	0/1	0/1	0/0	0/0	./.	0/0	0/0	0/0	./.	0/0	0/0	0/0	./.	0/0	0/1	0/0
44840	97	44840:96	C	T	.	PASS	AF=0.105;NS=57	GT	0/1	0/0	0/0	./.	0/0	1/1	0/0	./.	0/0	0/1	0/0	0/0	0/0	0/0	0/0	./.	0/0	0/0	0/1	./.	./.	0/0	0/0	0/0	0/0	0/0	0/0	0/0	0/0	0/0	0/0	0/0	0/1	0/1	0/0	0/0	0/0	0/0	0/0	0/1	0/0	./.	./.	0/0	0/0	./.	0/0	0/0	0/0	0/0	0/0	0/0	0/0	0/0	1/1	./.	0/0	0/1	0/0	0/0	0/0	0/0	0/0	./.	0/0	0/1	0/0
44840	131	44840:130	A	G	.	PASS	AF=0.148;NS=54	GT	0/0	0/0	0/0	0/0	0/0	0/0	0/0	./.	./.	0/0	0/0	0/0	./.	1/1	0/0	./.	0/1	0/0	./.	./.	./.	0/0	0/1	0/0	0/1	0/1	0/1	./.	0/0	0/1	0/1	0/0	0/0	0/0	0/0	0/0	0/1	0/0	0/1	0/0	./.	./.	./.	0/1	0/1	0/0	0/0	0/0	0/0	0/0	0/1	0/0	0/1	0/1	0/0	./.	0/0	0/0	0/0	0/0	0/0	0/0	0/0	./.	0/0	0/0	0/0
44845	63	44845:62	C	T	.	PASS	AF=0.100;NS=60	GT	0/0	0/0	0/0	0/1	0/0	0/0	0/0	0/1	0/0	0/0	0/0	0/0	0/0	0/0	0/0	0/0	0/0	./.	0/0	0/0	0/0	0/0	0/0	0/0	0/0	0/0	0/0	0/0	0/0	0/0	0/0	0/1	0/0	0/1	0/0	./.	0/0	./.	0/1	0/0	0/0	0/0	0/0	./.	0/0	./.	0/0	0/0	0/1	0/1	0/0	0/0	0/0	0/0	0/0	0/0	0/0	0/1	0/1	0/0	0/1	0/1	0/0	0/0	./.	0/1	./.
44866	55	44866:54	G	A	.	PASS	AF=0.130;NS=54	GT	./.	./.	0/0	0/0	0/1	0/0	0/0	0/0	0/0	0/0	0/0	0/0	0/1	0/0	0/0	0/0	0/0	./.	0/0	0/0	0/0	./.	0/0	0/0	0/0	0/0	./.	0/0	0/1	0/1	0/1	0/0	0/0	0/0	0/0	0/0	0/0	0/1	./.	0/1	0/1	./.	./.	0/0	./.	0/1	0/0	0/1	./.	0/0	0/1	0/1	0/0	0/0	./.	0/0	0/0	0/1	./.	0/0	0/0	0/1	0/0	0/0	./.	0/0	0/0
44921	49	44921:48	A	G	.	PASS	AF=0.060;NS=58	GT	0/0	0/1	0/0	./.	0/0	0/0	./.	0/0	0/0	0/0	./.	0/0	0/0	0/0	0/0	0/0	0/0	./.	0/0	./.	./.	0/0	0/0	0/0	0/0	0/0	0/0	0/0	./.	0/0	0/0	0/0	0/0	0/0	0/1	./.	0/0	0/0	0/0	0/0	0/1	0/0	0/0	0/0	0/0	0/0	0/1	0/0	0/0	0/0	0/0	0/0	0/0	./.	0/1	0/0	0/1	0/0	0/0	0/0	0/0	0/0	0/0	0/0	0/1	0/0	0/0
44973	13	44973:12	G	A	.	PASS	AF=0.102;NS=54	GT	0/0	0/0	0/0	./.	0/0	0/0	./.	0/0	0/0	0/1	0/0	./.	0/0	0/0	./.	./.	./.	./.	0/0	0/0	0/1	0/0	0/0	0/0	0/1	./.	0/0	./.	0/0	0/0	0/0	0/0	0/1	0/1	0/0	0/1	0/0	0/0	./.	0/1	0/0	./.	0/0	./.	0/0	0/0	0/0	0/0	0/0	0/0	0/0	0/1	0/0	0/0	0/0	0/0	0/0	./.	0/1	0/0	0/1	0/1	0/0	0/0	0/0	0/0	0/0
44974	75	44974:74	T	G	.	PASS	AF=0.352;NS=54	GT	./.	0/0	./.	./.	0/0	0/0	0/0	0/0	./.	./.	1/1	1/1	1/1	1/1	1/1	./.	1/1	1/1	1/1	1/1	1/1	./.	1/1	1/1	./.	./.	1/1	1/1	0/0	0/0	0/0	0/0	0/0	0/0	0/0	0/0	0/0	./.	0/0	0/0	0/0	0/0	1/1	1/1	1/1	0/0	0/0	0/0	0/0	0/0	./.	0/0	0/0	0/0	0/0	./.	0/0	0/0	./.	0/0	0/0	0/0	1/1	1/1	0/0	0/0	0/0
44976	56	44976:55	A	G	.	PASS	AF=0.111;NS=54	GT	0/0	0/0	0/0	0/0	0/0	0/0	0/0	0/0	0/0	0/0	0/0	0/0	0/0	./.	0/1	0/0	0/1	./.	0/1	0/0	0/1	0/0	./.	./.	1/1	1/1	0/0	0/0	0/0	0/0	0/0	0/0	./.	0/0	0/0	0/0	0/0	0/0	./.	0/0	0/1	0/0	0/1	0/1	0/0	0/0	0/0	./.	0/0	0/0	0/0	./.	./.	./.	0/0	0/0	0/0	0/0	./.	0/0	./.	0/0	0/1	./.	0/0	0/0	0/0
44976	75	44976:74	C	T	.	PASS	AF=0.102;NS=54	GT	0/0	0/0	0/0	0/0	0/0	0/0	0/0	0/0	0/0	0/0	0/0	0/0	0/0	./.	0/1	0/0	0/0	./.	0/1	0/0	0/1	0/0	./.	./.	1/1	1/1	0/0	0/0	0/0	0/0	0/0	0/0	./.	0/0	0/0	0/0	0/0	0/0	./.	0/0	0/1	0/0	0/1	0/1	0/0	0/0	0/0	./.	0/0	0/0	0/0	./.	./.	./.	0/0	0/0	0/0	0/0	./.	0/0	./.	0/0	0/1	./.	0/0	0/0	0/0
45000	96	45000:95	A	G	.	PASS	AF=0.169;NS=62	GT	0/0	0/0	0/0	0/0	0/0	0/1	0/1	0/0	0/0	0/1	0/0	0/0	0/0	0/1	0/0	0/0	0/0	./.	0/0	0/0	0/0	0/0	0/0	0/0	0/0	0/0	0/1	0/0	0/1	0/0	0/1	0/0	./.	0/1	0/1	0/0	0/0	0/1	0/0	0/1	0/0	0/1	0/0	0/0	0/0	./.	0/1	0/0	0/0	0/1	0/0	0/1	0/1	./.	./.	0/1	0/1	0/1	0/1	0/0	0/0	0/1	0/0	0/0	0/0	0/0	0/0
45243	19	45243:18	A	G	.	PASS	AF=0.111;NS=54	GT	./.	0/0	0/1	./.	0/0	0/0	0/0	0/0	0/0	0/0	0/0	./.	0/0	0/0	0/0	0/0	./.	0/0	0/1	0/0	0/0	0/0	./.	0/1	0/0	0/0	0/0	0/0	0/1	0/0	0/1	0/0	0/1	0/1	0/0	0/1	0/0	0/0	0/0	0/0	0/1	./.	0/0	0/0	0/0	./.	0/1	0/0	0/1	0/0	0/0	0/1	0/0	./.	0/0	0/0	0/0	./.	./.	0/0	0/0	0/0	./.	./.	./.	0/0	0/0
45293	56	45293:55	C	A	.	PASS	AF=0.083;NS=54	GT	0/1	0/1	0/0	0/0	./.	0/0	0/1	./.	0/0	./.	0/0	./.	0/0	0/0	0/0	./.	./.	0/0	0/0	0/0	0/0	0/0	0/0	0/0	0/0	0/0	0/0	0/0	0/0	0/0	0/0	0/0	0/0	./.	./.	0/0	0/0	0/0	0/0	./.	0/0	0/0	0/0	0/0	0/0	0/0	0/0	./.	./.	0/1	0/0	0/1	0/0	0/0	0/1	0/0	./.	0/0	0/0	0/1	0/0	0/0	./.	0/0	0/1	0/1	0/0
45293	137	45293:136	A	G	.	PASS	AF=0.074;NS=54	GT	0/1	0/1	0/0	0/1	./.	0/0	0/1	./.	0/0	./.	0/0	./.	0/0	0/0	0/0	./.	./.	0/0	0/0	0/0	0/0	0/0	0/0	0/0	0/0	0/0	0/0	0/0	0/0	0/0	0/0	0/0	0/0	./.	./.	0/0	0/0	0/0	0/0	./.	0/0	0/0	0/0	0/0	0/0	0/0	0/0	./.	./.	0/0	0/0	0/1	0/0	0/0	0/1	0/0	./.	0/0	0/0	0/1	0/0	0/0	./.	0/0	0/0	0/1	0/0
45351	5	45351:4	G	A	.	PASS	AF=0.065;NS=54	GT	0/0	0/0	0/1	0/0	0/0	0/0	0/1	0/0	0/0	0/0	0/0	./.	./.	0/0	0/1	0/0	0/0	0/0	0/0	./.	0/0	./.	./.	./.	./.	0/1	0/0	0/0	0/0	0/0	./.	0/0	0/0	0/0	0/0	0/0	0/0	0/0	./.	0/0	0/0	0/0	0/0	0/0	./.	0/0	0/0	0/0	0/0	0/1	0/0	0/0	0/0	0/1	0/1	0/0	./.	./.	0/0	0/0	./.	0/0	0/0	0/0	0/0	0/0	0/0
45475	111	45475:110	T	C	.	PASS	AF=0.164;NS=58	GT	./.	0/1	0/1	0/1	0/1	0/1	0/0	0/0	./.	0/0	0/0	0/0	0/0	./.	0/0	0/0	0/0	0/0	0/0	0/0	0/0	0/0	0/0	0/0	0/0	./.	0/0	./.	0/1	./.	0/0	0/0	0/1	0/1	./.	0/0	0/0	0/1	0/1	0/0	0/0	0/0	0/0	0/0	0/0	0/1	./.	0/1	0/0	0/0	0/0	0/1	0/1	0/0	0/0	0/1	0/1	0/1	0/0	0/0	0/0	0/0	./.	0/0	0/1	0/1	0/0
45552	65	45552:64	G	A	.	PASS	AF=0.052;NS=58	GT	0/0	0/0	0/0	0/0	0/0	0/0	0/0	./.	0/0	0/0	./.	./.	./.	0/0	0/0	./.	0/1	0/1	0/0	0/1	0/0	0/0	0/0	0/0	0/0	0/0	0/1	0/1	0/0	0/0	0/0	0/0	./.	0/0	0/0	0/0	0/0	./.	0/0	0/0	0/0	0/0	0/0	0/0	0/0	0/0	0/0	0/0	0/0	./.	0/0	0/0	0/0	0/0	0/0	0/0	0/0	0/0	0/0	0/0	0/0	0/0	0/1	./.	0/0	0/0	0/0
45558	51	45558:50	T	C	.	PASS	AF=0.054;NS=56	GT	0/0	./.	0/0	0/0	0/0	./.	0/0	0/0	0/0	0/0	./.	./.	0/0	0/0	./.	./.	0/0	0/0	0/1	0/0	./.	0/0	0/1	0/0	0/1	./.	0/0	0/0	0/0	0/0	0/0	0/0	0/0	0/0	0/0	0/0	0/0	0/0	0/0	0/0	0/0	./.	0/0	0/0	0/1	0/0	0/0	0/0	0/0	0/1	0/0	./.	0/0	0/0	0/0	0/0	0/0	0/0	./.	0/0	0/0	0/0	0/0	0/1	0/0	0/0	0/0
45594	93	45594:92	C	T	.	PASS	AF=0.259;NS=54	GT	0/0	0/0	0/0	0/0	./.	./.	0/0	0/0	./.	0/0	0/1	0/1	0/1	./.	./.	1/1	./.	1/1	./.	0/1	1/1	./.	./.	1/1	1/1	0/1	1/1	1/1	0/0	0/0	0/0	0/0	0/0	0/0	0/0	0/0	0/0	0/1	0/0	0/0	0/0	0/0	1/1	1/1	./.	0/0	./.	0/0	./.	0/0	0/0	0/0	0/0	0/0	0/0	0/0	0/0	0/0	0/0	0/0	0/0	0/0	1/1	1/1	./.	0/0	0/0
45636	119	45636:118	T	G	.	PASS	AF=0.080;NS=56	GT	0/1	0/0	0/0	0/0	0/0	0/0	0/0	0/0	./.	0/0	0/0	0/1	0/0	0/0	0/0	0/0	./.	0/0	0/0	0/0	./.	0/0	./.	0/0	0/1	0/0	0/1	0/0	0/0	0/0	0/0	./.	0/1	0/0	0/0	0/0	0/0	0/0	0/0	0/0	0/0	0/1	0/0	0/1	0/1	0/0	0/0	./.	0/0	0/0	0/0	./.	./.	0/1	0/0	0/0	0/0	0/0	0/0	./.	0/0	0/0	0/0	./.	0/0	0/0	./.
45736	72	45736:71	T	G	.	PASS	AF=0.148;NS=54	GT	1/1	0/0	0/1	1/1	1/1	1/1	1/1	1/1	0/0	./.	0/0	0/0	./.	0/0	./.	0/0	./.	0/0	0/0	0/0	0/0	0/0	./.	0/0	./.	0/0	0/0	0/0	0/0	0/0	0/0	0/0	0/0	0/0	0/0	0/0	0/0	0/0	0/0	0/0	./.	0/0	0/0	./.	./.	0/0	0/0	0/1	0/0	./.	0/0	0/0	0/0	./.	0/0	./.	0/0	0/0	0/0	0/0	0/0	0/0	0/0	0/0	0/0	1/1	./.
45787	68	45787:67	G	A	.	PASS	AF=0.138;NS=58	GT	0/1	0/0	0/1	./.	0/1	./.	0/1	0/0	0/0	0/0	0/0	0/0	0/0	0/0	0/0	0/0	0/0	0/0	0/0	0/0	./.	0/0	0/0	0/0	0/0	0/0	0/0	0/0	0/0	0/1	0/0	0/1	0/0	0/0	0/1	0/0	0/0	0/0	0/0	./.	./.	0/1	0/0	0/0	0/0	0/1	./.	0/0	0/1	0/1	./.	0/0	0/0	0/1	0/0	./.	./.	0/0	0/1	0/0	0/1	0/1	0/0	0/0	0/0	0/0	0/1
45840	59	45840:58	G	A	.	PASS	AF=0.098;NS=56	GT	0/0	0/1	./.	0/0	0/0	./.	0/0	./.	0/1	0/1	0/0	./.	0/0	0/0	0/0	0/0	0/0	0/0	0/0	0/0	./.	0/0	./.	0/0	0/1	0/1	0/0	0/0	0/1	0/0	0/0	0/0	0/0	0/0	0/1	0/0	0/0	0/0	0/1	0/0	./.	0/0	0/0	0/0	0/0	0/0	0/0	0/0	0/0	0/0	./.	0/0	0/1	./.	0/0	./.	0/0	0/0	0/1	0/0	0/0	0/1	0/0	0/0	./.	0/0	0/0
45841	68	45841:67	A	C	.	PASS	AF=0.054;NS=56	GT	0/0	0/0	0/0	0/0	./.	./.	0/0	0/0	0/0	0/0	./.	0/0	0/0	0/0	./.	0/0	0/0	0/0	0/0	0/0	0/0	0/1	./.	0/0	0/0	0/0	0/0	0/0	0/0	0/0	0/0	./.	0/0	0/0	0/0	0/1	0/0	0/0	0/0	0/0	0/1	./.	0/1	0/0	0/0	0/0	0/0	0/1	0/0	./.	./.	0/0	0/0	0/0	./.	0/0	0/0	0/0	0/0	0/0	0/1	0/0	./.	0/0	0/0	0/0	0/0
45904	41	45904:40	T	C	.	PASS	AF=0.152;NS=56	GT	./.	0/0	./.	0/0	0/0	0/1	0/0	./.	0/0	0/0	0/0	0/0	0/0	./.	./.	0/1	0/0	0/1	0/0	0/0	0/0	0/0	0/0	0/0	0/0	0/0	0/1	0/0	0/0	0/1	./.	0/1	0/0	0/0	0/1	0/1	0/0	./.	0/1	0/0	0/0	0/0	0/1	0/0	0/0	0/0	0/0	0/1	0/0	0/1	0/1	0/0	0/0	0/1	0/0	0/0	0/0	0/1	./.	./.	0/1	./.	0/1	0/0	0/0	0/0	./.
45971	32	45971:31	T	G	.	PASS	AF=0.062;NS=56	GT	./.	0/0	0/0	./.	./.	0/0	0/0	./.	0/0	0/0	0/0	0/0	0/0	0/0	0/1	0/0	./.	0/0	0/0	0/0	0/0	0/0	0/0	0/0	0/0	0/0	0/0	0/0	0/0	0/0	./.	0/0	0/1	0/0	0/0	0/0	0/0	0/0	0/0	0/0	0/0	0/1	./.	0/0	0/0	0/0	0/0	0/0	0/0	./.	0/0	0/0	0/1	./.	./.	0/0	0/0	0/0	0/1	0/1	0/1	./.	0/0	0/0	0/0	0/0	0/0
46095	62	46095:61	G	C	.	PASS	AF=0.052;NS=58	GT	0/0	0/0	0/0	0/0	0/0	./.	./.	0/0	0/0	./.	0/0	0/0	./.	0/0	0/0	0/0	0/0	0/0	0/0	0/0	0/0	./.	0/0	0/0	0/0	0/0	0/0	0/0	0/0	0/0	0/0	0/0	0/0	./.	0/1	0/0	0/0	0/0	0/0	./.	0/0	0/0	0/0	0/0	./.	0/1	0/1	0/0	0/0	./.	0/1	0/0	0/0	0/0	0/0	0/0	0/0	0/1	0/0	0/0	0/1	0/0	0/0	0/0	0/0	0/0	0/0
46200	115	46200:114	C	A	.	PASS	AF=0.148;NS=61	GT	0/0	0/0	./.	0/0	0/1	0/0	0/0	./.	0/0	0/1	0/1	0/1	0/1	0/0	0/0	0/0	0/1	0/0	0/1	0/1	0/1	0/0	0/0	0/0	./.	0/1	0/0	0/0	0/0	0/0	0/0	0/1	0/0	0/0	0/1	0/0	0/0	0/0	0/0	0/0	0/0	0/0	0/1	0/0	0/0	0/1	0/0	0/0	0/0	0/1	0/0	0/0	0/0	0/1	0/0	./.	0/0	0/0	0/0	0/0	./.	0/0	0/1	0/0	./.	0/0	0/1
46204	60	46204:59	G	A	.	PASS	AF=0.064;NS=55	GT	0/0	0/0	./.	0/0	0/0	0/0	0/0	./.	0/0	./.	./.	0/0	0/1	0/0	0/0	0/0	0/0	0/0	0/1	./.	0/0	0/0	0/0	./.	0/0	0/0	0/1	0/0	0/0	0/0	0/0	0/0	0/0	0/0	0/0	0/1	0/0	./.	0/0	./.	0/0	./.	0/1	0/0	0/1	0/0	0/0	0/0	0/0	./.	0/0	0/0	./.	0/0	0/0	0/0	0/0	0/0	0/0	0/1	./.	0/0	0/0	0/0	0/0	0/0	0/0
46389	14	46389:13	A	G	.	PASS	AF=0.500;NS=54	GT	0/0	0/1	0/1	1/1	./.	1/1	./.	1/1	./.	0/1	0/0	0/0	0/1	0/0	0/0	0/1	0/0	./.	0/0	0/0	0/1	0/1	0/0	0/0	0/1	1/1	./.	0/0	1/1	1/1	1/1	0/1	0/1	./.	1/1	0/1	./.	0/1	./.	0/1	1/1	1/1	0/1	0/0	0/0	0/1	0/1	./.	0/0	1/1	1/1	./.	1/1	./.	1/1	0/1	./.	0/1	0/1	./.	0/1	0/1	0/1	0/0	0/1	1/1	0/1
46389	59	46389:58	C	T	.	PASS	AF=0.067;NS=60	GT	0/0	0/0	0/1	0/0	0/0	0/0	0/0	0/0	./.	0/0	0/1	0/0	0/0	0/0	0/0	0/0	0/0	./.	0/1	0/0	0/0	0/0	0/0	0/0	0/0	0/0	0/0	0/1	0/0	0/0	0/0	0/0	0/1	./.	0/0	0/0	0/0	0/0	0/0	0/0	0/0	0/0	0/0	0/0	0/0	0/0	0/0	0/0	0/0	0/0	0/0	./.	./.	./.	0/0	0/1	0/0	0/1	0/0	0/0	0/1	0/0	0/0	./.	0/0	0/0	0/0
46389	90	46389:89	G	T	.	PASS	AF=0.054;NS=56	GT	0/0	0/0	0/0	0/0	0/0	0/0	0/0	0/0	./.	0/0	0/0	0/1	0/0	./.	0/0	0/0	0/0	0/0	0/0	0/0	0/0	0/0	0/1	./.	./.	0/0	./.	0/0	0/0	0/0	0/0	0/0	0/1	./.	0/0	0/0	0/0	0/0	./.	0/0	0/0	0/0	./.	0/0	0/0	0/0	0/0	0/0	0/1	0/0	0/0	./.	0/0	./.	0/0	0/1	0/0	0/0	0/0	./.	0/0	0/0	0/0	0/1	0/0	0/0	0/0
46490	45	46490:44	C	G	.	PASS	AF=0.153;NS=59	GT	0/0	0/0	0/0	0/0	0/0	0/0	0/0	0/0	./.	./.	./.	./.	0/1	0/1	0/0	0/1	0/1	0/1	0/1	0/1	0/1	0/1	0/1	0/1	0/1	0/1	0/1	0/0	0/0	0/0	0/0	./.	0/0	0/0	0/0	0/0	0/0	0/0	0/0	0/0	0/0	0/1	0/0	./.	0/1	0/0	0/0	0/0	0/0	0/0	0/0	0/0	0/0	0/0	0/0	0/0	0/0	0/0	./.	0/0	0/0	0/0	0/1	0/1	0/0	0/0	./.
46490	57	46490:56	G	A	.	PASS	AF=0.136;NS=59	GT	0/0	0/0	0/0	0/0	0/0	0/0	0/0	0/0	./.	./.	./.	./.	0/0	0/1	0/0	0/1	0/1	0/1	0/0	0/1	0/1	0/1	0/0	0/1	0/0	0/1	0/1	1/1	0/0	0/0	0/0	./.	0/0	0/0	0/0	0/0	0/0	0/0	0/0	0/0	0/0	0/0	0/1	./.	0/1	0/0	0/0	0/0	0/0	0/0	0/0	0/0	0/0	0/0	0/0	0/0	0/0	0/0	./.	0/0	0/0	0/0	0/1	0/1	0/0	0/0	./.
46523	26	46523:25	G	A	.	PASS	AF=0.287;NS=54	GT	1/1	0/0	0/0	0/0	0/0	./.	0/1	0/1	./.	0/1	0/0	./.	0/0	1/1	./.	1/1	./.	1/1	0/0	0/0	0/0	1/1	1/1	0/0	0/1	0/0	./.	0/0	./.	0/0	0/1	./.	0/1	0/0	0/0	0/0	0/0	0/1	1/1	./.	0/1	0/0	0/0	0/0	0/0	0/0	0/0	0/0	0/1	./.	0/0	0/1	./.	1/1	0/0	0/0	1/1	0/0	./.	0/0	0/0	0/0	1/1	0/1	0/0	./.	0/0
46570	84	46570:83	T	G	.	PASS	AF=0.054;NS=56	GT	0/0	0/0	0/0	0/0	0/0	0/0	0/0	0/0	0/1	./.	0/0	0/0	0/0	0/0	./.	0/1	./.	./.	0/0	0/1	0/0	./.	./.	0/0	0/1	0/0	./.	0/0	0/0	0/0	0/0	0/0	0/0	0/0	./.	0/0	0/0	0/0	0/0	0/0	0/0	0/0	0/0	0/1	0/0	./.	0/0	0/0	0/0	0/0	0/0	0/0	0/0	./.	0/0	0/0	0/0	0/0	0/0	0/0	0/0	0/0	./.	0/1	0/0	0/0	0/0
46570	100	46570:99	A	G	.	PASS	AF=0.053;NS=57	GT	./.	0/1	0/0	0/1	0/0	0/0	0/0	0/0	0/0	0/0	0/0	0/0	0/0	0/0	./.	0/0	./.	./.	0/0	0/0	0/0	./.	./.	0/0	0/0	0/0	0/0	0/0	0/1	0/1	0/0	0/0	0/0	0/1	./.	0/0	0/0	0/0	0/0	0/0	0/0	0/1	0/0	./.	0/0	./.	0/0	0/0	0/0	0/0	0/0	0/0	0/0	./.	0/0	0/0	0/0	0/0	0/0	0/0	0/0	0/0	0/0	0/0	0/0	0/0	0/0
46570	143	46570:142	A	C	.	PASS	AF=0.055;NS=55	GT	0/0	0/0	0/0	0/0	0/0	0/0	0/0	0/0	0/0	0/0	0/0	0/0	0/0	0/1	./.	0/0	./.	./.	./.	0/0	0/0	./.	./.	0/0	0/1	./.	0/1	0/0	0/0	0/0	0/1	./.	0/0	0/0	./.	0/0	./.	0/0	0/0	0/0	0/0	0/0	0/0	0/0	0/0	./.	0/0	0/1	0/0	0/0	0/0	0/0	0/0	./.	0/0	0/0	0/0	0/0	0/0	0/0	0/0	0/0	0/0	0/0	0/0	0/0	0/1
46570	146	46570:145	T	C	.	PASS	AF=0.056;NS=54	GT	0/0	0/0	0/0	0/0	0/0	0/0	0/0	0/0	0/0	0/0	./.	0/1	./.	0/0	./.	./.	./.	./.	0/0	./.	./.	./.	./.	0/0	0/1	0/1	0/0	0/0	0/0	0/0	0/0	0/1	0/0	0/0	0/0	0/0	0/0	0/0	0/0	0/0	0/0	0/0	0/1	0/0	./.	./.	0/0	0/0	0/0	0/0	0/0	0/0	0/0	./.	0/0	0/0	0/0	0/0	0/0	0/0	0/1	0/0	0/0	0/0	0/0	0/0	0/0
46597	60	46597:59	G	A	.	PASS	AF=0.136;NS=59	GT	0/0	0/0	0/0	./.	./.	0/0	0/1	0/0	0/0	0/0	0/1	0/1	0/0	0/0	0/1	0/1	./.	0/1	0/0	0/1	0/0	0/1	0/0	0/0	0/0	0/0	0/0	0/1	0/0	0/1	0/1	0/0	./.	0/0	0/1	0/1	0/0	0/0	0/0	./.	0/1	0/0	0/0	0/0	./.	0/1	0/0	0/0	0/0	0/0	0/0	0/0	0/0	0/0	0/0	./.	0/0	./.	0/0	0/0	0/1	0/0	0/0	0/0	0/0	0/0	0/0
46755	32	46755:31	A	C	.	PASS	AF=0.118;NS=55	GT	0/0	0/0	0/0	0/0	./.	0/0	0/0	./.	0/0	0/0	0/0	0/0	0/1	0/1	0/0	./.	0/0	0/1	./.	./.	0/0	0/0	0/0	0/0	0/0	0/0	0/0	0/0	0/0	0/0	0/0	1/1	0/0	./.	0/0	0/1	0/1	0/0	1/1	0/0	0/0	0/0	0/0	0/0	0/0	./.	0/0	0/0	./.	0/0	./.	0/0	0/0	0/0	0/1	0/0	0/0	0/0	0/1	0/0	0/0	1/1	./.	0/0	./.	0/0	./.
46840	91	46840:90	T	G	.	PASS	AF=0.056;NS=54	GT	./.	./.	0/0	0/0	0/0	0/0	0/0	0/0	./.	0/0	0/0	0/0	0/0	0/0	0/0	0/0	0/0	0/0	./.	0/0	0/0	0/0	0/0	./.	./.	0/0	0/0	0/0	0/0	0/0	0/0	0/0	0/0	./.	./.	0/0	0/1	./.	0/0	0/0	0/1	0/0	./.	0/1	./.	0/1	0/0	0/0	0/0	0/0	./.	0/0	0/0	./.	0/1	0/1	0/0	0/0	0/0	0/0	0/0	0/0	0/0	0/0	0/0	0/0	0/0
46852	23	46852:22	C	T	.	PASS	AF=0.083;NS=54	GT	./.	0/0	0/0	0/0	0/1	0/0	./.	./.	0/0	0/0	0/0	./.	0/0	0/0	0/0	0/0	0/0	0/0	0/0	0/0	./.	0/0	0/0	0/0	0/0	0/0	./.	0/0	0/0	0/0	0/0	./.	0/0	./.	0/1	0/0	0/1	./.	./.	0/1	0/1	0/0	0/0	0/0	0/0	0/0	0/0	0/0	0/1	0/0	0/0	0/0	0/0	0/0	0/1	0/0	./.	0/0	0/0	0/0	./.	0/1	0/0	0/0	./.	0/0	0/1
46852	30	46852:29	C	T	.	PASS	AF=0.083;NS=54	GT	./.	0/0	0/0	0/0	0/1	0/0	./.	./.	0/0	0/0	0/0	./.	0/0	0/0	0/0	0/0	0/0	0/0	0/0	0/0	./.	0/0	0/0	0/0	0/0	0/0	./.	0/0	0/0	0/0	0/0	./.	0/0	./.	0/1	0/0	0/1	./.	./.	0/1	0/1	0/0	0/0	0/0	0/0	0/0	0/0	0/0	0/1	0/0	0/0	0/0	0/0	0/0	0/1	0/0	./.	0/0	0/0	0/0	./.	0/1	0/0	0/0	./.	0/0	0/1
46852	38	46852:37	C	T	.	PASS	AF=0.065;NS=54	GT	./.	0/0	0/0	0/0	0/0	0/0	./.	./.	0/0	0/0	0/0	./.	0/0	0/0	0/0	0/0	0/0	0/0	0/0	0/0	./.	0/0	0/0	0/0	0/0	0/0	./.	0/0	0/0	0/0	0/0	./.	0/0	./.	0/1	0/0	0/1	./.	./.	0/1	0/0	0/0	0/0	0/0	0/0	0/0	0/0	0/0	0/1	0/0	0/0	0/0	0/0	0/0	0/1	0/0	./.	0/0	0/0	0/0	./.	0/1	0/0	0/0	./.	0/0	0/1
46918	6	46918:5	T	C	.	PASS	AF=0.403;NS=62	GT	0/1	0/1	0/1	0/1	0/0	0/1	0/1	0/1	0/0	0/1	0/1	0/1	0/1	0/1	0/1	./.	0/0	0/1	./.	0/1	0/1	0/1	0/0	0/1	0/1	0/1	0/1	0/1	0/0	0/1	0/1	0/1	0/1	0/1	0/1	0/1	./.	0/1	0/0	0/1	0/1	0/1	./.	0/0	0/0	0/1	./.	0/1	0/1	0/1	0/1	0/1	0/1	0/1	0/1	0/1	0/0	0/0	0/1	0/1	0/0	0/1	0/1	0/1	0/0	0/1	0/1
47059	106	47059:105	G	A	.	PASS	AF=0.420;NS=56	GT	0/1	0/0	0/1	./.	0/1	0/0	0/0	0/1	0/1	0/1	0/1	0/1	0/1	0/1	0/1	0/1	0/0	./.	0/1	0/1	./.	0/1	0/1	0/1	./.	./.	0/1	0/1	0/1	0/0	0/1	0/1	0/1	0/1	0/0	0/1	0/1	0/1	0/1	0/1	./.	0/0	0/1	0/1	./.	0/1	0/1	0/1	0/1	0/0	0/1	./.	0/1	./.	./.	0/1	0/1	0/0	0/1	0/1	0/1	0/1	./.	0/1	0/1	0/1	0/1
47087	78	47087:77	G	C	.	PASS	AF=0.071;NS=56	GT	0/0	0/0	0/0	./.	0/0	./.	0/1	0/0	0/1	0/0	0/1	./.	0/0	0/0	0/0	0/0	./.	0/1	0/0	0/1	0/0	0/1	0/0	0/0	0/1	0/0	0/0	./.	0/0	0/0	0/0	0/0	0/0	0/0	0/0	0/0	./.	0/0	0/0	0/0	0/0	0/0	0/1	0/0	0/0	0/0	0/0	0/0	0/0	0/0	0/0	0/0	./.	./.	./.	0/0	0/0	0/0	0/0	0/0	0/0	0/0	./.	./.	0/0	0/0	0/0
47125	9	47125:8	C	T	.	PASS	AF=0.196;NS=56	GT	0/0	0/0	1/1	1/1	1/1	0/0	1/1	0/1	0/0	./.	0/0	0/0	0/0	0/0	./.	./.	./.	0/0	0/0	0/0	0/0	0/0	0/0	0/0	0/0	0/0	./.	0/0	0/1	0/0	0/0	0/0	0/1	1/1	0/1	0/0	0/0	0/0	0/0	./.	1/1	./.	./.	0/0	0/0	./.	0/0	0/0	1/1	1/1	0/0	0/0	0/0	0/0	0/0	0/0	./.	0/1	0/0	0/0	0/0	./.	0/0	0/0	0/0	0/1	0/0
47125	15	47125:14	A	C	.	PASS	AF=0.157;NS=54	GT	0/0	0/0	./.	0/1	1/1	0/1	1/1	0/1	0/0	./.	0/0	0/0	0/0	0/0	./.	./.	./.	0/0	0/0	0/0	0/0	0/0	0/0	0/0	0/0	0/0	./.	0/0	0/1	0/0	0/0	0/0	0/1	1/1	0/1	0/0	0/0	0/0	0/0	./.	0/1	./.	./.	0/0	0/0	./.	0/0	0/0	./.	1/1	0/0	0/0	0/0	0/0	0/0	0/0	./.	0/1	0/0	0/0	0/0	./.	0/0	0/0	0/0	0/1	0/0
47125	93	47125:92	G	A	.	PASS	AF=0.091;NS=55	GT	0/0	0/0	0/0	0/0	1/1	0/0	0/1	0/0	0/0	./.	0/0	0/0	0/0	0/0	./.	./.	./.	0/0	0/0	0/0	0/0	0/0	0/0	0/0	0/0	0/0	./.	0/0	0/0	0/0	0/0	0/0	0/1	0/0	0/0	0/0	0/1	0/0	0/0	./.	0/0	./.	./.	0/0	0/0	./.	0/0	0/0	0/0	1/1	0/0	0/0	0/0	./.	0/1	0/0	./.	1/1	0/0	0/0	0/0	./.	0/0	0/0	0/0	0/0	0/0
47158	65	47158:64	C	G	.	PASS	AF=0.333;NS=60	GT	0/0	0/0	0/0	0/0	0/0	0/0	0/0	0/0	1/1	0/0	1/1	./.	1/1	1/1	1/1	1/1	./.	1/1	1/1	1/1	1/1	./.	1/1	1/1	1/1	1/1	1/1	1/1	0/0	0/0	0/0	0/0	0/0	0/0	0/0	0/0	./.	./.	0/0	0/0	0/0	0/0	1/1	1/1	1/1	0/0	0/0	0/0	0/0	0/0	0/0	0/0	0/0	0/0	0/0	0/0	0/0	0/0	0/0	0/0	0/0	0/0	./.	1/1	./.	0/0	0/0
47158	68	47158:67	C	T	.	PASS	AF=0.333;NS=60	GT	0/0	0/0	0/0	0/0	0/0	0/0	0/0	0/0	1/1	0/0	1/1	./.	1/1	1/1	1/1	1/1	./.	1/1	1/1	1/1	1/1	./.	1/1	1/1	1/1	1/1	1/1	1/1	0/0	0/0	0/0	0/0	0/0	0/0	0/0	0/0	./.	./.	0/0	0/0	0/0	0/0	1/1	1/1	1/1	0/0	0/0	0/0	0/0	0/0	0/0	0/0	0/0	0/0	0/0	0/0	0/0	0/0	0/0	0/0	0/0	0/0	./.	1/1	./.	0/0	0/0
47298	96	47298:95	T	G	.	PASS	AF=0.358;NS=67	GT	0/0	0/0	0/0	0/0	0/0	0/0	0/0	0/0	1/1	0/0	1/1	1/1	1/1	1/1	1/1	1/1	1/1	1/1	1/1	1/1	1/1	1/1	1/1	1/1	1/1	1/1	1/1	1/1	0/0	0/0	0/0	0/0	0/0	0/0	0/0	0/0	0/0	0/0	0/0	0/0	0/0	0/0	1/1	1/1	1/1	0/0	0/0	0/0	0/0	0/0	0/0	0/0	0/0	0/0	0/0	0/0	0/0	0/0	0/0	0/0	0/0	0/0	1/1	1/1	0/0	0/0	0/0
47363	48	47363:47	T	C	.	PASS	AF=0.080;NS=56	GT	0/0	0/0	./.	0/0	./.	0/0	0/0	0/0	0/0	0/0	0/0	0/0	0/0	0/0	./.	0/0	./.	0/0	0/0	0/0	0/0	0/0	./.	0/0	0/0	0/0	0/0	0/0	0/0	0/0	./.	1/1	0/0	0/1	0/0	0/1	0/1	0/0	0/0	0/0	0/0	0/0	0/0	0/0	0/0	./.	0/0	0/0	0/1	0/1	0/1	0/1	0/0	0/0	0/0	./.	0/0	0/0	./.	0/0	./.	0/0	0/0	0/0	0/0	0/0	./.
47560	19	47560:18	C	T	.	PASS	AF=0.078;NS=58	GT	0/0	0/0	0/0	0/0	0/0	0/0	0/0	0/0	0/0	0/0	0/0	0/0	0/0	0/0	0/0	0/0	./.	0/1	0/0	./.	0/0	0/0	0/0	0/0	./.	0/0	0/0	0/0	0/0	0/1	0/1	0/0	0/0	0/1	./.	./.	0/0	./.	0/0	0/0	0/0	0/0	./.	0/0	0/0	0/1	0/0	0/1	0/0	0/0	0/0	0/0	0/0	0/0	0/0	0/0	0/0	0/0	./.	0/0	0/1	0/1	./.	0/1	0/0	0/0	0/0
47560	64	47560:63	T	C	.	PASS	AF=0.050;NS=60	GT	0/0	0/0	0/0	0/0	0/0	0/0	0/0	0/0	0/0	0/0	0/0	0/0	0/0	0/0	0/0	0/0	./.	0/0	0/0	0/0	0/0	0/0	0/0	0/0	./.	0/0	0/0	0/0	0/0	0/0	0/0	0/0	0/0	0/0	0/0	./.	0/1	./.	0/0	0/1	0/0	0/0	./.	0/0	0/0	0/0	0/0	0/0	0/0	0/0	0/1	1/1	0/0	0/0	0/0	0/0	0/0	0/1	./.	0/0	0/0	0/0	./.	0/0	0/0	0/0	0/0
47680	19	47680:18	A	G	.	PASS	AF=0.093;NS=54	GT	0/0	0/0	0/0	0/0	./.	./.	./.	0/0	./.	0/0	0/0	0/1	./.	0/1	0/0	0/1	0/0	0/0	0/1	0/0	0/1	0/0	./.	0/1	0/1	0/0	0/1	./.	0/0	0/0	0/0	0/0	0/1	0/0	0/0	0/0	0/0	0/0	./.	0/0	0/0	0/0	0/0	./.	./.	0/0	0/0	0/0	0/0	0/0	0/0	0/0	0/0	0/0	./.	0/0	./.	0/0	0/0	0/0	0/0	0/0	0/0	0/1	0/0	./.	0/0
47680	112	47680:111	A	G	.	PASS	AF=0.065;NS=62	GT	0/0	0/0	0/0	0/0	0/0	0/0	0/0	0/0	./.	0/0	0/0	0/0	./.	0/0	0/1	0/1	0/0	0/1	0/0	./.	0/1	0/1	0/0	0/0	0/0	0/1	0/0	0/0	0/0	0/0	0/0	0/0	0/0	0/0	0/0	0/0	0/0	0/0	0/0	0/0	0/0	0/0	0/1	0/0	./.	0/0	0/0	0/0	0/0	0/0	0/0	0/0	0/0	0/0	0/0	0/0	./.	0/0	0/0	0/0	0/0	0/0	0/1	0/0	0/0	0/0	0/0
47766	49	47766:48	G	A	.	PASS	AF=0.070;NS=57	GT	0/0	0/0	0/0	0/1	0/1	0/0	0/0	0/0	0/0	0/0	./.	0/1	0/0	0/0	0/0	./.	0/0	0/0	0/0	0/0	./.	0/0	0/0	0/0	./.	0/0	0/0	./.	0/0	0/0	0/0	0/0	0/0	0/0	0/0	./.	0/0	0/0	0/0	0/1	0/0	./.	0/0	0/0	0/0	0/0	0/0	0/0	0/0	0/0	./.	0/0	0/1	0/0	0/1	0/0	0/1	0/1	0/0	0/0	0/0	0/0	0/0	./.	0/0	0/0	./.
47774	9	47774:8	C	A	.	PASS	AF=0.053;NS=57	GT	0/0	0/0	0/0	0/0	0/0	./.	0/0	0/0	0/0	0/0	0/1	./.	./.	0/0	0/0	0/0	./.	0/0	0/1	0/0	0/0	./.	0/0	0/0	0/0	0/0	0/0	0/1	0/0	0/0	0/0	0/0	./.	0/0	0/0	0/0	0/1	0/0	0/0	0/0	0/0	0/0	0/1	0/0	0/0	./.	0/0	0/0	./.	0/1	0/0	./.	0/0	0/0	0/0	0/0	0/0	0/0	0/0	0/0	./.	0/0	0/0	0/0	0/0	0/0	0/0
47774	96	47774:95	G	A	.	PASS	AF=0.053;NS=57	GT	0/0	0/0	0/0	0/0	0/0	./.	0/0	0/0	0/0	0/0	0/0	./.	./.	0/0	0/0	0/0	./.	0/0	0/0	0/0	0/0	./.	0/0	0/0	0/0	0/0	0/0	0/0	0/0	0/0	0/0	0/0	./.	0/0	0/0	0/0	0/1	0/0	0/0	0/0	0/0	0/0	0/1	0/0	0/0	./.	0/0	0/0	./.	0/0	0/0	./.	0/1	0/0	0/1	0/0	0/0	0/0	0/1	0/0	./.	0/1	0/0	0/0	0/0	0/0	0/0
47924	34	47924:33	C	T	.	PASS	AF=0.214;NS=56	GT	0/0	0/1	0/0	0/0	0/1	0/1	0/1	0/0	0/1	0/0	0/1	0/0	0/0	0/1	0/1	0/0	./.	0/1	0/1	./.	0/0	0/0	0/0	0/1	0/1	0/1	0/1	0/1	0/0	0/1	0/0	0/1	0/0	0/0	0/0	0/1	0/0	0/0	0/1	0/0	0/1	0/0	0/0	0/0	0/1	0/0	0/0	0/0	0/0	./.	./.	./.	./.	0/1	./.	./.	0/0	0/0	0/0	0/0	0/0	0/0	./.	0/1	./.	./.	0/1
47966	48	47966:47	G	A	.	PASS	AF=0.059;NS=59	GT	0/0	0/0	0/0	./.	0/0	0/0	0/0	0/0	./.	0/0	0/1	0/1	0/0	./.	0/0	0/1	0/0	0/0	./.	./.	0/0	0/1	0/0	0/0	0/0	0/1	0/0	0/1	0/0	0/0	0/0	0/0	0/0	0/0	0/0	0/0	0/0	0/0	0/0	0/0	0/0	0/0	./.	0/0	./.	0/0	0/0	0/0	0/0	0/0	0/0	0/0	0/0	./.	0/0	0/0	0/0	0/0	0/0	0/0	0/0	0/0	0/1	0/0	0/0	0/0	0/0
47966	108	47966:107	G	A	.	PASS	AF=0.107;NS=56	GT	0/0	0/0	0/0	./.	0/0	0/0	0/0	0/0	0/1	0/0	0/1	1/1	0/0	./.	0/0	./.	0/1	./.	0/1	./.	0/0	0/1	0/0	0/0	0/1	1/1	0/0	0/1	0/0	0/0	0/0	0/0	0/0	0/0	0/0	0/0	0/0	0/0	0/0	0/0	0/0	0/0	./.	0/1	./.	0/0	0/0	0/0	0/0	0/0	0/0	0/0	0/0	./.	0/0	./.	0/0	0/0	0/0	0/0	0/0	0/0	./.	./.	0/0	0/0	0/0
47966	132	47966:131	G	A	.	PASS	AF=0.074;NS=54	GT	0/0	0/0	0/0	./.	0/0	0/0	0/0	./.	./.	0/0	0/1	1/1	0/0	./.	0/0	./.	0/0	./.	./.	./.	0/0	0/1	0/0	0/0	0/0	0/1	0/0	0/1	0/0	0/0	0/0	0/0	0/0	0/0	0/0	0/0	0/0	0/0	0/0	0/0	0/0	0/0	0/0	0/1	./.	0/0	0/0	0/0	./.	0/0	0/0	0/0	0/0	./.	0/0	./.	0/0	0/0	./.	0/0	0/0	0/0	0/1	0/0	0/0	0/0	0/0
48046	55	48046:54	C	T	.	PASS	AF=0.127;NS=55	GT	1/1	1/1	1/1	./.	1/1	1/1	1/1	1/1	0/0	./.	0/0	0/0	0/0	0/0	0/0	0/0	0/0	./.	0/0	0/0	0/0	0/0	0/0	0/0	0/0	0/0	0/0	./.	0/0	0/0	0/0	0/0	0/0	0/0	0/0	0/0	./.	0/0	0/0	./.	0/0	./.	0/0	0/0	0/0	0/0	./.	0/0	0/0	0/0	0/0	0/0	./.	0/0	0/0	0/0	0/0	0/0	0/0	0/0	0/0	0/0	./.	0/0	./.	./.	0/0
48129	41	48129:40	A	C	.	PASS	AF=0.456;NS=57	GT	0/0	0/1	0/0	0/0	0/0	0/0	0/0	0/1	0/1	0/0	1/1	1/1	1/1	1/1	./.	1/1	1/1	1/1	1/1	1/1	1/1	./.	./.	./.	1/1	1/1	1/1	1/1	0/0	./.	0/0	0/0	0/0	1/1	0/0	1/1	0/0	1/1	1/1	0/0	0/0	./.	./.	1/1	1/1	0/0	0/0	1/1	0/0	0/0	0/0	./.	./.	1/1	0/0	0/0	0/0	0/0	0/0	0/0	0/0	1/1	./.	0/1	0/1	0/1	0/0
48129	46	48129:45	C	G	.	PASS	AF=0.145;NS=55	GT	0/0	0/0	0/0	0/0	0/0	0/0	0/0	0/0	0/0	0/0	0/0	0/0	./.	1/1	./.	0/1	0/0	0/1	0/0	1/1	0/1	./.	./.	./.	0/0	1/1	0/1	0/1	0/0	0/1	0/0	0/0	0/0	0/1	0/0	./.	0/0	1/1	0/0	0/0	0/0	./.	./.	0/1	0/0	0/0	0/0	0/0	0/0	0/0	0/0	./.	./.	./.	0/0	0/0	0/0	0/0	0/0	0/0	0/0	0/0	./.	0/0	0/0	0/0	0/0
48129	58	48129:57	A	G	.	PASS	AF=0.388;NS=58	GT	0/0	0/0	0/0	0/0	0/0	0/0	0/0	0/0	0/1	0/0	1/1	1/1	1/1	1/1	./.	1/1	1/1	1/1	1/1	1/1	1/1	./.	./.	./.	1/1	1/1	1/1	1/1	0/0	0/1	0/0	0/0	0/0	1/1	0/0	1/1	0/0	1/1	0/0	0/0	0/0	./.	./.	1/1	1/1	0/0	0/0	1/1	0/0	0/0	0/0	./.	./.	1/1	0/0	0/0	0/0	0/0	0/0	0/0	0/0	0/0	./.	0/1	0/0	0/0	0/0
48204	56	48204:55	C	G	.	PASS	AF=0.093;NS=54	GT	0/0	0/1	0/1	./.	0/1	./.	0/0	./.	0/0	./.	0/0	0/0	0/0	0/0	0/0	0/0	./.	0/0	./.	0/0	./.	0/0	0/0	0/1	./.	0/0	0/0	0/0	0/0	0/0	0/0	0/0	0/0	0/0	0/1	0/1	0/0	0/0	0/0	0/0	0/0	./.	0/0	0/0	0/0	0/0	0/0	0/1	0/0	0/0	0/0	0/0	0/1	0/0	0/0	0/0	0/0	0/0	0/0	0/0	0/0	./.	./.	./.	./.	1/1	0/0
48281	49	48281:48	A	C	.	PASS	AF=0.065;NS=54	GT	0/0	0/0	0/0	0/0	0/0	./.	0/0	0/0	0/0	0/0	0/0	0/0	0/0	./.	0/0	./.	0/0	0/0	./.	0/0	0/0	./.	0/0	0/0	0/0	0/0	0/0	0/0	0/1	./.	0/0	./.	0/0	0/1	0/0	0/1	0/0	0/0	0/0	0/1	0/0	0/0	./.	./.	0/0	./.	0/0	0/0	0/0	0/0	0/0	0/0	0/0	0/0	0/0	0/0	0/1	0/0	./.	1/1	0/0	./.	0/0	./.	0/0	0/0	0/0
48408	38	48408:37	C	T	.	PASS	AF=0.384;NS=56	GT	0/0	0/0	./.	0/0	0/0	0/0	0/0	./.	1/1	0/0	1/1	1/1	0/1	1/1	0/1	1/1	./.	1/1	1/1	1/1	1/1	1/1	./.	1/1	./.	1/1	1/1	1/1	0/0	1/1	0/0	./.	0/0	0/0	0/0	./.	0/0	0/0	0/0	0/0	./.	0/0	1/1	1/1	1/1	0/0	0/1	0/0	0/0	0/0	0/0	./.	0/0	./.	./.	0/0	0/0	0/0	0/0	0/0	0/0	0/0	1/1	1/1	0/0	0/0	0/0
48448	69	48448:68	A	G	.	PASS	AF=0.083;NS=54	GT	0/0	./.	0/0	0/0	./.	0/0	0/0	./.	./.	0/1	0/0	0/0	./.	0/0	0/0	./.	0/0	0/0	0/0	0/0	0/0	./.	0/0	./.	0/0	0/0	./.	0/0	0/0	0/0	./.	0/1	0/0	0/0	0/0	0/1	0/0	0/0	0/0	0/0	0/0	1/1	0/0	0/0	0/0	0/0	0/0	0/0	0/1	0/0	0/0	0/0	0/0	0/0	./.	0/0	0/0	0/0	0/1	0/0	0/0	./.	0/0	0/1	0/0	./.	0/1
48448	102	48448:101	G	A	.	PASS	AF=0.073;NS=55	GT	0/0	./.	0/0	0/0	./.	0/0	0/0	./.	./.	0/1	0/0	0/0	./.	0/0	0/0	./.	0/0	0/0	0/0	0/0	0/0	./.	0/0	./.	0/0	0/0	./.	0/0	0/0	0/0	./.	0/1	0/0	0/0	0/0	0/1	0/0	0/0	0/0	0/0	0/0	1/1	0/0	0/0	0/0	0/0	0/0	0/0	0/1	0/0	0/0	0/0	0/0	0/0	./.	0/0	0/0	0/0	0/0	0/0	0/0	0/0	0/0	0/1	0/0	./.	0/1
48472	60	48472:59	C	A	.	PASS	AF=0.060;NS=58	GT	0/1	0/1	./.	0/0	./.	0/0	0/0	./.	0/0	0/0	0/0	0/0	./.	0/0	0/0	./.	0/0	0/0	0/0	0/0	0/0	0/0	0/0	0/0	0/0	0/0	0/0	0/0	0/0	0/0	0/0	0/0	0/0	0/0	0/0	0/0	0/0	0/0	0/0	0/1	./.	0/0	0/0	0/0	0/0	0/0	0/0	0/1	0/0	0/0	./.	0/1	0/0	0/0	0/0	0/0	0/0	0/1	./.	0/0	0/0	0/0	0/0	0/0	0/1	0/0	./.
48472	85	48472:84	C	T	.	PASS	AF=0.078;NS=58	GT	0/0	0/0	./.	0/1	./.	0/0	0/0	0/0	0/0	0/0	0/0	0/0	./.	0/0	0/0	./.	0/0	0/0	0/0	0/0	0/0	0/0	0/0	0/0	0/0	0/0	0/0	0/0	0/1	0/0	0/0	0/0	0/0	0/1	0/0	0/1	0/0	0/0	0/1	0/0	./.	0/1	0/0	0/0	0/0	0/0	0/1	0/0	0/0	0/0	./.	0/0	0/0	0/0	0/0	0/0	0/1	0/0	./.	0/0	0/0	0/1	0/0	0/0	0/0	./.	./.
48607	64	48607:63	T	A	.	PASS	AF=0.107;NS=56	GT	0/0	0/0	0/0	0/0	0/0	0/0	0/0	0/0	./.	0/0	0/0	0/0	0/0	0/0	0/0	0/0	0/0	0/0	0/0	0/0	0/0	0/0	0/0	0/0	./.	0/0	0/0	0/0	1/1	0/0	0/1	./.	0/0	0/1	0/0	0/0	0/0	0/0	./.	0/0	1/1	1/1	0/0	0/0	0/0	0/0	./.	0/0	0/0	./.	0/0	0/1	0/1	./.	0/0	./.	0/0	0/0	./.	0/0	0/1	0/1	0/0	0/0	0/0	./.	./.
48769	110	48769:109	T	C	.	PASS	AF=0.071;NS=56	GT	0/0	0/0	0/0	0/0	./.	0/0	0/0	0/0	0/0	0/0	0/0	0/0	0/0	0/0	0/0	./.	0/0	1/1	0/0	0/0	./.	0/0	0/0	1/1	0/0	0/0	0/0	0/0	0/0	./.	0/0	0/0	0/0	0/0	0/0	0/0	0/0	0/0	0/0	1/1	0/0	0/0	0/0	0/0	0/0	0/0	0/0	0/0	0/0	0/0	0/0	./.	./.	./.	0/0	0/0	0/0	./.	./.	0/0	./.	0/0	1/1	./.	0/0	0/0	0/0
48769	137	48769:136	T	C	.	PASS	AF=0.098;NS=56	GT	0/0	0/0	0/0	0/0	./.	0/0	0/0	0/0	0/0	0/0	0/0	0/0	0/0	0/0	0/0	./.	0/0	1/1	0/0	0/0	0/1	0/0	0/0	1/1	0/0	0/0	0/0	0/0	0/0	./.	0/0	0/0	0/0	0/0	0/0	0/0	0/0	0/0	0/1	./.	0/0	0/1	0/0	0/0	0/0	0/0	0/0	1/1	0/0	0/0	0/0	./.	./.	./.	0/0	0/0	0/0	./.	./.	0/0	./.	0/0	1/1	./.	0/0	0/0	0/0
48800	104	48800:103	G	A	.	PASS	AF=0.064;NS=55	GT	0/0	0/0	0/0	0/0	0/0	0/0	0/0	0/0	./.	0/0	0/0	0/0	./.	0/0	0/1	0/0	./.	1/1	0/0	./.	0/0	0/0	0/0	0/0	0/0	./.	0/0	0/0	0/0	0/0	0/0	0/0	./.	0/0	0/0	0/0	0/0	0/0	1/1	0/0	./.	./.	./.	./.	0/0	0/0	0/0	0/0	0/0	0/0	0/0	0/0	0/0	./.	0/0	0/0	0/0	0/0	./.	0/0	0/0	0/0	1/1	0/0	0/0	0/0	0/0
48827	15	48827:14	C	A	.	PASS	AF=0.055;NS=55	GT	0/0	./.	0/0	0/1	0/0	0/0	./.	0/0	0/0	0/0	0/0	0/0	0/0	0/0	0/0	./.	0/0	0/0	0/0	0/0	0/0	0/0	0/0	0/0	./.	0/0	0/0	0/0	0/0	0/0	0/0	0/0	0/0	0/0	0/0	0/0	./.	0/0	0/0	0/0	0/0	0/0	0/0	0/1	0/0	0/1	./.	0/0	./.	0/0	0/0	./.	0/0	./.	0/0	0/0	0/0	./.	0/1	./.	0/0	0/1	0/0	./.	0/1	0/0	0/0
48861	58	48861:57	C	T	.	PASS	AF=0.098;NS=56	GT	0/0	0/0	./.	0/0	0/0	0/0	0/0	./.	0/1	0/0	./.	./.	0/0	./.	0/1	0/0	0/1	0/1	0/0	./.	0/1	0/0	0/0	0/0	0/0	0/0	1/1	./.	0/0	0/0	0/0	0/0	0/0	0/0	0/0	0/0	0/0	./.	0/0	0/0	0/0	0/0	0/0	0/1	0/1	0/0	0/0	0/0	0/0	0/0	0/0	0/0	0/0	./.	0/0	0/0	0/0	0/0	0/0	0/0	0/0	./.	0/1	0/1	0/0	0/0	./.
48861	77	48861:76	C	T	.	PASS	AF=0.143;NS=56	GT	0/0	0/0	./.	0/0	0/0	0/0	0/0	./.	0/1	0/0	./.	./.	./.	0/0	0/1	0/0	0/0	0/0	1/1	0/0	0/1	0/1	./.	1/1	1/1	1/1	0/0	0/0	0/0	0/0	0/0	0/0	0/0	0/0	0/0	0/0	0/0	./.	0/0	0/0	0/0	0/1	0/1	0/1	0/1	0/0	0/0	0/0	0/0	0/0	0/0	0/0	0/0	./.	0/0	0/0	0/0	0/0	0/0	0/0	0/0	./.	0/0	./.	0/0	0/0	./.
48980	55	48980:54	T	C	.	PASS	AF=0.454;NS=54	GT	0/0	0/0	0/0	0/0	./.	0/0	./.	./.	0/1	0/1	0/1	0/1	0/1	0/1	0/1	0/1	0/1	0/1	0/1	0/1	./.	0/1	./.	0/1	0/1	./.	./.	0/1	0/1	0/1	./.	0/1	0/1	0/1	0/1	0/1	0/1	0/1	0/1	0/1	./.	0/1	0/1	0/1	0/1	0/1	./.	0/1	0/1	0/1	0/1	0/1	0/1	0/1	0/1	0/1	0/1	0/1	0/1	0/1	0/1	0/1	./.	0/1	./.	./.	0/1
49064	49	49064:48	T	C	.	PASS	AF=0.132;NS=57	GT	0/0	0/0	0/0	0/0	0/0	0/0	0/0	0/0	0/1	./.	0/0	./.	0/1	0/1	0/1	0/1	0/1	0/1	0/1	0/1	0/1	0/0	0/1	./.	0/1	0/1	0/1	0/0	0/0	0/0	0/0	0/0	0/0	0/0	./.	0/0	0/0	0/0	0/0	0/0	0/0	0/0	./.	0/1	0/0	0/0	0/0	0/0	0/0	0/0	0/0	0/0	./.	0/0	0/0	./.	0/0	0/0	0/0	0/0	./.	0/0	./.	./.	0/0	0/0	0/0
49064	52	49064:51	G	A	.	PASS	AF=0.053;NS=57	GT	0/0	0/0	0/0	0/0	0/0	0/0	0/0	0/0	0/1	./.	0/0	0/0	./.	0/0	0/0	0/1	0/0	0/0	0/1	0/1	0/0	0/0	0/0	0/0	0/0	0/1	0/0	0/0	0/0	0/0	0/0	0/0	0/0	0/0	./.	0/0	0/0	0/0	0/0	0/0	0/0	./.	./.	0/1	./.	0/0	0/0	0/0	0/0	0/0	0/0	0/0	./.	0/0	0/0	./.	0/0	0/0	0/0	0/0	./.	0/0	./.	0/0	0/0	0/0	0/0
49103	18	49103:17	A	T	.	PASS	AF=0.065;NS=62	GT	0/0	0/0	0/0	0/0	0/0	0/0	0/0	0/0	./.	0/0	0/0	0/0	0/0	0/1	0/0	./.	0/0	0/0	0/0	0/0	0/0	0/0	0/1	0/0	0/1	0/0	./.	0/0	0/1	0/0	0/0	0/0	0/0	0/0	0/0	0/0	0/1	./.	0/0	0/1	0/1	0/0	0/0	0/0	0/0	./.	0/0	0/0	0/0	0/0	0/0	0/0	0/0	0/0	0/0	0/0	0/1	0/0	0/0	0/0	0/0	0/0	0/0	0/0	0/0	0/0	0/0
49228	12	49228:11	C	T	.	PASS	AF=0.364;NS=55	GT	0/0	0/0	0/0	0/0	0/0	0/0	0/0	0/0	./.	./.	1/1	./.	1/1	1/1	./.	1/1	./.	1/1	1/1	1/1	1/1	1/1	1/1	1/1	1/1	1/1	1/1	1/1	0/0	0/0	0/0	0/1	0/0	0/0	0/0	0/0	0/0	0/0	0/0	0/0	0/0	0/1	1/1	./.	1/1	./.	0/0	0/0	./.	0/0	0/0	0/0	./.	0/0	0/0	./.	0/0	0/0	0/0	0/0	0/0	0/0	1/1	1/1	0/0	./.	./.
49228	19	49228:18	G	A	.	PASS	AF=0.364;NS=55	GT	0/0	0/0	0/0	0/0	0/0	0/0	0/0	0/0	./.	./.	1/1	./.	1/1	1/1	./.	1/1	./.	1/1	1/1	1/1	1/1	1/1	1/1	1/1	1/1	1/1	1/1	1/1	0/0	0/0	0/0	0/1	0/0	0/0	0/0	0/0	0/0	0/0	0/0	0/0	0/0	0/1	1/1	./.	1/1	./.	0/0	0/0	./.	0/0	0/0	0/0	./.	0/0	0/0	./.	0/0	0/0	0/0	0/0	0/0	0/0	1/1	1/1	0/0	./.	./.
49230	20	49230:19	G	A	.	PASS	AF=0.054;NS=56	GT	0/0	0/0	0/0	0/0	./.	0/0	0/1	0/0	0/0	0/0	./.	0/0	./.	0/0	0/0	./.	0/1	0/0	0/0	./.	./.	0/0	0/0	0/0	0/1	0/0	0/0	0/1	0/0	0/0	0/1	0/0	0/0	0/0	0/0	0/0	0/0	0/0	./.	0/0	./.	0/0	./.	./.	0/0	0/1	0/0	0/0	0/0	0/0	0/0	0/0	./.	0/0	0/0	0/0	0/0	0/0	0/0	0/0	0/0	0/0	0/0	0/0	0/0	0/0	0/0
49230	31	49230:30	A	C	.	PASS	AF=0.054;NS=56	GT	0/0	0/0	0/0	0/0	./.	0/0	0/1	0/0	0/0	0/0	./.	0/0	./.	0/0	0/0	./.	0/1	0/0	0/0	./.	./.	0/0	0/0	0/0	0/1	0/0	0/0	0/1	0/0	0/0	0/1	0/0	0/0	0/0	0/0	0/0	0/0	0/0	./.	0/0	./.	0/0	./.	./.	0/0	0/1	0/0	0/0	0/0	0/0	0/0	0/0	./.	0/0	0/0	0/0	0/0	0/0	0/0	0/0	0/0	0/0	0/0	0/0	0/0	0/0	0/0
49230	59	49230:58	T	C	.	PASS	AF=0.065;NS=54	GT	0/0	0/0	0/0	0/0	./.	0/0	0/0	0/0	0/1	./.	./.	0/0	./.	0/0	0/0	./.	0/0	0/0	0/1	./.	./.	0/0	0/1	0/0	0/0	0/0	0/1	0/0	0/1	0/0	0/0	0/0	0/0	0/0	0/0	0/0	0/1	0/0	./.	0/0	./.	0/0	./.	./.	0/0	0/0	0/0	0/0	0/0	0/1	0/0	0/0	./.	0/0	0/0	0/0	0/0	0/0	0/0	0/0	0/0	0/0	0/0	./.	0/0	0/0	0/0
49247	4	49247:3	G	A	.	PASS	AF=0.182;NS=55	GT	0/0	./.	0/0	0/0	0/0	0/0	0/0	0/0	0/0	0/0	./.	./.	0/1	./.	0/1	0/1	0/1	1/1	0/1	0/0	0/0	./.	0/0	0/0	./.	0/1	./.	1/1	0/0	0/0	0/1	0/0	0/0	0/0	0/1	0/0	0/0	0/0	0/1	0/0	0/0	0/1	1/1	./.	0/0	0/0	0/0	0/0	0/0	0/1	0/0	0/0	0/1	0/0	1/1	0/0	0/0	0/0	0/0	0/0	0/0	./.	./.	0/0	./.	0/0	./.
49263	13	49263:12	G	A	.	PASS	AF=0.103;NS=58	GT	0/1	0/1	0/0	0/1	0/0	./.	0/0	./.	0/0	0/0	0/0	./.	0/0	0/1	0/1	./.	0/0	0/0	0/0	0/0	0/0	./.	./.	0/1	0/0	0/0	./.	./.	0/0	0/1	0/0	0/0	0/0	0/0	0/0	0/0	0/0	0/0	0/0	0/0	./.	0/1	0/0	0/1	0/0	0/0	0/0	0/0	0/0	0/1	0/0	0/1	0/0	0/0	0/0	0/0	0/0	0/0	0/0	0/0	0/0	0/0	0/0	0/0	0/1	0/0	0/0
49263	31	49263:30	C	A	.	PASS	AF=0.110;NS=59	GT	0/1	0/0	0/1	0/0	0/1	0/0	0/1	./.	0/0	0/0	0/0	./.	0/0	0/0	0/0	./.	0/0	0/0	0/0	0/0	0/0	./.	0/0	0/0	0/0	0/0	./.	0/0	0/0	0/0	0/1	1/1	0/0	0/0	0/1	0/0	0/0	0/1	0/0	0/0	./.	0/0	0/0	0/0	0/0	0/1	./.	0/0	0/0	0/0	0/1	0/0	0/0	0/0	0/0	./.	0/0	0/0	0/0	0/0	0/0	0/0	0/0	0/0	0/0	0/0	1/1
49330	132	49330:131	C	G	.	PASS	AF=0.227;NS=55	GT	0/0	0/0	0/0	0/0	0/0	0/0	0/0	0/0	0/1	./.	0/1	0/1	./.	./.	0/1	0/1	./.	0/1	0/1	0/0	0/1	0/1	0/1	0/1	0/1	0/1	0/1	0/1	0/0	0/0	./.	0/1	./.	0/0	0/0	0/1	0/1	0/0	0/0	0/0	0/1	0/0	0/1	0/0	0/1	./.	./.	0/0	./.	0/1	./.	0/1	0/0	./.	0/0	0/0	0/0	0/0	0/0	0/0	0/0	0/0	0/1	0/1	0/0	0/0	./.
49346	30	49346:29	T	G	.	PASS	AF=0.054;NS=56	GT	./.	0/0	0/0	0/0	0/0	0/0	0/0	0/0	0/0	0/0	0/0	0/0	./.	0/0	./.	./.	0/0	./.	0/0	0/0	0/0	0/0	0/0	0/0	./.	0/0	0/0	0/0	0/0	0/0	0/0	./.	0/0	0/0	0/1	0/1	0/0	0/0	0/0	0/0	0/0	0/0	0/0	0/0	0/0	0/1	0/1	0/0	0/0	./.	0/0	0/1	0/0	0/0	./.	0/1	./.	0/0	0/0	0/0	0/0	./.	0/0	0/0	0/0	0/0	0/0
49346	36	49346:35	A	G	.	PASS	AF=0.085;NS=59	GT	0/0	0/0	0/0	0/0	0/0	0/0	0/0	0/0	./.	0/0	0/1	0/0	./.	0/1	./.	./.	0/1	./.	0/0	0/0	0/0	0/1	0/0	0/0	0/0	0/0	0/1	0/1	0/0	0/0	0/0	./.	0/0	0/0	0/0	0/0	0/0	0/1	0/0	0/1	0/1	0/0	./.	0/0	0/1	0/0	0/0	0/0	0/0	0/0	0/0	0/0	0/0	0/0	0/0	0/0	0/0	0/0	0/0	0/0	0/0	0/0	0/0	./.	0/0	0/0	0/0
49416	50	49416:49	C	T	.	PASS	AF=0.205;NS=56	GT	1/1	1/1	1/1	1/1	1/1	1/1	1/1	1/1	./.	1/1	0/0	0/0	./.	0/0	0/0	0/0	0/0	0/0	0/0	0/0	0/0	0/0	0/0	0/0	0/0	./.	0/0	0/0	0/0	0/0	./.	0/0	0/0	0/0	0/0	./.	./.	0/0	./.	0/0	0/0	0/0	0/0	0/0	0/0	0/0	0/0	./.	./.	0/0	./.	0/0	0/0	0/0	0/0	0/0	0/1	0/0	0/0	0/0	0/0	0/0	0/0	0/0	1/1	1/1	./.
49416	55	49416:54	T	C	.	PASS	AF=0.061;NS=57	GT	0/0	0/1	0/1	0/0	0/0	0/1	0/1	0/0	./.	1/1	0/0	0/0	./.	0/0	0/0	0/0	0/0	0/0	0/0	0/0	0/0	0/0	0/0	0/0	0/0	./.	0/0	0/0	0/0	0/0	./.	0/0	0/0	0/0	0/0	./.	./.	0/0	./.	0/0	0/0	0/0	0/0	0/0	0/0	0/0	0/0	./.	./.	0/0	./.	0/0	0/0	0/0	0/0	0/0	0/0	0/0	0/0	0/0	0/0	0/0	0/0	0/0	0/1	0/0	0/0
49416	88	49416:87	G	A	.	PASS	AF=0.223;NS=56	GT	1/1	1/1	1/1	1/1	1/1	1/1	1/1	1/1	./.	1/1	0/0	0/0	./.	0/0	0/0	0/0	0/0	0/0	0/0	0/0	0/0	0/0	0/0	0/0	0/0	./.	0/0	0/0	0/0	0/0	./.	0/0	0/0	0/0	0/0	./.	./.	1/1	./.	0/0	0/0	0/0	0/0	0/0	0/0	0/0	0/0	./.	./.	0/0	./.	0/0	0/0	0/0	0/0	0/0	0/1	0/0	0/0	0/0	0/0	0/0	0/0	0/0	1/1	1/1	./.
49416	96	49416:95	G	C	.	PASS	AF=0.054;NS=56	GT	0/0	0/1	0/1	./.	0/0	0/0	0/0	0/0	./.	0/0	0/0	0/0	./.	0/0	0/0	0/0	0/0	0/0	0/0	0/0	0/0	0/0	0/0	0/0	0/0	./.	0/0	0/0	0/0	0/0	./.	0/0	0/0	0/0	0/0	./.	./.	1/1	./.	0/0	0/0	0/0	0/0	0/0	0/0	0/0	0/0	./.	./.	0/0	./.	0/0	0/0	0/0	0/0	0/0	0/0	0/0	0/0	0/0	0/0	0/0	0/0	0/0	0/1	0/0	0/1
49460	36	49460:35	T	C	.	PASS	AF=0.132;NS=57	GT	1/1	./.	0/1	0/1	./.	0/0	./.	1/1	0/0	0/0	0/0	0/0	./.	0/0	0/0	0/0	0/0	0/0	./.	./.	0/0	0/0	0/0	0/0	0/0	0/0	0/0	0/0	0/0	0/1	0/0	0/1	0/0	0/0	0/1	0/0	0/1	0/0	0/1	0/1	0/0	0/1	0/0	0/0	0/0	0/0	./.	0/0	0/0	0/0	0/1	0/0	0/0	0/0	0/0	0/0	0/0	./.	0/0	0/0	0/0	0/0	0/0	0/0	./.	./.	0/1
49460	67	49460:66	C	T	.	PASS	AF=0.071;NS=56	GT	./.	./.	0/0	0/0	0/0	0/0	./.	0/1	0/0	0/0	0/0	0/0	./.	0/0	0/0	0/0	0/0	0/0	./.	./.	0/0	0/0	0/0	0/0	0/0	0/0	0/0	0/1	0/0	0/0	0/1	0/1	0/0	0/1	0/0	0/0	0/0	0/1	0/0	0/0	./.	0/0	0/0	0/0	0/0	0/0	./.	0/0	./.	0/0	0/0	0/0	0/0	0/0	0/0	0/0	0/0	./.	0/0	0/0	0/0	0/0	0/0	0/0	./.	0/1	0/1
49460	94	49460:93	C	T	.	PASS	AF=0.093;NS=54	GT	1/1	./.	1/1	./.	0/0	./.	./.	0/1	0/0	0/0	0/0	0/0	./.	0/0	0/0	0/0	0/0	0/0	./.	./.	0/0	0/0	0/0	0/0	0/0	0/0	0/0	0/0	0/0	0/0	0/0	0/0	./.	0/0	0/1	0/0	0/0	0/0	0/1	0/0	./.	0/0	0/0	0/0	0/0	0/0	./.	0/1	./.	0/0	0/0	0/0	0/0	0/0	0/0	0/0	0/1	./.	0/0	0/0	0/0	0/0	0/0	0/0	./.	0/1	0/0
49483	56	49483:55	G	A	.	PASS	AF=0.083;NS=54	GT	0/0	0/0	./.	0/1	0/0	./.	0/1	./.	0/0	0/0	0/0	0/0	0/0	0/0	0/0	0/0	0/0	0/0	0/0	0/0	0/0	0/0	0/0	0/0	0/1	0/0	0/0	0/0	0/0	0/0	./.	./.	./.	0/0	0/0	./.	0/0	./.	0/1	0/0	0/0	0/0	0/0	0/0	./.	0/0	0/1	0/1	0/0	0/0	0/0	0/0	./.	./.	0/0	0/1	0/0	0/0	0/1	0/0	./.	0/0	0/0	0/0	0/0	./.	0/1
49543	15	49543:14	G	T	.	PASS	AF=0.196;NS=56	GT	1/1	1/1	1/1	1/1	1/1	1/1	1/1	1/1	./.	./.	0/0	0/0	0/0	0/0	0/0	0/0	0/0	0/0	0/0	./.	0/0	0/0	./.	0/0	0/0	0/0	0/0	0/0	0/0	0/0	0/1	./.	0/0	0/0	0/0	0/0	0/0	0/1	./.	0/0	0/0	0/0	./.	0/0	0/0	0/0	0/0	0/0	0/0	./.	1/1	0/0	0/0	0/0	0/0	0/0	0/0	0/0	0/0	0/0	0/0	0/0	0/0	./.	./.	1/1	./.
49822	37	49822:36	A	C	.	PASS	AF=0.188;NS=56	GT	0/0	0/1	0/0	0/0	0/0	0/1	./.	0/1	0/0	0/1	0/0	0/0	0/0	0/0	0/0	./.	./.	0/0	0/0	0/0	0/0	0/1	0/1	0/0	0/0	0/0	0/1	0/0	./.	0/0	./.	./.	./.	0/0	0/1	./.	0/1	0/1	0/1	0/0	0/0	0/0	0/0	./.	0/0	0/0	0/0	0/1	0/0	0/1	0/1	./.	0/0	0/0	0/1	0/1	0/1	0/0	0/0	0/1	0/0	0/1	0/0	0/0	0/1	0/1	./.
49827	24	49827:23	A	G	.	PASS	AF=0.321;NS=56	GT	0/0	0/0	0/0	0/0	0/0	./.	0/0	0/0	1/1	0/0	1/1	./.	1/1	1/1	./.	./.	1/1	./.	1/1	1/1	1/1	1/1	1/1	./.	1/1	1/1	1/1	1/1	0/0	0/0	0/0	0/1	0/0	0/0	0/0	0/0	./.	0/0	0/0	0/0	0/0	./.	1/1	1/1	1/1	0/0	0/0	0/0	0/0	0/0	0/0	0/0	0/0	./.	0/0	0/0	0/0	0/0	0/0	0/0	0/0	0/0	./.	./.	0/0	0/0	0/1
49827	36	49827:35	G	A	.	PASS	AF=0.102;NS=54	GT	0/0	0/0	0/0	0/0	0/0	./.	0/0	0/0	./.	0/0	1/1	./.	0/0	0/0	./.	./.	0/1	./.	./.	1/1	0/1	0/0	0/1	./.	1/1	0/0	0/0	0/1	0/0	0/0	0/0	0/0	0/0	0/0	0/0	0/0	./.	0/0	0/0	0/0	0/0	./.	0/0	0/1	0/0	0/0	0/0	0/0	0/0	0/0	0/0	0/0	0/0	./.	0/0	0/0	0/0	0/0	0/0	0/0	0/0	0/0	./.	./.	0/0	0/0	0/0
49827	106	49827:105	A	G	.	PASS	AF=0.309;NS=55	GT	0/0	0/0	0/0	0/0	0/0	./.	0/0	0/0	1/1	0/0	1/1	./.	1/1	1/1	./.	./.	1/1	./.	1/1	1/1	1/1	1/1	1/1	./.	1/1	1/1	1/1	1/1	0/0	0/0	0/0	0/1	0/0	0/0	0/0	0/0	./.	0/0	0/0	0/0	0/0	./.	./.	1/1	1/1	0/0	0/0	0/0	0/0	0/0	0/0	0/0	0/0	./.	0/0	0/0	0/0	0/0	0/0	0/0	0/0	0/0	./.	./.	0/0	0/0	0/1
49827	113	49827:112	T	C	.	PASS	AF=0.309;NS=55	GT	0/0	0/0	0/0	0/0	0/0	./.	0/0	0/0	1/1	0/0	1/1	./.	1/1	1/1	./.	./.	1/1	./.	1/1	1/1	1/1	1/1	1/1	./.	1/1	1/1	1/1	1/1	0/0	0/0	0/0	0/1	0/0	0/0	0/0	0/0	./.	0/0	0/0	0/0	0/0	./.	./.	1/1	1/1	0/0	0/0	0/0	0/0	0/0	0/0	0/0	0/0	./.	0/0	0/0	0/0	0/0	0/0	0/0	0/0	0/0	./.	./.	0/0	0/0	0/1
49827	116	49827:115	A	G	.	PASS	AF=0.309;NS=55	GT	0/0	0/0	0/0	0/0	0/0	./.	0/0	0/0	1/1	0/0	1/1	./.	1/1	1/1	./.	./.	1/1	./.	1/1	1/1	1/1	1/1	1/1	./.	1/1	1/1	1/1	1/1	0/0	0/0	0/0	0/1	0/0	0/0	0/0	0/0	./.	0/0	0/0	0/0	0/0	./.	./.	1/1	1/1	0/0	0/0	0/0	0/0	0/0	0/0	0/0	0/0	./.	0/0	0/0	0/0	0/0	0/0	0/0	0/0	0/0	./.	./.	0/0	0/0	0/1
49939	6	49939:5	C	A	.	PASS	AF=0.058;NS=60	GT	0/0	0/0	0/0	0/0	0/0	0/0	0/0	./.	0/0	0/0	0/0	0/1	0/0	0/1	0/0	0/0	0/0	0/0	0/1	0/0	0/0	0/0	./.	0/0	0/1	0/0	0/0	0/1	0/0	0/0	0/0	0/0	0/0	0/0	0/0	0/1	./.	./.	0/0	0/0	0/0	0/0	0/1	0/0	0/0	0/0	0/0	0/0	0/0	0/0	./.	./.	./.	0/0	0/0	0/0	0/0	0/0	0/0	0/0	0/0	0/0	0/0	0/0	0/0	0/0	0/0
49939	40	49939:39	A	T	.	PASS	AF=0.136;NS=59	GT	0/0	0/0	0/1	0/1	0/1	0/1	0/0	./.	0/0	0/1	0/0	0/0	0/0	0/0	0/0	0/1	0/0	0/0	0/0	0/0	0/0	0/0	0/0	0/0	0/0	0/1	0/0	0/0	0/1	0/1	./.	0/0	0/0	0/1	0/0	./.	./.	./.	0/0	0/0	0/0	0/0	0/0	0/0	0/0	./.	0/0	0/1	0/0	0/0	./.	./.	0/0	0/0	0/1	0/0	0/0	0/0	0/1	0/1	0/0	0/1	0/0	0/0	0/1	0/0	0/0
49939	70	49939:69	T	G	.	PASS	AF=0.245;NS=55	GT	0/0	0/0	0/1	0/1	0/1	0/1	0/0	./.	./.	0/1	0/0	0/1	0/0	0/1	0/1	0/1	./.	./.	0/1	0/0	./.	0/0	0/1	0/1	0/1	0/1	0/0	0/1	0/0	0/1	0/1	0/0	0/0	0/1	0/0	0/1	./.	./.	./.	0/0	0/0	0/0	0/1	0/0	0/0	./.	0/0	0/1	0/0	0/0	./.	./.	0/1	0/0	0/1	0/0	0/0	0/0	0/1	0/1	0/0	0/1	./.	0/0	0/1	0/0	0/0
49939	75	49939:74	A	G	.	PASS	AF=0.236;NS=55	GT	0/0	0/0	0/1	0/1	0/1	0/1	0/0	./.	./.	0/1	0/0	0/1	0/0	0/1	0/0	0/1	./.	./.	0/1	0/0	./.	0/0	0/1	0/1	0/1	0/1	0/0	0/1	0/0	0/1	0/1	0/0	0/0	0/1	0/0	0/1	./.	./.	./.	0/0	0/0	0/0	0/1	0/0	0/0	./.	0/0	0/1	0/0	0/0	./.	./.	0/1	0/0	0/1	0/0	0/0	0/0	0/1	0/1	0/0	0/1	./.	0/0	0/1	0/0	0/0
49979	10	49979:9	G	A	.	PASS	AF=0.308;NS=60	GT	0/1	0/1	0/1	./.	0/1	0/1	0/1	0/1	0/0	0/1	./.	0/0	0/0	0/0	0/0	0/0	0/0	0/0	0/0	0/0	0/0	0/0	0/0	0/0	0/0	0/0	0/0	0/0	0/1	0/1	0/1	0/1	0/1	0/1	./.	0/1	./.	0/1	0/1	0/1	0/1	0/1	0/0	0/0	0/0	./.	0/1	./.	0/1	./.	0/1	0/1	0/1	0/1	0/1	0/1	0/1	0/1	0/1	0/1	0/1	0/1	0/0	0/0	0/1	0/1	0/1
50015	47	50015:46	G	C	.	PASS	AF=0.404;NS=57	GT	0/1	0/1	./.	0/1	0/1	0/1	0/1	0/1	0/1	0/1	0/1	./.	./.	0/1	0/1	0/1	0/1	0/1	0/1	0/0	./.	0/1	0/0	0/1	0/1	./.	0/1	0/0	0/1	0/1	0/1	./.	0/1	0/1	0/0	./.	0/1	0/1	./.	./.	0/1	0/1	0/0	0/0	0/0	0/1	0/1	0/1	0/1	0/1	./.	0/0	0/1	0/0	0/1	0/1	0/1	0/1	0/1	0/1	0/1	0/1	0/0	0/0	0/1	0/1	0/1
50066	2	50066:1	C	G	.	PASS	AF=0.384;NS=56	GT	./.	./.	./.	0/0	./.	0/1	0/1	0/1	0/0	0/0	0/1	0/0	0/1	./.	0/1	0/0	0/1	0/1	0/0	0/1	0/1	0/1	0/1	0/1	0/0	./.	0/1	./.	0/1	0/1	0/1	0/1	./.	0/0	0/1	0/1	0/0	0/1	0/1	./.	0/1	0/1	0/1	0/1	0/1	0/0	0/1	0/1	0/0	0/1	0/0	0/1	0/1	0/1	./.	0/1	0/1	0/1	0/0	0/1	0/1	0/1	0/1	0/1	./.	0/1	0/1
50066	17	50066:16	C	T	.	PASS	AF=0.076;NS=59	GT	./.	./.	./.	0/1	0/1	0/0	./.	0/0	0/0	0/0	0/0	0/0	0/0	0/0	0/0	0/0	0/0	0/0	0/0	0/0	0/0	0/0	0/0	0/0	0/0	0/0	0/0	0/0	./.	0/0	0/0	0/0	./.	0/0	0/0	./.	0/1	0/1	0/0	0/0	0/0	0/0	0/0	0/0	0/0	0/1	0/0	0/0	0/1	0/0	0/0	0/0	0/0	0/0	0/1	0/0	0/0	0/0	0/1	0/0	0/0	./.	0/0	0/0	0/1	0/0	0/0
50074	47	50074:46	T	C	.	PASS	AF=0.127;NS=55	GT	0/0	0/0	0/0	0/0	0/0	0/0	0/0	./.	0/0	./.	./.	0/0	0/1	0/0	0/0	./.	./.	0/0	0/0	0/0	0/0	0/0	0/0	0/0	./.	0/1	0/0	0/0	0/1	0/0	0/0	0/1	0/1	0/1	0/0	0/0	0/0	./.	0/0	0/0	0/0	0/0	0/0	0/1	./.	0/1	0/0	./.	./.	0/0	0/0	0/0	0/1	./.	0/1	0/0	0/1	0/0	0/1	0/0	./.	0/1	0/0	0/0	0/0	0/0	0/1
50074	57	50074:56	C	A	.	PASS	AF=0.056;NS=54	GT	0/0	0/0	0/0	0/0	0/0	0/0	0/0	0/0	0/0	./.	./.	0/0	0/0	0/1	0/1	0/0	0/0	./.	0/0	0/1	./.	1/1	0/0	0/0	0/0	0/1	0/0	0/0	0/0	0/0	0/0	0/0	0/0	0/0	0/0	0/0	0/0	0/0	0/0	0/0	0/0	0/0	./.	./.	./.	0/0	0/0	0/0	./.	./.	0/0	0/0	./.	./.	0/0	0/0	0/0	0/0	0/0	0/0	./.	0/0	./.	0/0	0/0	0/0	0/0
50095	2	50095:1	A	G	.	PASS	AF=0.500;NS=57	GT	1/1	1/1	1/1	1/1	1/1	./.	1/1	1/1	1/1	0/0	1/1	1/1	1/1	1/1	1/1	1/1	1/1	./.	./.	1/1	1/1	1/1	1/1	1/1	1/1	./.	1/1	1/1	0/1	0/0	0/0	0/0	0/0	0/0	0/0	0/0	0/0	0/0	0/0	0/0	0/0	0/1	./.	1/1	./.	0/0	0/0	0/0	0/0	0/0	0/0	0/0	0/0	./.	0/1	0/0	0/0	./.	0/0	0/0	0/0	./.	./.	1/1	1/1	1/1	0/0
50239	52	50239:51	C	T	.	PASS	AF=0.105;NS=57	GT	0/0	0/0	0/0	0/0	0/0	0/0	0/0	0/0	0/1	0/0	./.	1/1	0/0	0/1	./.	./.	0/0	0/0	0/0	0/0	0/0	0/0	0/0	0/0	0/1	./.	0/1	./.	0/0	0/0	0/0	0/0	0/0	0/0	0/0	./.	0/0	0/0	0/0	0/1	0/0	0/0	./.	0/0	0/0	0/0	0/0	0/0	0/0	0/1	0/0	0/1	0/0	./.	0/0	./.	0/0	0/0	./.	0/0	0/0	0/1	0/0	1/1	0/0	0/0	0/0
50286	108	50286:107	C	T	.	PASS	AF=0.130;NS=54	GT	0/0	0/0	0/0	0/1	0/1	0/0	0/0	0/0	0/1	0/0	0/0	0/0	./.	0/0	0/0	./.	./.	0/0	0/1	0/0	0/0	0/1	0/0	0/0	0/0	0/0	0/0	0/0	0/0	./.	./.	0/0	0/0	0/1	0/1	0/0	0/1	0/0	0/1	0/1	0/0	./.	0/0	0/1	0/0	0/0	0/0	./.	0/0	0/0	0/0	0/0	0/1	./.	./.	0/1	0/0	0/0	0/0	./.	./.	0/0	0/0	./.	./.	0/0	0/1
50286	112	50286:111	A	G	.	PASS	AF=0.074;NS=54	GT	0/0	0/0	0/0	0/0	0/0	0/0	0/0	0/0	./.	0/0	0/0	0/0	./.	0/0	0/0	./.	./.	0/0	0/0	0/1	0/0	0/0	0/0	0/1	0/0	0/1	0/0	0/0	0/0	0/0	./.	0/0	./.	0/0	0/0	0/0	0/0	0/0	0/0	0/0	0/0	./.	0/0	0/0	0/0	0/1	0/0	./.	0/0	0/0	0/0	0/1	0/0	./.	./.	0/0	0/0	0/0	0/1	./.	./.	0/1	0/0	0/1	./.	0/0	0/0
50324	34	50324:33	G	C	.	PASS	AF=0.052;NS=58	GT	0/0	0/0	0/0	0/0	0/0	./.	0/1	0/0	0/0	0/0	0/0	0/0	./.	0/0	0/0	0/0	./.	0/0	0/0	0/0	0/1	0/0	0/0	0/0	0/0	0/0	0/0	0/0	0/0	0/0	0/0	0/0	0/0	0/0	0/0	./.	0/0	0/0	0/0	0/0	0/0	0/1	0/0	0/0	0/0	0/0	0/0	./.	0/1	0/0	0/1	./.	./.	./.	0/0	0/0	0/1	0/0	0/0	0/0	0/0	0/0	0/0	0/0	0/0	./.	0/0
50413	10	50413:9	G	A	.	PASS	AF=0.080;NS=56	GT	0/1	0/1	0/0	./.	./.	./.	0/1	./.	0/0	0/0	./.	0/0	0/0	0/0	0/0	0/0	0/0	0/0	0/0	0/1	0/0	0/0	0/0	0/0	./.	0/0	0/1	0/0	0/0	0/1	0/0	0/0	0/0	0/0	0/1	0/0	0/0	0/0	0/0	./.	0/0	0/0	0/0	0/0	0/0	0/0	0/0	0/0	0/0	0/0	./.	0/0	0/0	0/0	./.	./.	./.	0/0	0/0	0/0	0/0	0/0	0/0	0/0	0/1	0/1	0/0
50413	41	50413:40	A	G	.	PASS	AF=0.083;NS=54	GT	0/0	0/0	0/0	./.	./.	./.	0/0	0/1	0/0	0/0	0/0	0/0	0/0	0/0	0/0	0/0	0/0	0/0	0/0	0/0	0/0	0/0	0/0	0/0	0/0	0/0	0/0	0/0	0/0	0/0	./.	./.	0/0	0/0	0/0	0/1	0/0	0/1	0/1	./.	0/0	0/1	0/0	0/0	0/0	0/0	0/0	./.	0/0	0/1	0/0	0/0	0/1	0/1	./.	./.	./.	0/0	0/0	./.	0/1	0/0	0/0	0/0	0/0	./.	./.
50413	44	50413:43	T	C	.	PASS	AF=0.053;NS=57	GT	0/0	0/0	0/0	./.	./.	./.	0/0	0/1	0/0	0/0	0/0	0/0	0/0	0/0	0/0	0/0	0/0	0/0	0/0	0/0	0/0	0/0	0/0	0/0	0/0	0/0	0/0	0/0	0/0	0/0	0/0	0/0	0/0	0/0	0/0	0/0	0/0	0/1	0/1	./.	0/0	0/0	0/0	0/0	0/0	0/0	0/0	./.	0/0	0/0	0/0	0/0	0/1	0/1	./.	./.	./.	0/0	0/0	./.	0/1	0/0	0/0	0/0	0/0	./.	0/0
50441	36	50441:35	G	A	.	PASS	AF=0.080;NS=56	GT	0/0	0/0	0/0	1/1	0/1	./.	0/0	./.	0/0	0/0	0/0	0/0	0/0	0/0	./.	0/0	0/0	0/0	0/0	./.	0/0	0/0	./.	0/0	0/0	0/0	0/0	0/1	0/0	./.	0/0	0/0	0/0	0/1	0/0	0/0	0/0	./.	0/0	0/1	0/1	0/0	0/0	0/0	0/0	0/0	./.	0/1	0/0	0/0	0/0	0/0	0/0	0/0	0/0	./.	0/0	0/1	0/0	0/0	./.	0/0	0/0	0/0	./.	0/0	0/0
50520	56	50520:55	A	G	.	PASS	AF=0.053;NS=57	GT	0/1	0/1	0/0	0/0	0/0	0/0	./.	0/0	0/0	0/0	0/0	./.	0/0	./.	0/0	0/0	./.	0/0	0/0	0/0	0/0	0/0	0/0	0/0	0/0	0/0	0/0	0/0	0/0	./.	0/0	0/0	0/1	0/0	0/0	0/0	0/0	0/0	0/0	0/0	0/0	0/0	0/0	0/0	./.	0/0	./.	0/0	0/0	0/0	0/1	0/0	0/0	./.	0/0	0/0	0/0	0/0	0/1	./.	0/0	0/1	0/0	0/0	./.	0/0	0/0
50520	62	50520:61	G	A	.	PASS	AF=0.053;NS=57	GT	0/1	0/1	0/0	0/0	0/0	0/0	./.	0/0	0/0	0/0	0/0	./.	0/0	./.	0/0	0/0	./.	0/0	0/0	0/0	0/0	0/0	0/0	0/0	0/0	0/0	0/0	0/0	0/0	./.	0/0	0/0	0/1	0/0	0/0	0/0	0/0	0/0	0/0	0/0	0/0	0/0	0/0	0/0	./.	0/0	./.	0/0	0/0	0/0	0/1	0/0	0/0	./.	0/0	0/0	0/0	0/0	0/1	./.	0/0	0/1	0/0	0/0	./.	0/0	0/0
50525	67	50525:66	T	C	.	PASS	AF=0.062;NS=56	GT	0/0	0/0	0/0	0/0	0/0	0/0	0/0	0/0	0/0	0/1	0/0	0/0	0/0	0/0	0/1	0/0	./.	./.	0/0	./.	0/0	./.	0/0	0/0	0/0	0/0	./.	0/0	0/0	./.	0/0	0/0	0/0	0/0	0/0	0/1	0/1	0/0	0/0	0/0	0/0	0/0	./.	0/0	0/0	./.	0/1	0/0	./.	0/0	./.	0/0	0/1	0/0	0/0	0/0	0/0	0/0	0/0	0/0	0/0	0/0	0/1	./.	0/0	0/0	0/0
50594	43	50594:42	G	A	.	PASS	AF=0.071;NS=56	GT	0/0	0/0	0/0	0/0	0/0	0/0	./.	./.	0/0	0/0	0/0	./.	0/0	0/0	0/0	0/0	0/0	0/0	0/0	./.	./.	0/0	0/0	./.	0/0	0/0	0/0	0/0	0/0	0/0	0/0	0/0	0/0	0/0	0/1	0/0	0/0	0/0	0/0	0/0	0/0	./.	0/0	./.	0/0	0/0	0/0	0/0	0/0	0/0	0/1	0/1	./.	0/0	0/1	0/0	0/0	./.	0/1	0/1	0/1	0/1	./.	0/0	0/0	0/0	0/0
50597	35	50597:34	G	A	.	PASS	AF=0.108;NS=60	GT	./.	0/0	1/1	0/0	1/1	1/1	1/1	1/1	0/0	0/0	0/0	0/0	0/0	0/0	0/0	./.	0/0	0/0	0/0	0/0	0/0	0/0	0/0	0/0	0/0	0/0	0/0	0/0	0/0	./.	0/0	0/0	0/0	0/0	0/0	0/0	0/0	0/0	0/0	0/0	0/0	0/0	0/0	0/0	0/0	0/0	0/0	0/0	0/0	0/0	0/0	0/0	0/0	0/0	./.	0/0	0/0	0/0	0/0	0/0	./.	0/0	0/0	./.	0/1	1/1	./.
50597	112	50597:111	A	G	.	PASS	AF=0.383;NS=60	GT	./.	0/0	0/0	0/0	0/0	0/0	0/0	0/0	1/1	0/0	1/1	1/1	1/1	1/1	1/1	./.	1/1	1/1	1/1	1/1	1/1	1/1	1/1	1/1	1/1	1/1	1/1	1/1	0/0	./.	0/0	0/0	0/0	0/0	0/1	0/0	0/0	0/1	0/0	0/0	0/0	0/0	1/1	1/1	1/1	0/0	0/0	0/0	0/0	0/0	0/0	0/0	0/0	0/0	./.	0/0	0/0	0/0	0/0	0/0	./.	0/0	1/1	./.	0/0	0/0	./.
50659	30	50659:29	A	G	.	PASS	AF=0.112;NS=58	GT	./.	0/0	0/1	0/1	0/0	0/1	0/0	1/1	./.	./.	0/0	0/0	0/0	0/0	0/0	0/1	0/0	0/0	0/0	0/1	0/0	0/0	0/0	0/0	0/0	0/0	0/0	0/0	0/1	0/0	0/0	0/0	0/0	0/0	0/1	0/0	0/0	0/0	0/0	0/0	0/0	0/0	0/0	0/0	0/0	0/1	0/1	0/0	0/0	0/0	0/1	0/0	./.	0/0	0/1	0/0	./.	./.	0/0	0/0	./.	./.	0/0	0/0	0/0	./.	0/0
50659	114	50659:113	G	A	.	PASS	AF=0.185;NS=54	GT	./.	0/0	1/1	0/1	0/0	0/1	0/0	1/1	./.	./.	0/0	0/0	0/0	0/0	0/0	0/1	0/0	0/0	0/0	0/1	0/0	0/0	0/1	0/0	0/0	0/0	0/0	0/0	0/0	0/1	0/0	0/0	0/0	0/1	1/1	0/1	0/0	0/1	0/0	0/0	0/1	0/0	0/0	0/0	0/1	0/1	./.	0/0	0/0	./.	./.	0/0	./.	0/1	./.	0/1	./.	./.	0/0	0/0	./.	./.	0/0	0/0	0/0	./.	0/0
50659	132	50659:131	C	T	.	PASS	AF=0.091;NS=55	GT	./.	0/0	0/1	0/1	0/0	0/1	0/0	1/1	./.	./.	0/0	0/0	0/0	0/0	0/0	0/1	0/0	0/0	0/0	0/1	0/0	0/0	0/0	0/0	0/0	0/0	0/0	0/0	0/0	0/0	0/0	0/0	0/0	0/0	0/1	0/0	0/0	0/0	0/0	0/0	0/0	0/0	0/0	0/0	0/0	0/1	./.	0/0	0/0	./.	0/1	0/0	./.	0/0	./.	0/0	./.	./.	0/0	0/0	./.	./.	0/0	0/0	0/0	./.	0/0
50677	13	50677:12	A	G	.	PASS	AF=0.102;NS=54	GT	0/0	0/1	0/0	0/1	0/1	0/0	0/0	0/0	0/0	0/0	0/0	0/0	0/0	0/0	./.	0/0	0/0	0/0	0/1	0/0	0/0	0/0	./.	0/0	0/0	0/0	0/0	0/0	0/0	./.	0/0	./.	0/0	0/0	0/0	0/0	0/1	0/1	./.	0/0	0/0	./.	0/0	0/0	0/0	./.	./.	0/0	0/0	0/0	./.	./.	0/0	0/1	0/1	0/0	0/0	./.	0/0	0/1	./.	0/1	0/0	0/0	0/1	0/0	./.
50677	14	50677:13	C	T	.	PASS	AF=0.056;NS=54	GT	0/0	0/0	0/0	0/0	0/1	0/0	0/0	0/0	0/0	0/0	0/0	0/0	0/0	0/0	./.	0/0	0/0	0/0	0/1	0/0	0/0	0/0	./.	0/0	0/0	0/0	0/0	0/0	0/0	./.	0/0	./.	0/0	0/0	0/0	0/0	0/1	0/1	./.	0/0	0/0	./.	0/0	0/0	0/0	./.	./.	0/0	0/0	0/0	./.	./.	0/0	0/1	0/1	0/0	0/0	./.	0/0	0/0	./.	0/0	0/0	0/0	0/0	0/0	./.
50750	41	50750:40	G	T	.	PASS	AF=0.091;NS=55	GT	./.	0/0	0/1	0/0	0/0	0/0	0/0	./.	0/0	0/0	0/0	0/0	0/0	./.	0/0	0/1	0/0	0/0	0/0	./.	./.	0/0	./.	0/0	0/0	0/0	0/0	0/0	0/1	./.	0/0	0/0	0/0	1/1	0/0	0/0	0/0	0/0	./.	0/0	./.	0/0	0/0	0/0	0/0	0/0	0/1	0/0	1/1	./.	0/0	0/0	0/0	./.	0/0	0/0	0/0	0/0	0/0	0/0	0/0	0/0	./.	0/0	0/0	1/1	0/0
50750	62	50750:61	G	T	.	PASS	AF=0.055;NS=55	GT	./.	0/0	0/0	0/0	0/0	0/0	1/1	./.	0/0	0/0	0/0	0/0	0/0	./.	0/0	0/0	0/0	0/0	0/0	./.	./.	0/0	./.	0/0	0/0	0/0	0/0	0/0	0/0	./.	0/0	0/0	0/0	0/0	./.	0/0	0/0	0/0	0/0	0/1	./.	0/0	0/0	0/0	0/0	0/0	0/0	0/0	0/0	./.	0/0	0/0	0/1	./.	0/0	0/0	0/0	0/0	0/0	0/0	0/0	1/1	./.	0/0	0/0	0/0	0/0
50750	71	50750:70	C	G	.	PASS	AF=0.056;NS=54	GT	./.	0/0	0/0	0/0	0/0	0/0	./.	./.	0/0	0/0	0/0	0/0	0/0	./.	0/0	0/0	0/1	0/0	0/0	./.	./.	0/0	./.	0/1	0/0	0/0	0/0	0/0	0/0	./.	0/0	0/0	0/0	0/0	./.	0/0	0/0	0/0	0/0	0/1	./.	0/0	0/0	0/0	0/0	0/0	0/0	0/0	0/0	./.	0/0	0/0	0/1	./.	0/0	0/0	0/0	0/0	0/0	0/0	0/0	1/1	./.	0/0	0/0	0/0	0/0
50750	74	50750:73	A	G	.	PASS	AF=0.055;NS=55	GT	./.	0/0	0/0	0/0	0/0	0/0	1/1	./.	0/0	0/0	0/0	0/0	0/0	./.	0/0	0/0	0/0	0/0	0/0	./.	./.	0/0	./.	0/0	0/0	0/0	0/0	0/0	0/0	./.	0/0	0/0	0/0	0/0	./.	0/0	0/0	0/0	0/0	0/1	./.	0/0	0/0	0/0	0/0	0/0	0/0	0/0	0/0	./.	0/0	0/0	0/1	./.	0/0	0/0	0/0	0/0	0/0	0/0	0/0	1/1	./.	0/0	0/0	0/0	0/0
50765	19	50765:18	A	G	.	PASS	AF=0.056;NS=54	GT	./.	0/0	0/0	0/0	./.	0/1	0/1	./.	0/0	0/0	0/0	./.	0/0	./.	./.	0/0	0/0	0/0	0/0	0/0	0/0	0/0	./.	0/0	0/0	0/0	0/0	0/0	0/0	0/1	0/0	0/0	0/0	0/0	./.	0/0	0/1	0/1	0/0	0/0	0/1	0/0	0/0	0/0	0/0	0/0	./.	0/0	0/0	0/0	0/0	0/0	0/0	0/0	./.	0/0	0/0	./.	0/0	0/0	./.	0/0	./.	0/0	0/0	0/0	0/0
50808	16	50808:15	G	A	.	PASS	AF=0.064;NS=55	GT	0/1	0/1	0/1	0/0	./.	0/1	./.	0/1	0/0	0/0	./.	0/0	0/0	./.	0/0	./.	0/0	0/0	0/0	0/0	0/0	./.	0/0	0/0	0/0	0/0	0/0	0/0	0/0	./.	0/0	./.	0/0	0/0	0/0	0/0	0/0	0/0	0/0	0/0	0/0	./.	0/0	0/0	0/0	0/0	0/0	0/0	0/0	0/0	0/0	0/0	./.	0/0	0/0	0/0	./.	0/0	./.	0/0	0/0	0/0	0/0	0/0	0/1	0/1	0/0
50808	22	50808:21	T	C	.	PASS	AF=0.357;NS=56	GT	0/0	0/0	0/0	0/0	./.	0/0	0/0	0/0	1/1	0/0	./.	1/1	1/1	./.	1/1	./.	1/1	1/1	1/1	1/1	1/1	./.	1/1	1/1	1/1	1/1	1/1	1/1	0/0	./.	0/0	./.	0/0	0/0	0/0	0/0	0/0	0/0	0/0	0/0	0/0	./.	1/1	1/1	1/1	0/0	0/0	0/0	0/0	0/0	0/0	0/0	./.	0/0	0/0	0/0	./.	0/0	./.	0/0	0/0	0/0	1/1	1/1	0/0	0/0	0/0
50855	21	50855:20	T	G	.	PASS	AF=0.421;NS=57	GT	./.	0/1	0/1	./.	./.	0/1	0/1	0/1	0/1	0/0	0/1	0/1	./.	0/1	0/1	0/1	0/1	0/1	0/1	0/1	0/1	0/0	0/1	0/1	0/1	0/1	0/1	0/1	0/1	0/1	./.	0/1	0/0	0/1	0/1	0/0	0/1	0/1	0/0	0/1	0/0	0/1	0/1	0/1	0/1	0/1	0/1	0/1	0/1	./.	./.	0/1	./.	0/1	0/1	0/1	0/0	0/1	0/1	0/0	0/1	0/1	./.	0/1	0/1	0/0	./.
50973	4	50973:3	G	A	.	PASS	AF=0.070;NS=57	GT	0/0	0/0	0/0	0/0	0/0	0/0	0/0	0/1	./.	0/0	0/0	./.	0/0	0/0	./.	./.	0/0	0/0	0/0	0/0	0/0	0/0	0/0	0/0	0/0	0/0	0/0	0/0	0/0	0/0	0/1	./.	0/0	./.	0/1	0/0	0/0	0/0	0/0	./.	0/0	0/0	0/0	0/0	0/0	0/0	0/0	0/0	0/1	0/0	0/0	0/0	0/0	0/0	./.	0/1	0/0	0/1	0/1	./.	0/0	./.	0/0	0/0	0/0	0/0	0/1
50973	28	50973:27	A	C	.	PASS	AF=0.089;NS=56	GT	0/0	0/0	0/0	0/0	0/0	0/0	0/0	0/1	./.	0/0	0/0	./.	0/0	0/0	./.	./.	0/0	0/0	0/0	0/0	0/0	0/0	0/0	0/0	0/0	0/0	0/0	0/0	0/0	0/0	0/1	./.	0/0	./.	0/1	0/0	0/0	./.	0/0	./.	0/0	0/0	0/0	0/0	0/0	0/0	0/0	0/0	1/1	0/0	0/0	0/0	0/0	0/0	./.	0/1	0/0	1/1	0/1	./.	0/0	./.	0/0	0/0	0/0	0/0	0/1
51142	39	51142:38	C	A	.	PASS	AF=0.111;NS=54	GT	0/0	0/0	0/0	./.	0/0	0/0	0/0	0/0	./.	0/0	0/0	0/0	./.	0/0	0/0	0/0	0/0	0/0	0/0	./.	0/0	0/1	0/0	0/0	0/0	0/0	0/0	./.	0/0	./.	0/1	0/1	0/1	./.	./.	0/0	0/0	0/0	0/0	0/1	0/1	0/0	0/0	0/0	0/0	./.	0/1	0/1	0/0	0/0	0/0	0/0	./.	./.	0/0	./.	0/1	0/1	0/0	0/0	0/0	0/0	0/0	./.	0/0	0/0	1/1
51142	59	51142:58	C	G	.	PASS	AF=0.056;NS=54	GT	0/0	0/0	0/0	./.	0/0	0/0	0/0	0/0	./.	0/0	0/0	0/0	./.	0/0	0/0	0/0	0/0	0/0	0/0	./.	0/0	0/0	0/0	0/0	0/0	0/0	0/0	./.	0/0	./.	0/0	0/1	0/0	./.	./.	0/0	0/1	0/0	0/0	0/0	0/0	0/1	0/0	0/0	0/0	./.	0/0	0/0	0/0	0/0	0/0	0/0	./.	./.	0/0	./.	0/1	0/1	0/0	0/1	0/0	0/0	0/0	./.	0/0	0/0	0/0
51243	45	51243:44	C	T	.	PASS	AF=0.083;NS=54	GT	0/0	0/0	0/0	0/0	0/0	0/0	0/0	0/0	./.	./.	0/0	0/0	0/1	0/0	0/0	0/1	./.	./.	./.	0/1	0/0	0/0	0/0	0/1	0/1	0/0	0/0	./.	0/0	./.	0/0	./.	./.	0/0	0/0	0/1	0/0	0/0	0/0	0/0	0/0	0/0	0/0	0/0	0/0	0/1	0/0	./.	./.	0/1	0/0	0/0	0/0	0/0	0/0	./.	0/0	0/1	0/0	0/0	0/0	./.	0/0	0/0	0/0	0/0	0/0
51437	39	51437:38	T	G	.	PASS	AF=0.065;NS=62	GT	0/0	0/0	0/0	0/0	0/0	0/0	0/0	0/0	0/0	0/0	0/0	0/0	./.	0/0	0/0	0/0	0/0	0/0	./.	0/0	0/0	0/0	0/0	0/0	0/0	./.	0/1	0/0	0/0	0/0	0/0	0/0	0/0	0/0	0/1	0/0	0/1	0/1	0/0	0/1	0/1	./.	0/0	0/0	0/0	0/0	0/0	0/0	0/0	0/0	0/0	./.	0/0	0/0	0/0	0/0	0/0	0/1	0/0	0/0	0/1	0/0	0/0	0/0	0/0	0/0	0/0
51437	58	51437:57	A	G	.	PASS	AF=0.190;NS=58	GT	0/0	0/0	0/0	0/0	0/1	0/0	0/0	0/0	0/0	0/1	./.	0/1	./.	./.	0/0	0/0	0/1	0/1	0/0	./.	0/0	0/1	0/1	0/1	0/1	./.	0/0	0/1	0/1	0/1	0/1	0/0	0/1	0/0	./.	0/0	0/0	0/0	0/0	0/0	0/0	./.	0/1	0/0	0/0	0/0	0/0	0/0	0/0	0/0	0/0	./.	0/0	0/1	1/1	0/0	0/0	0/0	0/1	0/1	0/0	0/1	0/1	0/0	./.	0/0	0/0
51437	71	51437:70	G	A	.	PASS	AF=0.103;NS=58	GT	./.	./.	0/1	0/1	0/0	./.	0/1	0/1	0/0	0/0	0/0	0/0	./.	0/0	0/0	0/0	0/0	0/0	0/0	0/0	0/0	0/0	0/0	0/0	0/0	./.	0/0	0/0	0/0	0/0	./.	0/1	0/0	0/0	0/0	0/1	0/0	./.	0/0	0/0	0/0	./.	0/0	0/0	0/0	0/0	0/0	0/1	0/1	0/0	0/0	./.	0/0	0/0	0/0	0/0	0/1	0/0	0/0	0/0	0/0	0/0	0/0	0/0	0/1	0/1	0/1
51461	21	51461:20	G	A	.	PASS	AF=0.380;NS=54	GT	0/0	0/1	./.	0/0	0/0	./.	0/0	0/0	1/1	./.	./.	1/1	./.	1/1	1/1	1/1	1/1	1/1	0/1	1/1	1/1	1/1	1/1	1/1	1/1	1/1	1/1	0/0	0/0	0/0	0/0	0/0	0/0	./.	0/0	0/0	./.	0/0	0/0	0/0	0/0	./.	1/1	0/0	1/1	0/0	0/0	./.	./.	./.	0/0	0/0	0/0	0/0	0/0	0/0	0/0	0/0	./.	0/0	./.	0/0	1/1	1/1	0/1	0/0	0/0
51503	21	51503:20	C	A	.	PASS	AF=0.054;NS=56	GT	0/1	0/0	0/0	0/0	0/0	0/0	./.	0/0	0/0	0/0	./.	0/0	0/0	0/0	0/0	0/0	./.	0/0	0/0	./.	0/0	0/1	./.	0/0	0/0	0/0	0/0	0/0	0/1	0/0	0/0	0/0	0/0	0/0	0/0	0/0	0/0	./.	0/0	0/1	0/0	./.	0/0	0/0	./.	0/0	./.	0/0	0/0	./.	0/0	0/0	0/0	./.	0/1	0/1	0/0	0/0	0/0	0/0	0/0	0/0	0/0	0/0	0/0	0/0	0/0
51562	170	51562:169	A	T	.	PASS	AF=0.345;NS=55	GT	0/0	0/0	0/0	0/0	0/0	./.	0/0	0/0	./.	0/0	./.	./.	1/1	./.	1/1	1/1	1/1	./.	1/1	1/1	0/1	1/1	1/1	1/1	1/1	1/1	1/1	1/1	0/1	0/0	0/0	0/0	0/0	0/0	0/0	./.	0/0	./.	0/0	0/0	0/0	0/0	0/1	1/1	1/1	0/0	0/0	0/0	0/0	0/0	0/0	0/0	0/0	./.	0/1	0/0	0/0	0/0	0/0	0/0	0/0	0/0	1/1	1/1	./.	./.	./.
51602	8	51602:7	C	A	.	PASS	AF=0.130;NS=54	GT	0/0	0/1	0/0	./.	0/0	0/0	0/0	0/1	0/0	0/0	0/1	0/0	0/0	0/0	./.	0/0	0/0	0/0	0/0	0/0	0/0	0/0	0/0	0/0	./.	0/0	0/1	0/1	./.	0/0	./.	0/0	0/1	0/0	./.	0/1	0/0	0/0	0/1	0/1	0/0	0/0	0/0	0/0	0/0	0/1	0/0	./.	0/0	0/0	0/0	0/0	0/0	0/0	0/1	0/1	./.	0/0	./.	./.	0/1	./.	./.	0/0	./.	0/1	0/0
51602	33	51602:32	T	C	.	PASS	AF=0.079;NS=57	GT	0/1	0/0	0/0	./.	0/0	0/1	0/0	0/0	0/0	0/0	0/0	0/0	0/0	0/1	./.	0/0	0/0	0/0	0/0	0/0	0/0	0/0	0/0	0/0	./.	0/0	0/0	0/0	0/0	0/0	./.	0/1	0/0	0/0	0/0	0/0	0/0	0/0	0/1	0/0	0/0	0/0	0/1	0/0	0/0	0/1	0/0	0/0	0/0	0/1	0/0	0/0	0/0	0/0	0/1	0/0	0/0	0/0	./.	./.	0/0	./.	./.	0/0	./.	0/0	./.
51602	34	51602:33	A	T	.	PASS	AF=0.079;NS=57	GT	0/1	0/0	0/0	./.	0/0	0/1	0/0	0/0	0/0	0/0	0/0	0/0	0/0	0/1	./.	0/0	0/0	0/0	0/0	0/0	0/0	0/0	0/0	0/0	./.	0/0	0/0	0/0	0/0	0/0	./.	0/1	0/0	0/0	0/0	0/0	0/0	0/0	0/1	0/0	0/0	0/0	0/1	0/0	0/0	0/1	0/0	0/0	0/0	0/1	0/0	0/0	0/0	0/0	0/1	0/0	0/0	0/0	./.	./.	0/0	./.	./.	0/0	./.	0/0	./.
51602	40	51602:39	T	C	.	PASS	AF=0.118;NS=55	GT	0/1	0/0	0/0	./.	0/0	0/1	0/0	0/0	0/0	0/0	0/0	0/0	0/0	0/1	./.	0/1	0/0	0/0	0/0	0/0	0/0	0/0	0/0	0/1	./.	0/0	0/0	0/0	0/1	0/0	./.	0/1	0/0	0/1	0/0	0/0	0/0	0/0	./.	0/0	0/0	0/0	0/1	0/0	0/0	0/1	0/0	0/0	0/0	0/1	0/0	0/0	0/0	0/0	0/1	0/0	./.	0/0	./.	./.	0/0	./.	./.	0/0	./.	0/1	./.
51722	71	51722:70	A	T	.	PASS	AF=0.083;NS=54	GT	0/0	0/1	0/0	0/0	0/0	./.	0/1	0/0	./.	0/0	0/0	0/0	0/0	./.	./.	./.	0/0	0/0	0/0	0/1	./.	0/0	0/0	0/1	0/0	0/1	./.	0/0	0/0	0/0	0/1	0/0	0/0	0/0	0/0	0/0	0/0	0/0	./.	0/0	0/1	0/0	0/0	0/0	./.	0/0	0/0	0/0	./.	0/1	./.	0/0	0/0	0/0	./.	0/0	0/0	./.	0/0	0/0	0/0	0/0	0/0	0/0	0/1	0/0	0/0
51736	79	51736:78	C	G	.	PASS	AF=0.064;NS=55	GT	0/0	0/0	./.	./.	0/0	0/0	0/0	0/0	0/1	0/0	0/0	0/0	0/0	0/1	0/1	0/0	0/1	0/0	./.	./.	./.	0/0	0/0	0/0	0/0	0/0	./.	0/0	0/0	./.	0/1	0/0	0/0	0/0	0/0	0/0	./.	0/0	0/1	0/0	0/0	0/0	./.	0/0	0/0	./.	0/0	0/0	0/0	./.	0/0	0/0	0/0	0/0	0/0	0/1	0/0	0/0	0/0	0/0	0/0	0/0	0/0	0/0	./.	0/0	0/0
51736	98	51736:97	A	G	.	PASS	AF=0.056;NS=54	GT	0/0	0/0	./.	0/0	0/0	0/0	0/0	0/0	0/1	0/0	0/1	0/1	0/0	0/1	0/0	0/0	0/1	0/0	./.	./.	./.	0/0	0/0	0/0	0/1	0/0	./.	0/0	0/0	./.	0/0	0/0	./.	0/0	0/0	0/0	./.	0/0	0/0	0/0	0/0	0/0	./.	0/0	0/0	./.	0/0	0/0	0/0	./.	0/0	0/0	0/0	0/0	0/0	0/0	0/0	0/0	0/0	0/0	0/0	0/0	0/0	./.	./.	0/0	0/0
51776	4	51776:3	C	G	.	PASS	AF=0.095;NS=63	GT	0/0	./.	0/0	0/0	0/0	0/1	0/0	0/0	0/1	0/1	0/0	0/0	0/0	0/0	0/0	0/0	0/0	0/1	0/0	0/0	0/0	0/0	0/0	0/0	0/0	0/0	0/0	0/1	0/0	0/0	0/0	0/0	0/0	0/0	0/0	0/0	0/1	0/0	0/1	0/0	0/1	0/0	0/0	0/0	./.	0/0	0/0	0/0	0/1	0/0	0/0	0/0	0/1	0/0	0/0	0/1	0/0	0/0	0/0	0/0	0/0	0/0	./.	0/1	0/0	./.	0/0
51823	4	51823:3	G	A	.	PASS	AF=0.167;NS=57	GT	0/1	0/0	0/0	0/0	0/1	0/1	0/0	0/1	0/0	0/1	0/0	0/0	0/0	0/1	./.	./.	0/0	./.	0/0	./.	0/0	0/0	./.	0/0	0/0	0/1	0/0	./.	0/0	0/0	0/0	0/0	0/1	0/0	./.	0/0	0/1	0/0	0/0	0/1	0/0	0/0	./.	0/0	0/0	0/0	0/1	0/1	0/1	0/1	0/0	0/1	0/0	0/0	0/0	0/0	0/1	0/0	0/1	./.	0/0	0/1	./.	0/0	0/0	0/1	0/0
51827	23	51827:22	G	A	.	PASS	AF=0.082;NS=55	GT	./.	0/0	./.	0/0	0/1	0/0	0/0	0/0	0/0	./.	0/0	0/0	0/0	0/1	./.	0/0	0/0	0/0	0/1	0/0	0/0	0/1	0/0	0/0	0/1	0/0	0/0	0/0	0/0	0/0	0/0	0/0	0/0	./.	./.	0/0	./.	0/0	0/0	0/0	0/1	0/0	0/0	0/0	0/0	0/0	0/0	0/0	0/1	0/0	0/0	./.	./.	0/0	0/0	0/0	./.	0/0	0/1	0/0	0/0	./.	0/0	0/0	0/0	0/1	./.
51827	70	51827:69	G	A	.	PASS	AF=0.056;NS=54	GT	./.	0/0	./.	0/0	0/0	0/1	0/0	0/0	0/0	./.	0/0	0/0	0/0	0/0	./.	0/0	0/0	0/0	0/0	0/0	0/0	0/0	0/0	0/0	0/0	0/0	0/0	0/0	0/0	0/0	0/0	0/1	0/0	./.	./.	0/0	./.	0/0	0/0	0/0	0/0	0/1	0/0	0/0	0/0	0/0	0/0	0/0	0/0	0/0	0/0	./.	./.	0/0	./.	0/1	./.	1/1	0/0	0/0	0/0	./.	0/0	0/0	0/0	0/0	./.
51832	36	51832:35	G	C	.	PASS	AF=0.082;NS=61	GT	0/1	0/1	1/1	1/1	0/0	./.	0/0	0/1	0/0	0/0	0/0	0/0	0/0	./.	0/0	0/0	0/0	0/1	0/0	0/0	0/0	0/0	0/0	0/0	0/0	0/0	0/0	0/0	0/0	0/0	0/0	0/0	0/0	0/0	0/0	./.	0/0	0/0	0/0	0/1	0/0	0/0	0/0	0/0	0/0	0/0	0/0	0/0	0/0	0/0	0/0	0/0	0/0	0/0	0/0	0/0	0/0	0/0	0/0	./.	0/0	0/0	0/1	0/0	./.	./.	0/0
51832	45	51832:44	C	T	.	PASS	AF=0.082;NS=61	GT	0/1	0/1	1/1	1/1	0/0	./.	0/0	0/1	0/0	0/0	0/0	0/0	0/0	./.	0/0	0/0	0/0	0/1	0/0	0/0	0/0	0/0	0/0	0/0	0/0	0/0	0/0	0/0	0/0	0/0	0/0	0/0	0/0	0/0	0/0	./.	0/0	0/0	0/0	0/1	0/0	0/0	0/0	0/0	0/0	0/0	0/0	0/0	0/0	0/0	0/0	0/0	0/0	0/0	0/0	0/0	0/0	0/0	0/0	./.	0/0	0/0	0/1	0/0	./.	./.	0/0
51838	28	51838:27	C	G	.	PASS	AF=0.100;NS=60	GT	0/0	./.	0/1	0/0	0/0	0/0	0/0	0/0	0/1	0/1	./.	0/0	0/0	0/0	0/0	./.	0/0	0/0	0/0	./.	0/0	0/0	0/0	0/0	0/0	0/1	0/0	0/0	0/0	0/0	0/1	0/0	0/0	0/0	0/0	0/0	0/0	0/0	0/1	0/0	0/0	./.	0/0	0/0	0/1	0/0	0/0	0/0	0/1	0/1	0/0	0/1	0/1	0/0	0/1	0/0	0/0	0/0	0/0	0/0	0/0	0/0	0/0	./.	./.	0/0	0/0
51838	52	51838:51	G	T	.	PASS	AF=0.058;NS=60	GT	0/0	./.	0/0	0/0	0/0	0/0	0/0	0/0	0/0	0/0	./.	0/0	0/0	0/0	0/0	./.	0/0	0/0	0/0	./.	1/1	0/0	0/0	0/0	0/0	0/0	0/1	0/0	0/0	0/0	0/0	0/0	0/0	0/0	0/0	0/0	0/1	0/0	0/0	0/0	0/0	./.	1/1	0/0	0/0	0/0	0/0	0/0	0/0	0/0	0/1	0/0	0/0	0/0	0/0	0/0	0/0	0/0	0/0	0/0	0/0	0/0	0/0	./.	./.	0/0	0/0
51838	81	51838:80	C	T	.	PASS	AF=0.100;NS=55	GT	0/0	./.	0/0	0/0	0/1	./.	./.	./.	0/0	0/0	./.	0/0	0/0	0/0	0/1	./.	0/0	0/1	0/1	./.	0/0	0/1	0/0	0/0	0/0	0/0	0/0	0/1	0/0	0/0	0/0	0/0	0/0	0/0	0/1	0/0	0/1	0/0	0/0	0/0	0/0	./.	0/0	./.	0/0	0/1	0/0	0/0	0/0	0/0	0/0	0/0	0/0	0/1	0/0	./.	0/0	0/0	0/0	0/0	0/0	0/0	0/1	./.	./.	0/0	0/0
51890	92	51890:91	C	A	.	PASS	AF=0.109;NS=55	GT	0/0	0/0	0/0	0/0	0/0	0/0	0/0	0/0	0/1	0/0	0/1	./.	0/1	0/0	0/0	./.	0/0	0/1	0/1	0/0	./.	0/0	0/1	0/0	0/0	0/1	0/0	./.	0/1	0/0	0/0	0/1	0/0	0/0	0/0	0/0	0/0	0/0	./.	0/0	0/0	0/0	0/0	0/0	./.	0/0	./.	0/0	0/0	./.	0/0	0/0	./.	./.	0/0	0/0	0/0	0/0	0/0	0/0	0/1	0/0	0/1	0/1	./.	0/0	./.
51972	50	51972:49	C	T	.	PASS	AF=0.074;NS=54	GT	./.	0/0	0/0	0/0	0/0	0/1	0/0	0/0	./.	0/0	0/0	0/0	0/0	./.	0/0	0/0	0/0	0/0	0/0	0/0	./.	0/0	0/0	0/0	0/0	0/1	./.	0/0	0/0	./.	0/1	0/1	0/0	./.	0/0	0/0	0/0	0/0	0/0	./.	0/1	0/1	0/0	0/0	0/0	./.	0/0	./.	0/0	0/0	0/0	0/0	0/1	0/0	./.	0/0	0/0	./.	0/0	0/0	0/0	0/0	./.	0/0	0/0	0/0	0/1
52045	25	52045:24	T	C	.	PASS	AF=0.095;NS=58	GT	0/0	0/0	0/1	0/0	0/0	0/0	0/0	./.	1/1	0/0	0/1	0/0	0/0	0/0	./.	0/0	0/1	0/0	0/0	0/0	0/0	0/0	0/0	0/0	0/1	0/0	0/0	0/0	0/0	0/0	0/0	0/0	0/0	0/1	0/1	./.	0/0	./.	0/0	./.	0/0	0/0	0/0	0/0	./.	0/0	0/0	0/0	0/0	0/0	0/0	0/0	0/0	0/0	0/0	./.	0/1	0/0	0/0	./.	0/0	0/0	0/0	1/1	0/0	./.	0/0
52070	47	52070:46	G	A	.	PASS	AF=0.361;NS=54	GT	0/1	0/1	0/1	./.	0/1	0/1	0/0	0/1	0/0	0/1	0/0	0/1	0/1	0/1	0/0	0/1	0/1	./.	./.	0/1	0/1	0/1	0/0	0/0	0/1	0/1	0/1	0/0	0/1	0/1	0/1	./.	0/0	0/1	./.	./.	0/1	0/0	0/1	0/0	0/1	0/1	./.	./.	0/1	./.	./.	0/1	0/1	0/1	0/0	./.	0/1	0/0	0/1	0/1	./.	0/0	0/1	0/1	0/1	./.	0/0	0/0	0/1	0/1	0/1
52129	69	52129:68	C	T	.	PASS	AF=0.102;NS=54	GT	0/0	0/0	0/0	0/0	0/0	0/1	0/0	./.	0/0	0/0	0/0	0/0	0/0	0/0	0/0	0/0	0/0	0/0	0/0	0/0	0/1	0/0	0/0	0/0	0/0	0/0	0/1	./.	./.	0/0	0/0	0/1	0/0	0/1	./.	./.	0/1	0/1	0/0	./.	0/0	./.	0/0	0/1	0/0	./.	0/0	0/0	0/0	0/0	./.	./.	0/0	0/1	0/1	0/0	./.	./.	0/0	0/0	0/0	0/0	0/0	0/0	./.	0/0	0/1
52129	78	52129:77	T	G	.	PASS	AF=0.102;NS=54	GT	./.	0/1	0/0	1/1	0/0	0/0	0/0	./.	0/0	0/0	0/0	0/0	0/0	0/0	0/0	0/0	0/0	0/0	0/0	0/0	0/0	0/0	0/0	0/0	0/0	0/0	0/1	./.	0/0	0/0	./.	0/1	0/1	0/0	./.	0/0	0/1	0/0	0/0	./.	0/0	./.	0/0	0/1	0/0	./.	0/0	0/0	0/0	0/1	./.	./.	0/0	0/0	0/0	0/0	./.	0/0	./.	0/0	0/0	0/1	0/0	0/0	./.	0/0	0/1
52129	92	52129:91	T	C	.	PASS	AF=0.083;NS=54	GT	0/0	0/0	0/1	0/0	0/0	0/1	0/1	./.	0/0	0/0	0/1	./.	0/1	0/0	0/0	0/1	0/0	0/0	0/0	0/0	0/0	0/0	0/0	0/0	0/0	0/0	0/0	./.	0/0	0/0	0/0	0/0	0/0	0/1	./.	0/0	0/0	0/0	0/0	./.	0/1	./.	0/0	0/0	0/0	./.	0/1	./.	0/0	0/0	./.	./.	0/0	0/0	0/0	0/0	./.	0/0	0/0	0/0	0/0	./.	0/0	0/0	./.	0/0	0/0
52192	17	52192:16	C	T	.	PASS	AF=0.050;NS=60	GT	0/1	0/1	0/1	0/1	0/0	./.	0/1	0/1	0/0	0/0	0/0	0/0	0/0	./.	0/0	0/0	0/0	0/0	0/0	0/0	0/0	0/0	0/0	0/0	0/0	0/0	0/0	0/0	0/0	0/0	0/0	0/0	0/0	0/0	0/0	0/0	./.	0/0	0/0	0/0	./.	0/0	0/0	0/0	0/0	./.	0/0	0/0	0/0	0/0	0/0	0/0	0/0	0/0	./.	0/0	0/0	0/0	0/0	0/0	0/0	0/0	0/0	0/0	0/0	./.	0/0
52192	21	52192:20	T	C	.	PASS	AF=0.059;NS=59	GT	0/1	0/1	0/1	0/1	0/1	./.	0/1	0/1	0/0	0/0	0/0	0/0	0/0	./.	0/0	0/0	0/0	0/0	0/0	0/0	0/0	0/0	0/0	0/0	0/0	0/0	0/0	0/0	0/0	0/0	0/0	0/0	0/0	0/0	0/0	0/0	./.	0/0	0/0	0/0	./.	0/0	0/0	0/0	0/0	./.	0/0	0/0	0/0	0/0	0/0	0/0	0/0	0/0	./.	0/0	0/0	0/0	0/0	0/0	0/0	0/0	0/0	0/0	./.	./.	0/0
52205	42	52205:41	A	G	.	PASS	AF=0.055;NS=55	GT	0/0	0/0	0/0	0/0	./.	0/0	0/0	0/0	./.	0/0	./.	./.	0/0	1/1	./.	0/0	0/0	0/0	0/0	./.	0/0	0/0	0/0	0/0	0/0	0/0	./.	./.	0/0	0/0	0/0	0/0	0/0	0/0	0/1	0/0	0/0	0/0	0/0	0/0	0/0	0/0	0/0	0/1	0/0	0/0	0/0	0/0	./.	0/1	0/0	0/0	0/0	./.	0/0	0/0	0/0	0/0	./.	0/1	0/0	0/0	0/0	0/0	0/0	./.	0/0
52311	89	52311:88	C	A	.	PASS	AF=0.317;NS=60	GT	0/0	0/0	0/0	0/0	0/0	0/0	0/0	0/0	./.	0/0	1/1	1/1	1/1	1/1	1/1	./.	1/1	./.	1/1	1/1	1/1	1/1	1/1	1/1	./.	1/1	1/1	1/1	0/0	0/0	0/0	0/0	./.	0/0	0/0	0/0	0/0	0/0	0/0	0/0	0/0	0/0	1/1	1/1	1/1	0/0	0/0	0/0	0/0	0/0	0/0	0/0	./.	0/0	0/0	0/0	0/0	0/0	0/0	0/0	0/0	0/0	./.	1/1	0/0	0/0	0/0
52334	66	52334:65	C	T	.	PASS	AF=0.125;NS=60	GT	./.	0/0	./.	0/0	0/0	0/0	0/0	./.	0/0	0/0	./.	./.	0/1	0/1	0/1	0/0	0/0	0/0	0/0	0/1	0/0	0/1	0/0	./.	0/1	0/1	0/1	0/0	0/1	0/0	0/0	0/0	0/1	0/1	0/0	0/0	0/0	0/0	0/0	0/1	0/0	0/0	0/0	0/0	0/1	0/1	0/0	0/0	0/0	0/0	0/0	0/0	0/0	0/0	0/0	0/0	0/0	0/0	0/0	0/1	0/0	0/0	0/0	0/0	0/0	0/0	./.
52394	42	52394:41	A	G	.	PASS	AF=0.153;NS=59	GT	0/1	0/1	0/0	0/1	./.	0/1	0/1	0/1	./.	0/1	0/0	0/0	0/0	./.	0/0	0/0	0/0	0/0	0/0	0/0	0/0	0/0	0/0	0/0	./.	0/0	0/0	./.	0/0	0/1	0/0	0/0	0/1	0/0	./.	0/1	0/0	./.	0/1	0/0	0/1	0/1	0/0	0/0	0/0	0/0	0/0	0/0	0/1	0/0	0/1	0/0	0/1	0/0	0/0	0/1	0/0	0/0	0/0	0/0	0/0	0/0	0/0	./.	0/0	0/1	0/0
52449	52	52449:51	C	T	.	PASS	AF=0.056;NS=54	GT	0/0	0/0	0/1	./.	./.	0/0	./.	./.	./.	0/0	0/0	./.	./.	0/0	./.	./.	0/0	0/0	0/0	0/0	0/0	0/0	0/0	0/0	./.	0/0	0/0	0/0	0/0	0/1	0/1	0/0	0/0	0/0	0/0	0/0	0/0	0/0	0/0	0/0	./.	0/0	0/0	0/0	0/0	0/0	0/0	0/0	0/1	0/0	./.	0/0	0/0	0/0	0/0	0/0	0/0	0/1	0/0	./.	0/0	0/0	0/0	0/1	0/0	0/0	0/0
52503	54	52503:53	C	T	.	PASS	AF=0.080;NS=56	GT	./.	0/0	0/0	0/0	0/0	0/1	0/0	./.	0/0	0/0	0/0	0/0	0/0	0/0	0/0	0/0	0/0	0/0	0/0	0/0	0/0	0/0	0/0	0/0	0/0	0/0	0/0	0/0	0/1	0/0	0/0	0/1	0/0	./.	0/0	0/1	0/0	0/0	./.	./.	0/0	0/0	./.	0/0	0/0	./.	0/1	0/0	0/1	0/0	0/0	0/0	0/0	0/0	0/0	./.	0/0	0/1	0/1	0/0	./.	./.	0/0	./.	0/0	0/0	0/1
52626	5	52626:4	C	G	.	PASS	AF=0.427;NS=62	GT	0/1	0/1	0/1	0/0	0/1	0/1	0/1	0/1	0/0	0/1	0/1	0/0	0/1	0/1	0/1	0/1	0/1	0/1	./.	./.	0/1	0/1	0/1	0/0	0/1	0/0	0/1	0/1	0/1	./.	0/1	0/1	0/1	0/1	0/1	0/0	0/1	0/1	0/1	0/1	0/1	0/1	0/1	0/0	0/1	0/1	0/1	0/1	0/1	0/0	0/1	0/1	0/1	0/0	0/1	0/1	0/1	0/1	0/1	0/1	0/1	0/1	./.	0/1	0/1	./.	0/1
52626	58	52626:57	A	G	.	PASS	AF=0.092;NS=60	GT	0/0	./.	0/0	0/0	0/0	0/0	0/0	0/0	0/0	0/0	./.	0/0	0/1	0/0	./.	./.	./.	0/0	0/0	0/0	0/1	0/0	0/1	0/0	0/0	0/0	./.	0/1	0/0	./.	0/0	0/0	0/0	0/0	0/1	0/0	0/1	0/0	0/0	0/0	0/0	0/0	0/1	0/0	0/1	0/0	0/0	0/0	0/0	0/0	0/0	0/0	0/0	0/0	0/0	0/0	0/0	0/0	0/0	0/0	0/0	0/0	0/1	0/1	0/1	0/0	0/0
52667	46	52667:45	A	T	.	PASS	AF=0.054;NS=56	GT	0/0	0/0	0/0	0/0	0/0	0/0	0/0	0/0	./.	0/0	./.	0/1	0/1	./.	0/0	0/0	./.	./.	0/0	0/0	./.	0/0	0/0	0/0	0/0	./.	0/1	0/0	0/0	0/0	0/0	0/0	0/0	0/0	0/0	0/0	0/0	0/0	0/0	0/0	0/0	0/0	./.	0/1	./.	0/0	./.	0/0	0/0	0/0	0/0	0/0	0/0	0/0	0/0	0/0	0/0	0/0	./.	0/0	0/0	0/0	0/1	0/1	0/0	0/0	0/0
52718	52	52718:51	A	T	.	PASS	AF=0.083;NS=54	GT	0/1	0/0	0/0	1/1	1/1	0/0	0/0	0/0	./.	./.	0/0	0/0	0/0	0/0	0/0	0/0	0/0	0/0	0/0	0/0	./.	0/0	0/0	./.	0/0	0/0	0/0	0/0	0/0	0/0	0/0	0/0	0/0	0/0	0/0	0/0	0/0	0/0	1/1	0/0	1/1	0/0	./.	0/0	./.	0/0	0/0	0/0	./.	0/0	./.	0/0	0/0	./.	./.	0/0	0/0	0/0	0/0	0/0	0/0	0/0	./.	0/0	./.	./.	0/0
52741	36	52741:35	C	A	.	PASS	AF=0.175;NS=60	GT	0/1	0/1	0/0	0/1	0/0	0/1	0/1	0/0	0/0	0/1	0/0	0/0	0/1	0/0	./.	0/0	0/0	0/0	0/0	0/1	0/1	0/0	0/0	0/1	0/0	0/0	0/1	0/0	0/0	0/0	0/1	./.	./.	0/1	0/0	0/0	0/1	0/1	0/0	0/0	0/0	0/0	./.	0/1	0/1	0/0	0/0	0/0	0/0	./.	0/1	0/0	0/1	0/0	./.	0/0	0/0	0/1	0/0	0/0	0/1	0/0	0/0	./.	0/0	0/0	0/0
52868	7	52868:6	G	C	.	PASS	AF=0.050;NS=60	GT	0/0	0/0	0/0	0/0	0/0	0/0	0/0	0/0	./.	0/1	0/0	./.	0/1	0/0	./.	0/0	0/0	0/0	0/0	0/0	./.	0/0	0/0	./.	0/0	./.	0/0	0/1	0/0	0/0	0/0	0/0	0/0	0/0	./.	0/0	0/0	0/0	0/0	0/0	0/0	0/0	0/0	0/0	0/0	0/0	0/0	0/0	0/0	0/0	0/0	0/0	0/0	0/0	0/1	0/0	0/0	0/1	0/1	0/0	0/0	0/0	0/0	0/0	0/0	0/0	0/0
52868	36	52868:35	G	A	.	PASS	AF=0.095;NS=58	GT	0/0	0/0	0/0	0/0	0/0	0/0	0/0	0/0	./.	0/0	0/0	0/0	0/0	0/1	./.	0/1	0/0	0/1	0/0	0/1	./.	0/1	0/0	./.	0/1	./.	0/0	./.	0/0	0/0	0/0	0/0	0/0	0/0	0/0	0/0	0/0	./.	0/0	0/1	0/0	0/0	./.	0/0	0/0	0/1	0/0	0/1	0/0	0/0	0/0	0/0	./.	0/0	0/0	0/0	0/0	0/0	0/0	0/0	0/0	0/0	0/1	0/1	0/0	0/0	0/0
52868	61	52868:60	G	C	.	PASS	AF=0.086;NS=58	GT	0/0	0/0	0/0	0/0	0/0	0/0	0/0	0/0	./.	0/0	0/0	0/0	0/0	0/1	./.	0/1	0/0	0/1	0/0	0/1	./.	./.	0/0	./.	0/1	./.	0/0	./.	0/0	0/0	0/0	0/0	0/0	0/0	0/0	0/0	0/0	./.	0/0	0/1	0/0	0/0	./.	0/0	0/0	0/1	0/0	0/1	0/0	0/0	0/0	0/0	0/0	0/0	0/0	0/0	0/0	0/0	0/0	0/0	0/0	0/0	0/1	0/1	0/0	0/0	0/0
53030	41	53030:40	C	T	.	PASS	AF=0.439;NS=57	GT	./.	0/0	1/1	0/0	0/0	./.	0/0	0/0	./.	0/0	1/1	0/0	1/1	0/1	1/1	1/1	./.	0/0	0/0	1/1	1/1	1/1	1/1	./.	1/1	1/1	1/1	1/1	0/0	0/1	./.	1/1	0/0	0/0	0/1	0/0	0/0	./.	0/0	0/0	0/0	1/1	1/1	1/1	1/1	0/0	0/0	0/0	0/0	0/1	0/0	0/0	1/1	0/1	0/0	1/1	0/1	0/0	0/0	./.	0/1	0/0	./.	1/1	0/0	./.	0/1
53062	36	53062:35	T	C	.	PASS	AF=0.148;NS=54	GT	./.	1/1	./.	1/1	1/1	1/1	1/1	1/1	./.	./.	0/0	0/0	0/0	0/0	0/0	0/0	./.	0/0	0/0	0/0	0/0	./.	0/0	./.	./.	0/0	0/0	0/1	0/0	0/0	0/0	0/0	0/0	0/0	0/0	0/0	./.	0/1	0/0	0/0	0/0	0/0	0/0	0/0	0/0	./.	0/0	0/0	0/0	0/0	./.	0/0	0/0	./.	0/0	0/0	0/0	0/0	0/0	0/0	0/0	0/0	0/0	0/0	./.	1/1	0/0
53126	70	53126:69	G	T	.	PASS	AF=0.102;NS=54	GT	./.	0/1	0/0	0/0	0/0	0/0	0/0	./.	./.	0/0	./.	0/1	0/0	./.	0/0	0/0	0/0	0/0	0/0	0/0	0/0	0/0	0/0	0/0	0/0	0/1	./.	0/0	0/0	0/0	0/1	0/0	0/1	0/0	0/0	0/0	0/0	0/0	0/0	0/1	0/0	0/0	0/0	0/0	0/0	0/0	0/0	0/0	0/1	./.	0/0	0/1	./.	./.	./.	0/1	0/1	0/0	./.	./.	0/0	./.	0/0	0/0	0/1	0/0	0/0
53231	49	53231:48	C	T	.	PASS	AF=0.085;NS=59	GT	0/0	0/1	0/0	0/0	0/0	./.	0/0	0/0	0/0	0/1	0/0	0/0	0/0	0/0	./.	0/0	0/0	0/0	0/0	./.	0/0	0/0	0/0	0/0	0/0	0/0	0/0	0/0	0/0	0/1	0/0	0/1	0/1	0/0	0/0	0/0	./.	0/0	0/1	0/0	0/0	0/0	0/0	0/0	0/0	0/0	0/1	0/1	./.	0/0	0/0	./.	0/0	0/0	0/0	0/1	./.	0/0	0/0	0/0	0/0	0/0	0/0	0/0	0/1	0/0	./.
53231	75	53231:74	T	C	.	PASS	AF=0.196;NS=56	GT	0/0	0/0	0/0	./.	0/0	0/0	0/0	0/0	0/1	0/0	0/1	0/1	./.	0/1	./.	0/1	0/1	0/1	0/1	./.	0/1	0/1	0/1	0/1	0/1	./.	./.	0/1	0/0	0/1	0/0	0/0	0/0	0/1	0/0	0/0	./.	0/0	0/0	0/0	0/0	0/0	0/1	0/1	0/1	0/0	0/0	0/0	./.	0/0	0/0	0/0	0/0	./.	0/0	0/1	./.	0/0	./.	0/0	0/0	0/0	0/1	0/1	0/0	0/0	0/0
53231	82	53231:81	G	A	.	PASS	AF=0.191;NS=55	GT	0/0	0/0	0/0	./.	0/0	0/0	0/0	0/0	0/1	0/0	0/1	0/1	./.	0/1	./.	0/1	0/1	0/1	0/1	./.	./.	0/1	0/1	0/1	0/1	./.	./.	0/1	0/0	0/1	0/0	0/0	0/0	0/1	0/0	0/0	./.	0/0	0/0	0/0	0/0	0/0	0/1	0/1	0/1	0/0	0/0	0/0	./.	0/0	0/0	0/0	0/0	./.	0/0	0/1	./.	0/0	./.	0/0	0/0	0/0	0/1	0/1	0/0	0/0	0/0
53602	94	53602:93	C	T	.	PASS	AF=0.065;NS=54	GT	0/0	0/0	./.	./.	0/0	0/0	0/0	./.	0/0	0/0	0/0	./.	./.	0/0	0/0	0/0	0/0	0/0	0/0	0/0	0/0	./.	0/0	./.	0/0	0/0	0/0	0/0	0/0	0/0	0/0	0/1	0/0	0/1	0/0	0/0	0/0	0/0	0/0	0/0	0/0	0/0	./.	0/0	./.	./.	./.	0/0	0/0	0/0	0/1	0/0	0/0	0/1	0/0	0/0	0/0	0/0	0/1	0/0	./.	0/1	0/0	0/0	0/0	./.	0/1
53647	57	53647:56	G	A	.	PASS	AF=0.093;NS=54	GT	0/0	0/0	./.	0/0	./.	0/0	0/0	./.	0/0	./.	0/0	./.	0/0	0/0	0/0	0/0	0/0	0/0	0/0	0/0	0/0	0/0	0/0	./.	0/1	0/0	0/0	0/0	0/0	0/0	0/1	0/0	1/1	0/0	0/0	./.	0/0	./.	0/0	0/0	0/0	./.	./.	0/0	0/0	0/0	0/0	0/1	0/1	0/1	0/0	0/1	0/0	./.	0/0	0/0	0/0	0/0	./.	0/0	0/1	./.	0/0	0/0	0/0	0/1	0/0
53652	109	53652:108	A	T	.	PASS	AF=0.361;NS=61	GT	0/1	0/1	0/0	0/0	0/1	0/1	0/1	0/1	0/1	0/0	0/0	0/1	0/1	0/1	0/0	0/1	0/1	0/1	0/1	0/1	0/0	0/0	0/1	0/1	0/0	0/1	0/0	0/0	./.	./.	0/1	0/1	0/1	0/1	0/0	0/0	0/1	0/1	0/1	0/1	0/1	0/1	0/0	0/1	0/1	0/1	./.	./.	0/0	0/1	0/1	0/0	0/1	./.	0/1	0/0	./.	0/1	0/1	0/1	0/1	0/1	0/1	0/0	0/1	0/1	0/1
53718	58	53718:57	T	G	.	PASS	AF=0.075;NS=60	GT	0/0	0/0	0/0	0/0	0/0	0/0	0/0	./.	0/0	0/0	0/1	0/1	0/0	0/1	0/0	./.	./.	0/0	0/0	0/1	0/1	0/0	0/0	0/1	0/0	0/0	0/0	0/0	0/0	0/0	./.	0/0	./.	0/0	0/0	0/0	0/0	0/0	0/0	0/0	0/0	0/0	0/0	0/0	0/1	0/0	0/0	0/0	0/0	./.	0/0	0/0	0/0	0/0	0/0	0/0	0/0	0/0	0/0	0/1	0/0	./.	0/0	0/1	0/0	0/0	0/0
53849	85	53849:84	G	T	.	PASS	AF=0.449;NS=59	GT	0/1	0/1	0/0	0/0	0/1	./.	0/1	0/1	0/1	0/1	0/1	0/1	0/1	0/1	0/1	./.	0/1	./.	0/1	0/1	0/1	0/1	0/1	0/1	./.	0/1	0/1	0/1	0/1	0/1	./.	./.	0/1	0/1	0/1	0/1	0/1	0/1	0/1	0/1	0/1	0/1	0/1	0/1	0/1	0/0	0/1	0/1	0/0	0/1	./.	0/0	0/1	0/1	0/1	0/1	0/1	0/1	0/1	0/1	0/1	0/1	0/1	0/1	0/1	./.	0/0
53857	14	53857:13	T	C	.	PASS	AF=0.082;NS=55	GT	0/0	0/0	0/1	0/0	./.	0/0	./.	0/0	0/0	0/0	./.	0/0	0/0	0/0	0/0	0/0	0/1	0/0	0/0	0/0	0/0	./.	./.	0/0	0/1	./.	0/0	0/0	0/0	0/0	0/0	0/1	0/0	0/0	0/1	0/0	0/0	0/0	./.	0/0	./.	0/0	0/0	0/0	0/0	0/0	0/1	0/0	./.	0/0	./.	0/0	0/0	0/0	0/1	0/0	0/0	0/0	./.	0/1	0/0	0/0	0/0	0/0	./.	0/0	0/1
53982	12	53982:11	A	G	.	PASS	AF=0.056;NS=54	GT	0/0	0/0	0/0	./.	0/0	0/0	0/0	./.	./.	./.	0/0	0/0	./.	0/0	0/0	0/0	0/0	0/0	0/0	0/0	0/0	./.	0/0	0/0	0/0	0/0	0/0	0/0	0/0	0/0	0/0	0/1	0/0	0/0	0/0	0/0	./.	0/1	0/0	0/0	0/0	0/0	0/0	0/0	0/0	0/0	0/0	0/1	0/0	0/0	0/1	./.	0/0	./.	0/0	./.	0/0	0/0	0/0	0/0	0/1	./.	0/0	./.	./.	0/0	0/1
53998	22	53998:21	C	G	.	PASS	AF=0.078;NS=58	GT	0/0	0/0	0/0	0/0	0/0	0/0	0/0	0/0	0/1	0/0	0/0	0/0	0/0	0/0	./.	0/0	0/0	0/0	0/0	0/0	./.	0/1	./.	0/1	0/0	0/0	0/1	./.	0/0	./.	0/1	0/0	0/0	0/1	0/0	0/0	0/0	./.	0/0	0/0	0/1	0/0	0/1	0/1	0/0	0/0	0/0	0/0	0/0	0/0	0/0	0/0	0/0	0/0	0/0	0/0	0/0	0/0	0/0	./.	0/0	0/0	./.	./.	0/0	0/0	0/0
54063	13	54063:12	A	G	.	PASS	AF=0.056;NS=54	GT	0/0	0/0	0/0	0/0	./.	0/1	0/0	0/0	./.	./.	0/0	0/0	0/0	./.	0/0	./.	0/0	0/0	0/0	./.	0/0	0/0	0/0	0/0	0/0	./.	0/0	0/0	0/1	./.	0/0	0/0	0/0	0/0	0/0	0/0	0/1	0/0	0/0	0/0	0/0	./.	0/0	./.	0/0	0/0	0/1	0/0	0/0	0/0	0/0	0/0	0/0	./.	0/0	0/0	0/0	0/0	0/1	./.	0/0	0/1	0/0	0/0	0/0	0/0	./.
54063	36	54063:35	T	A	.	PASS	AF=0.056;NS=54	GT	0/0	0/0	0/0	0/0	./.	0/0	0/0	0/0	./.	./.	0/0	0/0	0/0	./.	0/0	./.	0/0	0/0	0/1	./.	0/1	0/1	0/0	0/0	0/0	./.	0/0	0/0	0/0	./.	0/0	0/0	0/0	0/0	0/1	0/0	0/0	0/0	0/0	0/0	0/0	./.	0/0	./.	0/0	0/0	0/0	0/0	0/1	0/0	0/0	0/0	0/0	./.	0/0	0/0	0/0	0/0	0/0	./.	0/0	0/0	0/0	0/1	0/0	0/0	./.
54063	47	54063:46	G	T	.	PASS	AF=0.074;NS=54	GT	0/0	0/1	0/0	0/0	./.	0/1	0/0	0/0	./.	./.	0/0	0/0	0/0	./.	0/0	./.	0/0	0/0	0/0	./.	0/0	0/0	0/0	0/1	0/0	./.	0/0	0/0	0/0	./.	0/0	0/0	0/0	0/0	0/0	0/0	0/0	0/0	0/1	0/0	0/0	./.	0/0	./.	0/0	0/0	0/0	0/0	0/0	0/0	0/1	0/1	0/0	./.	0/0	0/1	0/0	0/0	0/0	./.	0/0	0/0	0/0	0/0	0/1	0/0	./.
54067	36	54067:35	G	A	.	PASS	AF=0.352;NS=54	GT	0/0	0/0	0/0	0/0	0/0	0/0	0/0	0/0	./.	0/0	1/1	./.	1/1	./.	1/1	1/1	./.	1/1	1/1	1/1	1/1	./.	1/1	1/1	1/1	1/1	1/1	1/1	0/0	./.	0/0	0/0	0/0	0/0	0/0	0/0	./.	0/0	./.	0/0	0/0	0/1	1/1	1/1	0/1	0/0	0/0	./.	0/0	1/1	0/0	0/0	./.	./.	./.	0/0	0/0	0/0	0/0	0/0	0/0	0/0	./.	1/1	0/0	0/0	0/0
54067	46	54067:45	G	C	.	PASS	AF=0.352;NS=54	GT	0/0	0/0	0/0	0/0	0/0	0/0	0/0	0/0	./.	0/0	1/1	./.	1/1	./.	1/1	1/1	./.	1/1	1/1	1/1	1/1	./.	1/1	1/1	1/1	1/1	1/1	1/1	0/0	./.	0/0	0/0	0/0	0/0	0/0	0/0	./.	0/0	./.	0/0	0/0	0/1	1/1	1/1	0/1	0/0	0/0	./.	0/0	1/1	0/0	0/0	./.	./.	./.	0/0	0/0	0/0	0/0	0/0	0/0	0/0	./.	1/1	0/0	0/0	0/0
54132	91	54132:90	A	G	.	PASS	AF=0.096;NS=57	GT	./.	./.	0/0	./.	0/0	./.	0/0	0/0	0/0	0/0	0/0	0/0	./.	0/0	0/1	0/1	./.	0/1	0/1	0/0	0/1	0/0	0/0	0/1	0/0	0/0	0/0	0/0	0/0	0/0	0/0	0/0	0/0	0/0	0/1	0/1	0/0	0/0	./.	0/0	0/0	0/0	0/1	0/0	0/1	0/0	0/0	./.	0/0	0/0	./.	./.	0/0	0/0	0/0	0/0	0/0	0/0	0/0	0/0	0/0	0/0	0/1	0/0	0/0	0/0	0/0
54132	97	54132:96	C	T	.	PASS	AF=0.061;NS=57	GT	./.	./.	0/0	./.	0/0	./.	0/0	0/0	0/0	0/0	0/0	0/0	./.	0/0	0/0	0/0	./.	0/1	0/1	0/0	0/1	0/0	0/0	0/1	0/0	0/0	0/0	0/0	0/0	0/0	0/0	0/0	0/0	0/0	0/0	0/1	0/0	0/0	./.	0/0	0/0	0/0	0/1	0/0	0/0	0/0	0/0	./.	0/0	0/0	./.	./.	0/0	0/0	0/0	0/0	0/0	0/0	0/0	0/0	0/0	0/0	0/1	0/0	0/0	0/0	0/0
54137	25	54137:24	G	A	.	PASS	AF=0.109;NS=55	GT	0/0	0/0	0/0	0/0	0/0	0/0	0/0	./.	./.	./.	0/0	0/0	0/0	0/0	0/0	0/0	0/0	0/0	0/0	0/0	./.	0/0	0/0	0/0	0/0	0/0	./.	0/0	0/1	0/0	0/0	0/1	0/0	0/0	0/1	./.	0/0	0/0	0/0	0/1	0/1	0/0	0/0	0/0	0/0	0/0	0/0	./.	0/0	./.	0/0	0/0	0/0	0/1	./.	0/0	0/1	./.	0/1	0/1	0/1	0/1	0/0	./.	./.	0/0	0/1
54137	41	54137:40	T	C	.	PASS	AF=0.143;NS=56	GT	1/1	1/1	1/1	1/1	1/1	1/1	1/1	./.	./.	./.	0/0	0/0	0/0	0/0	0/0	0/0	0/0	0/0	0/0	0/0	./.	0/0	0/0	0/0	0/0	0/0	./.	0/0	0/0	0/0	0/0	0/0	0/0	0/0	0/0	0/0	0/0	0/0	0/0	0/0	0/0	0/0	0/0	0/0	0/0	0/0	0/0	./.	0/0	./.	0/0	0/0	0/0	0/0	./.	0/0	0/0	./.	0/0	0/0	0/0	0/0	0/0	./.	./.	1/1	0/0
54137	55	54137:54	C	A	.	PASS	AF=0.182;NS=55	GT	0/0	0/0	0/0	0/0	0/0	0/0	0/0	./.	./.	./.	0/0	0/0	0/0	0/0	0/0	0/0	0/0	0/0	0/0	0/0	./.	0/0	0/0	0/0	0/0	0/0	./.	0/0	0/0	0/0	0/0	0/0	0/1	0/0	0/0	0/0	0/1	1/1	1/1	0/1	0/0	1/1	0/0	0/0	0/0	1/1	0/0	./.	1/1	./.	1/1	1/1	./.	0/0	./.	0/0	0/0	./.	0/1	0/1	0/0	0/1	0/0	./.	./.	0/0	0/0
54206	4	54206:3	T	C	.	PASS	AF=0.073;NS=55	GT	0/0	0/0	0/0	0/0	0/0	0/0	./.	0/0	./.	0/0	0/0	0/1	0/0	0/0	0/0	0/1	./.	0/0	0/0	0/0	0/0	0/0	0/1	0/0	./.	0/0	0/0	./.	0/0	0/0	0/0	./.	0/0	./.	0/0	0/0	0/0	0/0	0/0	0/0	0/0	./.	0/0	0/0	0/0	0/0	0/1	0/0	0/0	0/0	0/1	0/1	0/1	0/0	0/0	0/1	0/0	0/0	0/0	./.	./.	0/0	./.	0/0	0/0	0/0	./.
54239	2	54239:1	T	G	.	PASS	AF=0.400;NS=55	GT	0/0	0/0	0/0	0/0	0/0	0/0	0/0	0/0	1/1	0/0	1/1	1/1	1/1	./.	1/1	1/1	1/1	1/1	1/1	1/1	1/1	1/1	1/1	1/1	1/1	1/1	1/1	./.	0/0	0/0	0/0	./.	./.	0/0	0/0	0/0	0/0	0/0	./.	0/0	0/0	1/1	./.	1/1	1/1	0/0	./.	0/0	0/0	0/0	0/0	0/0	./.	0/0	0/0	0/0	0/0	0/0	./.	./.	0/0	0/0	1/1	1/1	./.	./.	0/0
54239	46	54239:45	G	T	.	PASS	AF=0.062;NS=56	GT	0/0	0/0	0/0	0/1	0/1	0/0	0/1	0/0	0/0	0/0	0/0	0/0	0/0	./.	0/0	0/0	0/0	0/0	0/0	0/0	0/0	0/0	0/0	0/0	0/0	0/0	0/0	./.	0/0	0/0	0/1	0/0	./.	0/0	0/1	0/0	0/0	0/0	./.	0/0	0/0	0/0	./.	0/0	0/0	0/0	./.	0/0	0/0	0/0	0/0	0/0	./.	0/1	0/0	0/0	0/1	0/0	./.	./.	0/0	0/0	0/0	0/0	./.	./.	0/0
54239	48	54239:47	T	G	.	PASS	AF=0.402;NS=56	GT	0/0	0/0	0/0	0/0	0/0	0/0	0/0	0/0	1/1	0/0	1/1	1/1	1/1	./.	1/1	1/1	1/1	1/1	1/1	1/1	1/1	1/1	1/1	1/1	1/1	1/1	1/1	./.	0/0	0/0	0/0	0/1	./.	0/0	0/0	0/0	0/0	0/0	./.	0/0	0/0	1/1	./.	1/1	1/1	0/0	./.	0/0	0/0	0/0	0/0	0/0	./.	0/0	0/0	0/0	0/0	0/0	./.	./.	0/0	0/0	1/1	1/1	./.	./.	0/0
54239	55	54239:54	T	A	.	PASS	AF=0.145;NS=55	GT	0/1	0/0	0/0	0/0	0/0	0/0	0/0	0/0	0/0	1/1	0/0	0/0	0/0	./.	0/0	0/0	0/0	0/0	0/0	0/0	0/0	0/0	0/0	0/0	0/0	0/0	0/0	./.	0/0	0/0	0/0	0/0	./.	0/1	0/0	1/1	0/0	0/1	./.	./.	0/0	0/0	./.	0/0	0/0	0/0	./.	0/1	0/1	0/0	0/0	0/0	./.	0/0	0/1	1/1	0/0	1/1	./.	./.	1/1	0/0	0/0	0/0	./.	./.	0/0
54239	78	54239:77	C	G	.	PASS	AF=0.402;NS=56	GT	0/0	0/0	0/0	0/0	0/0	0/0	0/0	0/0	1/1	0/0	1/1	1/1	1/1	./.	1/1	1/1	1/1	1/1	1/1	1/1	1/1	1/1	1/1	1/1	1/1	1/1	1/1	./.	0/0	0/0	0/0	0/1	./.	0/0	0/0	0/0	0/0	0/0	./.	0/0	0/0	1/1	./.	1/1	1/1	0/0	./.	0/0	0/0	0/0	0/0	0/0	./.	0/0	0/0	0/0	0/0	0/0	./.	./.	0/0	0/0	1/1	1/1	./.	./.	0/0
54239	83	54239:82	G	C	.	PASS	AF=0.382;NS=55	GT	0/0	0/0	0/0	0/0	0/0	0/0	0/0	0/0	1/1	0/0	1/1	1/1	1/1	./.	1/1	1/1	1/1	1/1	1/1	1/1	1/1	./.	1/1	1/1	1/1	1/1	1/1	./.	0/0	0/0	0/0	0/0	./.	0/0	0/0	0/0	0/0	0/0	./.	0/0	0/0	1/1	./.	1/1	1/1	0/0	./.	0/0	0/0	0/0	0/0	0/0	./.	0/0	0/0	0/0	0/0	0/0	./.	./.	0/0	0/0	1/1	1/1	./.	./.	0/0
54308	46	54308:45	T	C	.	PASS	AF=0.155;NS=55	GT	1/1	1/1	1/1	./.	1/1	./.	./.	1/1	./.	0/1	./.	./.	0/0	./.	0/0	0/0	0/0	0/0	0/0	0/0	0/0	0/0	0/0	0/0	0/0	0/0	./.	0/0	0/0	0/0	0/0	0/0	./.	0/0	./.	0/0	0/0	0/1	0/0	0/0	0/0	0/0	0/0	0/0	0/0	0/0	./.	0/0	0/0	0/0	0/0	0/0	0/0	0/0	0/0	0/0	./.	0/1	0/0	0/0	0/0	0/0	0/0	0/0	1/1	1/1	0/0
54308	87	54308:86	A	G	.	PASS	AF=0.139;NS=54	GT	1/1	1/1	1/1	./.	1/1	./.	./.	1/1	./.	0/1	./.	./.	0/0	./.	0/0	0/0	0/0	0/0	0/0	0/0	0/0	0/0	0/0	0/0	0/0	0/0	./.	0/0	0/0	0/0	0/0	0/0	./.	0/0	./.	0/0	0/0	./.	0/0	0/0	0/0	0/0	0/0	0/0	0/0	0/0	./.	0/0	0/0	0/0	0/0	0/0	0/0	0/0	0/0	0/0	./.	0/0	0/0	0/0	0/0	0/0	0/0	0/0	1/1	1/1	0/0
54319	14	54319:13	G	A	.	PASS	AF=0.200;NS=55	GT	0/0	0/1	0/1	0/0	0/0	0/0	0/0	0/0	0/0	0/0	0/0	0/1	./.	0/1	./.	0/1	./.	./.	0/1	0/0	./.	0/0	0/0	0/0	0/0	0/1	0/0	0/0	0/0	0/1	./.	0/0	./.	0/0	./.	./.	./.	0/1	0/1	./.	0/1	0/1	0/1	0/1	0/1	0/0	0/1	0/1	0/0	0/0	0/0	0/0	0/0	0/1	0/1	0/0	0/0	0/0	0/0	0/1	0/0	0/0	0/1	./.	0/1	0/0	0/0
54451	22	54451:21	C	T	.	PASS	AF=0.054;NS=56	GT	0/0	0/1	0/1	0/0	0/0	0/0	0/0	0/1	./.	0/0	./.	0/0	0/0	0/0	0/0	0/0	0/0	0/0	0/0	0/0	0/0	./.	0/0	0/0	0/0	./.	0/0	0/0	0/0	0/0	0/0	0/0	0/0	0/0	0/0	0/0	0/1	0/0	0/0	0/0	0/0	0/0	0/0	0/0	./.	0/1	./.	0/0	0/0	0/0	0/0	0/0	./.	0/0	./.	0/0	./.	0/0	0/0	0/0	0/0	0/0	0/0	0/0	0/1	./.	./.
54479	8	54479:7	T	C	.	PASS	AF=0.213;NS=54	GT	0/0	0/0	0/0	0/0	0/0	0/0	./.	0/0	0/1	0/0	0/1	0/0	0/0	./.	0/1	0/1	0/0	0/1	1/1	0/0	0/1	1/1	./.	0/1	1/1	./.	0/0	./.	0/0	0/0	0/0	0/1	0/0	1/1	0/0	0/0	0/0	0/0	0/0	0/1	./.	./.	1/1	0/1	./.	0/0	0/0	0/0	0/0	0/0	0/0	0/0	./.	./.	0/0	1/1	0/0	0/1	0/0	0/0	0/0	0/0	./.	./.	0/0	0/0	./.
54684	111	54684:110	A	G	.	PASS	AF=0.100;NS=55	GT	0/0	0/0	./.	0/0	0/0	0/0	0/0	0/0	0/1	0/0	0/0	0/0	./.	./.	./.	0/0	0/0	0/0	0/1	0/0	./.	0/1	0/0	./.	0/1	0/1	0/1	0/0	0/0	0/0	0/0	0/0	0/0	0/0	0/0	0/0	./.	./.	0/0	0/0	0/0	0/0	0/1	0/0	0/1	0/0	0/0	0/0	0/1	./.	0/0	0/0	./.	0/0	0/1	0/0	./.	0/0	0/0	0/0	0/0	0/0	./.	0/1	0/0	0/0	0/0
54737	6	54737:5	C	T	.	PASS	AF=0.116;NS=56	GT	0/0	./.	./.	0/0	./.	./.	0/0	./.	0/0	0/0	0/0	0/0	0/0	0/0	0/0	0/0	0/0	0/0	./.	0/0	0/0	0/0	0/0	0/0	0/0	0/0	./.	0/0	0/1	0/1	0/1	0/0	0/0	0/1	0/1	0/0	0/1	0/0	0/0	0/0	0/0	0/0	0/0	0/0	0/0	0/0	./.	./.	0/0	0/1	0/1	0/0	./.	0/0	0/1	0/0	0/0	0/1	./.	0/1	0/1	0/1	0/0	0/0	0/0	0/0	0/0
54737	7	54737:6	G	A	.	PASS	AF=0.054;NS=56	GT	0/0	./.	./.	0/0	./.	./.	0/0	./.	0/1	0/0	0/0	0/0	0/0	0/0	0/0	0/1	0/0	0/0	./.	0/0	0/0	0/0	0/0	0/0	0/0	0/0	./.	0/0	0/0	0/0	0/0	0/0	0/0	0/0	0/0	0/1	0/0	0/0	0/0	0/0	0/0	0/0	0/0	0/0	0/0	0/0	./.	./.	0/0	0/0	0/1	0/0	./.	0/0	0/0	0/0	0/0	0/0	./.	0/0	0/0	0/0	0/0	0/1	0/0	0/1	0/0
54747	12	54747:11	G	T	.	PASS	AF=0.089;NS=56	GT	0/0	./.	0/0	0/0	0/0	0/0	0/0	./.	0/0	0/0	0/0	0/0	1/1	0/0	0/0	./.	./.	./.	1/1	0/0	./.	0/0	0/1	0/0	0/0	0/1	0/0	0/0	0/1	0/0	0/0	0/0	0/0	0/0	0/0	0/0	0/0	0/0	0/1	0/0	0/0	0/0	0/0	0/0	0/0	0/0	0/1	0/0	0/0	0/0	0/0	0/0	0/0	0/0	./.	./.	./.	0/0	0/0	0/0	./.	./.	0/1	0/0	0/0	0/0	0/0
54747	34	54747:33	G	A	.	PASS	AF=0.205;NS=56	GT	0/0	./.	0/0	0/0	0/0	0/0	0/0	./.	1/1	0/0	./.	0/1	0/0	1/1	1/1	./.	./.	./.	0/0	1/1	0/0	0/0	0/0	0/0	0/1	0/1	1/1	./.	0/0	0/0	0/0	0/0	0/0	0/1	0/0	0/0	0/0	0/0	0/0	1/1	0/0	0/0	1/1	./.	0/1	0/0	0/0	0/0	0/0	0/0	0/0	0/1	0/0	0/0	0/0	./.	0/0	0/0	0/1	0/0	./.	./.	0/0	1/1	0/0	0/0	0/0
54747	54	54747:53	C	T	.	PASS	AF=0.205;NS=56	GT	0/0	./.	0/0	0/0	0/0	0/0	0/0	./.	1/1	0/0	./.	0/1	0/0	1/1	1/1	./.	./.	./.	0/0	1/1	0/0	0/0	0/0	0/0	0/1	0/1	1/1	./.	0/0	0/0	0/0	0/0	0/0	0/1	0/0	0/0	0/0	0/0	0/0	1/1	0/0	0/0	1/1	./.	0/1	0/0	0/0	0/0	0/0	0/0	0/0	0/1	0/0	0/0	0/0	./.	0/0	0/0	0/1	0/0	./.	./.	0/0	1/1	0/0	0/0	0/0
54747	79	54747:78	G	A	.	PASS	AF=0.200;NS=55	GT	0/0	./.	0/0	0/0	0/0	0/0	0/0	./.	1/1	0/0	./.	0/1	0/0	1/1	./.	./.	./.	./.	0/0	1/1	0/0	0/0	0/0	0/0	1/1	0/1	1/1	./.	0/0	0/0	0/0	0/0	0/0	0/1	0/0	0/0	0/0	0/0	0/0	1/1	0/0	0/0	1/1	./.	0/1	0/0	0/0	0/0	0/0	0/0	0/0	0/1	0/0	0/0	0/0	./.	0/0	0/0	0/1	0/0	./.	./.	0/0	1/1	0/0	0/0	0/0
54747	120	54747:119	G	A	.	PASS	AF=0.191;NS=55	GT	0/0	./.	0/0	0/0	0/0	0/0	0/0	./.	1/1	0/0	./.	0/1	0/0	1/1	./.	./.	./.	./.	0/0	1/1	0/0	0/0	0/0	0/0	0/1	0/1	1/1	./.	0/0	0/0	0/0	0/0	0/0	0/1	0/0	0/0	0/0	0/0	0/0	1/1	0/0	0/0	1/1	./.	0/1	0/0	0/0	0/0	0/0	0/0	0/0	0/1	0/0	0/0	0/0	./.	0/0	0/0	0/1	0/0	./.	./.	0/0	1/1	0/0	0/0	0/0
54747	127	54747:126	A	G	.	PASS	AF=0.098;NS=56	GT	0/0	./.	0/0	0/0	0/0	0/0	0/0	./.	0/0	0/0	./.	0/1	0/0	0/0	0/0	./.	./.	./.	0/0	0/0	0/0	0/0	0/0	0/1	0/1	0/0	0/0	0/0	0/1	0/0	0/1	0/0	0/0	0/0	0/0	0/0	0/0	0/0	0/1	0/0	0/0	0/0	0/0	./.	0/1	0/0	0/0	0/0	0/0	0/1	0/0	0/0	0/1	0/0	0/0	./.	0/0	0/0	0/0	0/1	./.	./.	0/1	0/0	./.	0/0	0/0
54747	128	54747:127	C	T	.	PASS	AF=0.200;NS=55	GT	0/0	./.	0/1	0/0	0/0	0/0	0/0	./.	1/1	0/0	./.	0/1	0/0	1/1	./.	./.	./.	./.	0/0	1/1	0/0	0/0	0/0	0/0	0/1	0/1	1/1	./.	0/0	0/0	0/0	0/0	0/0	0/1	0/0	0/0	0/0	0/0	0/0	1/1	0/0	0/0	1/1	./.	0/1	0/0	0/0	0/0	0/0	0/0	0/0	0/1	0/0	0/0	0/0	./.	0/0	0/0	0/1	0/0	./.	./.	0/0	1/1	0/0	0/0	0/0
54892	67	54892:66	T	A	.	PASS	AF=0.119;NS=59	GT	0/0	0/0	0/0	./.	0/0	0/0	0/0	0/0	0/1	0/0	0/0	./.	./.	0/1	0/0	0/0	0/0	0/1	0/1	0/0	0/1	0/0	0/0	0/0	./.	0/0	0/0	0/0	0/0	0/0	./.	0/0	0/1	0/0	0/0	0/1	0/1	0/0	0/0	0/0	0/0	0/1	0/1	0/1	0/0	0/0	0/0	0/0	./.	0/0	0/0	0/0	0/0	0/1	0/0	0/0	0/0	./.	./.	0/0	0/0	0/0	0/1	0/1	0/0	0/0	0/0
54892	76	54892:75	A	G	.	PASS	AF=0.059;NS=59	GT	0/0	0/0	0/1	./.	0/1	0/1	0/0	0/0	0/0	0/1	0/0	./.	./.	0/0	0/0	0/0	0/0	0/0	0/0	0/0	0/0	0/0	0/0	0/0	0/0	0/0	0/0	0/0	0/0	0/0	./.	0/0	0/1	0/0	0/0	./.	0/0	0/0	0/0	0/0	0/0	0/0	0/0	0/0	0/1	0/0	0/0	0/0	./.	0/0	0/0	0/0	0/0	0/0	0/0	0/0	0/1	./.	./.	0/0	0/0	0/0	0/0	0/0	0/0	0/0	0/0
55127	14	55127:13	A	C	.	PASS	AF=0.098;NS=56	GT	0/1	0/0	0/1	0/0	0/0	./.	0/0	./.	./.	0/0	0/0	0/0	0/0	0/0	0/0	0/0	0/0	0/0	./.	0/0	0/0	0/0	0/0	0/0	0/0	0/0	0/0	0/0	0/0	0/0	0/0	0/1	0/0	0/0	0/0	0/0	0/0	0/0	0/0	1/1	0/0	0/0	0/0	./.	0/0	./.	./.	0/1	0/0	0/1	0/1	./.	0/1	./.	0/0	0/1	0/0	0/0	0/0	0/0	./.	0/0	0/0	0/0	0/1	0/0	./.
55163	22	55163:21	C	T	.	PASS	AF=0.091;NS=55	GT	0/0	./.	0/1	./.	0/0	0/0	0/0	./.	0/0	0/1	0/0	0/0	0/0	0/0	0/0	./.	0/0	0/0	0/0	./.	0/0	0/0	0/0	./.	0/0	0/0	0/0	0/0	0/0	0/0	0/0	0/0	0/0	0/0	0/0	0/1	0/0	0/0	0/0	0/0	0/1	0/1	0/0	0/0	0/0	0/1	./.	0/1	0/0	0/0	0/0	./.	./.	0/0	0/1	0/0	0/0	0/0	0/1	0/0	./.	0/1	0/0	./.	0/0	./.	0/0
55163	84	55163:83	A	T	.	PASS	AF=0.064;NS=55	GT	0/0	./.	0/0	./.	0/0	0/0	0/0	./.	0/1	0/0	0/0	0/0	0/0	0/0	0/0	./.	0/0	0/0	0/0	./.	0/0	0/0	0/0	./.	0/1	0/0	0/0	0/0	0/0	0/0	0/0	0/0	0/1	0/0	0/1	0/0	0/0	0/1	0/0	0/0	0/0	0/0	0/0	0/0	0/0	0/1	./.	0/0	0/0	0/0	0/1	./.	./.	0/0	0/0	0/0	0/0	0/0	0/0	0/0	./.	0/0	0/0	./.	0/0	./.	0/0
55575	105	55575:104	G	A	.	PASS	AF=0.061;NS=57	GT	0/0	0/0	0/0	0/0	0/1	./.	0/0	0/0	0/0	0/0	0/0	0/0	0/0	0/0	0/0	0/0	0/0	0/0	0/0	0/0	0/1	0/0	./.	./.	0/0	./.	0/0	0/0	0/0	0/0	0/0	0/0	0/0	0/1	0/0	0/1	0/1	0/0	./.	0/0	0/0	0/0	0/0	0/0	./.	./.	0/0	0/0	0/1	0/0	0/0	./.	0/0	./.	0/0	0/0	0/0	0/1	0/0	0/0	0/0	0/0	0/0	0/0	./.	0/0	0/0
55644	4	55644:3	G	A	.	PASS	AF=0.161;NS=59	GT	0/0	./.	0/0	0/0	0/0	./.	0/0	0/0	0/1	0/0	0/1	0/0	./.	0/1	0/1	0/0	0/1	0/0	./.	./.	0/0	0/0	./.	0/0	0/1	0/0	0/0	0/1	0/1	0/1	0/1	0/0	0/0	0/0	0/0	0/1	0/0	0/0	0/0	0/0	0/0	0/0	./.	0/1	0/0	0/0	./.	0/0	0/1	0/0	0/0	0/1	0/0	0/0	0/0	0/0	0/1	0/1	0/0	0/1	0/0	0/0	0/1	0/1	0/0	0/0	0/0
55677	17	55677:16	C	G	.	PASS	AF=0.073;NS=55	GT	0/0	0/0	0/0	./.	0/0	0/0	0/0	./.	./.	0/0	0/0	./.	./.	./.	./.	0/0	0/0	0/0	0/0	0/0	0/0	0/0	0/1	0/0	1/1	./.	0/0	0/1	0/0	0/0	0/0	0/0	0/1	0/0	0/0	0/0	0/0	0/0	0/0	0/0	0/0	0/0	0/1	0/0	0/1	./.	./.	0/0	0/0	0/0	./.	0/0	0/0	0/0	0/0	0/0	0/0	0/0	0/0	0/0	0/0	0/0	./.	0/1	0/0	0/0	0/0
55677	137	55677:136	T	G	.	PASS	AF=0.074;NS=54	GT	0/0	0/0	0/1	./.	0/0	0/0	0/0	./.	./.	0/0	0/0	./.	./.	0/0	./.	0/0	0/0	0/0	0/0	0/1	0/0	./.	0/0	0/0	0/0	./.	0/0	0/0	0/0	0/0	0/1	0/0	0/0	0/0	0/0	0/0	./.	0/0	0/0	0/0	0/0	0/1	0/0	0/0	0/0	./.	./.	0/0	0/1	0/0	./.	0/0	0/0	0/0	0/1	0/1	0/0	0/1	0/0	0/0	0/0	0/0	./.	0/0	0/0	0/0	0/0
55753	15	55753:14	T	C	.	PASS	AF=0.082;NS=55	GT	0/0	0/0	0/0	0/0	0/0	0/0	0/0	./.	0/0	0/0	0/0	0/0	0/1	0/0	0/1	0/0	0/0	0/0	0/0	0/0	./.	./.	0/0	0/0	0/0	0/0	0/0	0/0	0/0	0/1	0/0	0/0	0/1	0/0	0/0	0/0	0/1	0/1	0/0	0/0	./.	./.	0/0	0/0	./.	0/0	0/0	0/0	./.	0/0	0/1	0/1	0/0	./.	0/0	0/0	./.	0/0	0/1	0/0	./.	0/0	0/0	0/0	./.	./.	0/0
55753	54	55753:53	T	G	.	PASS	AF=0.082;NS=55	GT	0/0	0/0	0/0	0/0	0/0	0/0	0/0	./.	0/0	0/0	0/0	0/0	0/1	0/0	0/1	0/0	0/0	0/0	0/0	0/0	./.	./.	0/0	0/0	0/0	0/0	0/0	0/0	0/0	0/1	0/0	0/0	0/1	0/0	0/0	0/0	0/1	0/1	0/0	0/0	./.	./.	0/0	0/0	./.	0/0	0/0	0/0	./.	0/0	0/1	0/1	0/0	./.	0/0	0/0	./.	0/0	0/1	0/0	./.	0/0	0/0	0/0	./.	./.	0/0
55824	28	55824:27	G	A	.	PASS	AF=0.089;NS=56	GT	0/0	0/0	0/0	0/0	0/0	0/0	0/0	./.	./.	0/0	./.	./.	0/0	0/0	0/0	0/0	0/0	0/0	0/0	0/0	0/0	0/0	./.	./.	0/0	0/0	0/0	./.	0/1	0/0	0/1	0/0	./.	0/0	0/0	0/1	0/0	0/1	0/0	0/0	./.	0/0	0/0	0/0	0/0	0/1	0/1	0/0	0/1	./.	0/1	0/0	0/1	0/1	0/0	0/0	0/0	0/0	0/0	0/0	0/0	0/0	0/0	0/0	./.	0/0	0/0
55875	12	55875:11	T	G	.	PASS	AF=0.268;NS=56	GT	0/0	0/0	0/0	0/0	0/0	0/0	./.	0/0	0/1	0/0	0/0	0/0	0/1	./.	./.	1/1	0/0	0/0	1/1	./.	0/1	1/1	0/1	0/1	0/1	./.	1/1	./.	0/0	./.	0/0	1/1	1/1	0/0	0/0	0/1	0/0	./.	0/1	0/0	0/0	0/0	0/1	0/1	1/1	0/0	./.	0/0	0/0	1/1	0/0	0/0	0/1	0/0	0/0	0/0	0/1	0/0	./.	0/1	0/0	0/0	./.	0/0	0/0	0/0	0/1
55899	11	55899:10	C	T	.	PASS	AF=0.069;NS=58	GT	0/0	0/0	0/0	0/0	0/1	0/0	0/0	0/1	0/0	0/0	0/0	0/0	0/0	0/0	0/0	0/0	./.	0/0	0/0	0/0	0/0	0/1	0/0	0/0	./.	0/0	0/0	0/0	0/0	0/0	0/1	0/0	0/1	./.	0/0	./.	0/0	0/0	0/0	./.	0/1	./.	0/0	0/1	0/0	0/0	0/0	0/0	0/0	0/0	0/0	0/0	0/0	./.	0/0	0/0	0/0	./.	0/0	0/0	0/0	0/0	./.	0/0	0/0	0/1	0/0
55899	53	55899:52	G	A	.	PASS	AF=0.051;NS=59	GT	0/0	0/0	0/0	0/0	0/0	0/0	0/0	0/0	0/1	./.	0/0	0/0	0/0	0/0	0/0	0/0	./.	0/0	0/0	0/0	0/1	0/0	0/0	./.	./.	0/0	0/1	0/0	0/0	0/0	0/0	0/0	0/0	0/0	0/0	./.	0/0	0/0	0/0	./.	0/1	./.	0/0	0/0	0/0	0/0	0/0	0/0	0/0	0/0	0/0	0/0	0/0	0/0	0/0	0/0	0/0	1/1	0/0	0/0	0/0	0/0	./.	0/0	0/0	0/0	0/0
55949	29	55949:28	C	T	.	PASS	AF=0.065;NS=54	GT	0/0	./.	0/1	0/1	0/0	0/1	0/1	0/0	0/0	0/1	./.	0/0	0/0	0/0	0/0	./.	0/0	0/0	0/0	0/0	0/0	0/0	./.	0/0	0/0	0/0	0/0	0/0	0/0	0/1	0/0	0/0	0/0	0/0	./.	0/0	./.	0/0	0/0	0/0	0/0	0/1	0/0	./.	./.	0/0	0/0	0/0	0/0	./.	0/0	0/0	0/0	./.	0/0	0/0	0/0	./.	0/0	0/0	./.	0/0	0/0	0/0	./.	0/0	0/0
55985	58	55985:57	G	A	.	PASS	AF=0.377;NS=57	GT	./.	./.	1/1	1/1	1/1	./.	1/1	1/1	0/0	0/1	./.	./.	0/0	0/0	0/0	0/0	0/0	0/0	0/1	0/0	0/0	0/1	0/0	0/0	0/0	0/0	0/0	0/0	0/0	0/1	1/1	1/1	1/1	0/1	1/1	0/0	0/1	1/1	0/1	0/0	1/1	0/1	0/0	0/0	0/0	1/1	0/0	0/1	0/1	0/0	0/0	./.	0/0	./.	0/1	./.	1/1	0/0	1/1	0/0	0/0	1/1	0/0	0/0	./.	./.	1/1
55985	61	55985:60	G	A	.	PASS	AF=0.250;NS=60	GT	0/0	0/0	0/0	0/0	0/0	0/0	0/0	0/0	0/0	0/1	./.	./.	0/0	0/0	0/0	0/0	0/0	0/0	0/1	0/0	0/0	0/1	0/0	0/0	0/0	0/0	0/0	0/0	0/0	0/1	1/1	1/1	1/1	0/1	1/1	0/0	0/1	1/1	0/1	0/0	1/1	0/1	0/0	0/0	0/0	1/1	0/0	0/1	0/1	0/0	0/0	./.	0/0	./.	0/0	./.	1/1	0/0	0/1	0/0	0/0	0/1	0/0	0/0	./.	./.	1/1
55985	102	55985:101	C	T	.	PASS	AF=0.304;NS=56	GT	0/0	./.	0/0	0/0	0/0	0/0	0/0	0/0	0/0	0/1	./.	./.	1/1	0/1	1/1	1/1	1/1	1/1	0/1	1/1	0/0	0/0	0/1	0/1	1/1	0/0	./.	0/1	0/0	0/0	0/0	0/0	0/0	0/0	0/0	0/0	0/1	0/0	0/0	./.	0/0	0/1	1/1	0/1	0/0	0/0	0/1	0/0	0/0	1/1	1/1	./.	0/0	0/0	0/1	./.	0/0	0/0	0/0	1/1	./.	0/0	./.	0/1	./.	./.	0/0
55985	107	55985:106	A	C	.	PASS	AF=0.246;NS=57	GT	0/0	0/0	0/0	0/0	0/0	0/0	0/0	0/0	0/0	0/1	./.	./.	0/0	0/0	0/0	0/0	0/0	0/0	0/1	0/0	0/0	0/1	0/0	0/0	0/0	0/0	0/0	0/0	0/0	0/1	1/1	./.	1/1	0/1	1/1	0/0	0/1	0/1	0/1	0/0	1/1	0/1	0/0	0/0	0/0	1/1	0/0	1/1	0/1	0/0	0/0	./.	0/1	./.	0/0	./.	1/1	./.	0/1	0/0	0/0	./.	0/0	0/0	./.	./.	1/1
56044	83	56044:82	C	T	.	PASS	AF=0.064;NS=55	GT	0/0	0/0	0/0	0/0	0/0	./.	0/0	0/0	./.	0/0	./.	0/0	0/1	0/0	0/0	0/0	0/0	0/0	0/0	./.	0/0	./.	0/1	0/0	0/1	0/0	./.	0/1	0/0	0/0	0/0	0/0	0/0	./.	0/0	0/0	0/0	0/0	0/0	0/0	0/1	0/0	0/1	0/0	./.	0/0	0/0	0/0	0/0	0/0	0/0	./.	./.	./.	0/0	0/0	./.	0/0	0/0	0/0	0/0	0/0	0/0	0/1	0/0	0/0	0/0
56132	97	56132:96	T	C	.	PASS	AF=0.088;NS=57	GT	0/0	0/0	0/0	0/0	0/0	./.	0/0	0/0	0/0	0/0	0/1	0/0	./.	./.	0/1	0/1	./.	0/0	./.	0/0	0/0	0/1	0/0	0/1	0/0	0/0	0/0	./.	0/0	0/0	0/0	0/0	0/1	0/1	0/0	0/0	0/0	0/0	0/0	0/0	0/0	0/0	0/1	0/0	0/0	0/0	0/0	0/0	0/0	0/0	0/0	0/0	./.	./.	0/0	0/0	./.	0/0	0/0	1/1	0/0	0/0	0/0	./.	0/0	0/0	0/0
56264	40	56264:39	A	T	.	PASS	AF=0.242;NS=62	GT	0/0	0/0	0/0	0/0	0/0	0/0	0/0	0/0	0/0	0/0	0/1	./.	0/1	0/1	0/1	0/1	0/1	0/0	0/1	0/1	0/1	0/1	0/1	0/1	0/1	0/1	0/0	0/1	0/1	0/1	0/1	0/1	0/0	./.	0/0	0/0	0/0	0/0	0/1	0/1	./.	0/1	./.	0/1	0/1	0/0	0/0	0/0	0/0	0/1	0/1	0/0	0/0	0/0	0/0	0/1	0/0	0/0	0/1	0/0	0/0	0/1	0/0	0/1	0/0	0/0	./.
56283	9	56283:8	T	G	.	PASS	AF=0.060;NS=58	GT	./.	0/0	0/0	0/0	0/0	0/0	0/0	0/0	./.	0/1	0/0	./.	0/0	0/0	./.	0/0	0/0	./.	0/0	0/0	0/0	./.	0/0	./.	0/0	0/0	0/0	0/0	0/0	0/0	0/0	0/0	0/0	0/0	0/0	0/0	0/0	0/0	0/1	0/0	0/0	0/0	0/0	0/0	0/0	0/1	0/0	0/1	0/1	0/1	0/0	0/0	0/0	./.	0/0	0/0	0/0	0/1	0/0	0/0	0/0	0/0	0/0	0/0	./.	0/0	0/0
56349	12	56349:11	T	A	.	PASS	AF=0.455;NS=56	GT	0/1	./.	0/1	./.	./.	0/1	./.	0/1	0/1	0/1	0/1	0/1	0/1	0/1	0/1	./.	0/1	0/1	0/1	0/1	0/1	0/1	0/1	0/1	0/1	0/1	0/1	0/1	0/0	0/1	0/0	0/1	0/1	0/1	0/1	0/1	0/1	0/1	./.	0/1	0/1	0/1	0/1	0/1	0/1	0/1	./.	0/1	0/1	0/1	0/0	0/1	0/1	0/1	0/1	0/1	0/1	0/0	0/1	0/0	0/1	./.	./.	0/1	./.	./.	0/1
56429	42	56429:41	G	A	.	PASS	AF=0.114;NS=57	GT	0/0	0/0	0/0	0/0	0/0	0/0	0/0	0/0	./.	0/0	./.	0/0	./.	./.	./.	0/1	0/0	0/1	./.	./.	0/1	0/0	0/1	0/1	0/1	0/1	0/1	0/0	0/0	0/0	0/0	0/1	0/0	0/0	0/0	0/0	0/0	0/0	0/0	0/0	0/0	0/0	./.	0/0	0/1	0/0	0/0	0/0	0/0	./.	0/0	0/0	0/0	0/0	0/0	0/0	0/0	0/0	0/0	0/1	0/0	0/0	0/1	./.	0/0	0/0	0/1
56429	53	56429:52	T	C	.	PASS	AF=0.105;NS=57	GT	0/0	0/0	0/0	0/0	0/0	0/0	0/0	0/0	./.	0/0	./.	0/0	./.	./.	./.	0/1	0/0	0/1	./.	./.	0/1	0/0	0/1	0/1	0/1	0/1	0/1	0/0	0/0	0/0	0/0	0/1	0/0	0/0	0/0	0/0	0/0	0/0	0/0	0/0	0/0	0/0	./.	0/0	0/1	0/0	0/0	0/0	0/0	./.	0/0	0/0	0/0	0/0	0/0	0/0	0/0	0/0	0/0	0/0	0/0	0/0	0/1	./.	0/0	0/0	0/1
56429	102	56429:101	A	G	.	PASS	AF=0.083;NS=60	GT	0/0	0/0	0/0	0/0	0/0	0/0	0/0	0/0	./.	0/0	./.	0/0	./.	0/1	./.	0/0	0/0	0/1	0/0	0/1	0/1	0/0	0/1	0/1	0/0	0/1	0/0	0/0	0/0	0/0	0/0	0/1	0/0	0/0	0/0	0/0	0/0	0/0	0/0	0/0	0/0	0/0	./.	0/0	0/0	0/0	0/0	0/0	0/0	./.	0/0	0/0	0/0	0/0	0/0	0/0	0/0	0/0	0/0	0/0	0/0	0/0	0/1	./.	0/0	0/0	0/1
56531	7	56531:6	A	G	.	PASS	AF=0.112;NS=58	GT	0/0	0/0	0/0	0/0	0/0	0/0	0/0	./.	0/0	0/1	0/0	./.	0/0	0/0	0/0	0/0	0/0	./.	0/0	0/0	0/0	0/0	0/0	0/0	0/0	0/0	0/0	0/0	0/0	./.	./.	0/0	0/1	0/0	0/0	0/0	./.	0/0	0/0	0/0	0/1	0/0	0/0	0/0	0/0	0/1	./.	0/1	0/1	./.	0/1	0/1	0/0	./.	0/0	0/1	0/1	0/1	0/0	0/0	0/1	0/1	0/0	0/0	0/0	0/0	0/0
56818	8	56818:7	G	A	.	PASS	AF=0.060;NS=58	GT	0/0	0/0	0/0	0/0	0/0	./.	0/0	0/1	0/0	0/0	0/0	0/0	0/0	./.	./.	0/0	0/0	0/0	0/0	0/1	0/0	0/0	0/0	0/0	0/0	0/0	0/0	0/0	0/0	0/0	./.	./.	0/0	0/0	0/0	0/0	0/0	0/0	0/0	0/0	0/0	0/0	0/0	0/0	0/0	0/1	0/1	0/0	0/0	0/0	0/0	0/0	./.	0/0	./.	0/0	0/0	0/0	0/0	0/1	0/0	0/0	./.	./.	0/0	0/1	0/1
56818	72	56818:71	C	T	.	PASS	AF=0.118;NS=55	GT	0/0	0/1	0/0	0/1	0/0	./.	0/0	0/0	0/0	0/0	0/0	./.	0/1	./.	./.	0/0	0/0	0/0	0/0	0/0	0/0	0/0	0/0	0/0	0/0	0/0	0/0	0/0	0/0	0/0	./.	./.	0/0	0/0	0/0	0/0	0/0	0/0	0/1	0/0	0/1	0/0	0/0	0/0	0/1	./.	0/1	0/1	0/0	0/0	0/1	0/0	./.	0/0	./.	0/0	0/1	0/0	0/0	0/1	0/1	./.	./.	./.	0/1	0/0	0/0
56818	84	56818:83	G	A	.	PASS	AF=0.056;NS=54	GT	0/0	0/0	0/0	0/0	0/0	./.	0/0	0/0	0/0	0/0	0/1	0/0	0/0	./.	./.	0/1	0/0	0/0	0/1	0/0	0/0	0/0	0/0	0/0	0/0	0/0	0/0	0/0	./.	./.	./.	./.	0/0	0/1	0/0	0/0	0/0	./.	0/0	0/0	0/0	0/0	0/0	0/0	0/0	0/0	0/0	0/0	0/0	0/0	0/0	0/0	./.	0/1	./.	0/1	0/0	0/0	0/0	0/0	0/0	./.	./.	./.	0/0	0/0	0/0
56829	82	56829:81	G	T	.	PASS	AF=0.061;NS=57	GT	0/0	./.	0/0	./.	0/0	0/0	0/0	0/0	./.	0/0	0/0	0/1	0/1	0/1	0/0	0/0	0/0	0/0	0/0	0/1	./.	0/0	0/1	0/0	0/1	0/0	0/0	0/0	0/0	0/0	0/0	0/0	0/0	0/0	0/0	0/0	0/0	0/0	./.	./.	0/0	0/0	0/0	0/0	0/0	./.	0/0	0/1	0/0	./.	0/0	0/0	0/0	0/0	0/0	0/0	0/0	0/0	./.	0/0	0/0	0/0	0/0	./.	0/0	0/0	0/0
56844	42	56844:41	A	G	.	PASS	AF=0.202;NS=57	GT	0/1	0/1	0/1	0/1	0/1	./.	0/0	0/0	0/1	0/0	0/1	./.	0/1	0/1	./.	0/1	0/1	0/1	0/1	./.	0/1	0/1	./.	./.	./.	0/1	0/1	0/1	0/0	0/0	0/0	0/0	0/0	0/0	0/0	0/0	0/0	0/0	0/0	0/0	0/0	0/0	0/1	0/0	0/1	0/0	0/0	0/0	0/0	0/0	0/0	0/0	./.	0/0	./.	./.	0/0	0/0	0/0	0/0	0/0	0/0	0/1	0/1	0/0	0/1	0/0
56990	19	56990:18	T	G	.	PASS	AF=0.053;NS=57	GT	0/0	0/0	0/0	0/0	./.	0/0	0/0	0/0	0/0	0/0	0/0	./.	0/0	0/0	0/0	0/0	0/0	0/1	./.	0/0	0/0	0/0	0/0	0/0	./.	0/0	0/0	./.	0/0	0/1	0/0	0/1	0/0	./.	./.	0/0	1/1	0/0	0/0	0/0	0/0	0/0	0/0	0/0	0/0	0/0	0/0	0/0	0/1	0/0	0/0	0/0	./.	0/0	0/0	0/0	0/0	0/0	0/0	0/0	0/0	./.	0/0	0/0	0/0	0/0	./.
56990	79	56990:78	C	T	.	PASS	AF=0.064;NS=55	GT	0/0	0/0	0/0	0/0	./.	0/0	0/0	0/0	0/0	0/0	0/0	./.	0/0	./.	0/0	0/1	0/0	0/1	./.	0/1	0/0	0/0	0/0	0/0	./.	0/0	0/0	./.	0/0	0/0	0/0	0/0	0/0	./.	./.	0/0	0/0	0/0	0/0	0/1	0/0	0/0	0/0	0/0	0/1	0/0	0/0	0/0	0/0	0/1	0/1	0/0	./.	0/0	0/0	0/0	0/0	0/0	0/0	0/0	0/0	./.	./.	0/0	0/0	0/0	./.
57204	35	57204:34	A	G	.	PASS	AF=0.381;NS=59	GT	./.	0/0	0/0	0/0	0/0	0/0	0/0	./.	./.	0/0	1/1	1/1	1/1	1/1	1/1	1/1	1/1	./.	1/1	1/1	1/1	1/1	1/1	1/1	1/1	1/1	1/1	1/1	0/0	0/0	0/0	0/0	0/0	0/0	0/0	0/0	0/0	./.	0/0	0/0	0/0	0/0	1/1	1/1	0/1	0/0	./.	0/0	0/0	1/1	0/0	0/0	0/0	0/0	0/0	0/0	0/0	./.	0/0	0/0	0/0	0/0	1/1	1/1	0/0	./.	0/0
57204	62	57204:61	C	T	.	PASS	AF=0.381;NS=59	GT	./.	0/0	0/0	0/0	0/0	0/0	0/0	./.	./.	0/0	1/1	1/1	1/1	1/1	1/1	1/1	1/1	./.	1/1	1/1	1/1	1/1	1/1	1/1	1/1	1/1	1/1	1/1	0/0	0/0	0/0	0/0	0/0	0/0	0/0	0/0	0/0	./.	0/0	0/0	0/0	0/0	1/1	1/1	0/1	0/0	./.	0/0	0/0	1/1	0/0	0/0	0/0	0/0	0/0	0/0	0/0	./.	0/0	0/0	0/0	0/0	1/1	1/1	0/0	./.	0/0
57204	95	57204:94	G	A	.	PASS	AF=0.381;NS=59	GT	./.	0/0	0/0	0/0	0/0	0/0	0/0	./.	./.	0/0	1/1	1/1	1/1	1/1	1/1	1/1	1/1	./.	1/1	1/1	1/1	1/1	1/1	1/1	1/1	1/1	1/1	1/1	0/0	0/0	0/0	0/0	0/0	0/0	0/0	0/0	0/0	./.	0/0	0/0	0/0	0/0	1/1	1/1	0/1	0/0	./.	0/0	0/0	1/1	0/0	0/0	0/0	0/0	0/0	0/0	0/0	./.	0/0	0/0	0/0	0/0	1/1	1/1	0/0	./.	0/0
57354	20	57354:19	C	A	.	PASS	AF=0.111;NS=54	GT	0/0	./.	0/0	0/0	0/0	0/0	0/0	0/0	0/1	0/0	0/0	0/1	./.	1/1	./.	0/0	0/1	0/1	0/1	./.	0/1	0/0	0/0	./.	0/0	1/1	0/1	./.	0/0	0/0	0/0	0/0	0/0	./.	./.	0/0	0/0	0/0	0/0	0/0	./.	0/0	0/0	0/0	0/0	0/0	0/0	0/0	0/0	./.	0/0	0/0	0/0	./.	0/0	0/0	0/0	0/0	0/0	0/0	./.	0/0	0/1	./.	0/0	0/0	0/0
57439	34	57439:33	T	G	.	PASS	AF=0.410;NS=61	GT	0/1	0/1	0/1	0/1	0/1	0/0	0/1	0/1	0/0	0/1	0/1	./.	0/1	0/1	0/0	0/0	0/1	./.	0/1	0/0	0/1	0/0	0/0	0/1	0/0	./.	0/0	./.	0/1	0/1	0/1	0/1	0/1	0/1	0/1	0/1	0/1	0/0	0/1	0/1	0/1	0/1	./.	0/1	0/1	0/1	0/1	0/1	0/1	0/1	0/1	0/1	0/1	0/1	0/1	0/1	0/1	0/1	0/1	0/1	0/1	0/1	0/0	./.	0/1	0/1	0/1
57472	49	57472:48	G	C	.	PASS	AF=0.074;NS=61	GT	0/1	0/0	0/0	0/0	0/0	0/0	./.	./.	0/0	0/1	0/0	0/0	0/0	0/0	0/0	0/0	0/0	0/0	0/0	0/0	0/0	0/0	0/0	0/0	0/0	0/0	0/0	0/0	0/0	0/1	0/0	0/0	0/0	0/0	0/1	0/0	0/0	0/0	0/0	0/0	0/0	0/0	0/0	0/0	0/0	0/0	0/1	0/1	./.	0/0	0/0	0/1	0/0	0/0	0/0	./.	./.	1/1	0/0	0/0	./.	0/0	0/0	0/0	0/0	0/0	0/0
57472	86	57472:85	A	G	.	PASS	AF=0.090;NS=61	GT	0/1	./.	0/0	0/0	0/0	1/1	./.	./.	0/0	0/0	0/0	0/0	0/0	0/0	0/0	0/0	0/0	0/0	0/0	0/0	0/0	0/0	0/0	0/0	0/0	0/0	0/0	0/0	0/0	0/0	0/1	0/1	0/0	0/0	0/0	0/0	0/0	0/0	0/1	0/0	0/0	0/0	0/0	0/0	0/0	0/0	0/0	0/0	./.	0/0	0/1	0/0	0/0	0/0	0/1	./.	0/0	0/0	0/1	0/0	./.	0/1	0/0	0/0	0/0	0/0	0/1
57526	29	57526:28	T	A	.	PASS	AF=0.278;NS=54	GT	./.	0/1	0/1	0/1	0/1	0/1	0/1	0/1	0/0	0/0	0/0	0/0	0/0	0/1	0/0	0/0	0/1	0/0	0/0	./.	0/0	./.	0/0	0/1	0/0	0/0	./.	0/0	0/0	0/1	0/1	0/1	./.	0/1	0/1	0/0	0/0	./.	./.	0/1	./.	0/1	./.	0/0	0/0	0/0	0/1	./.	0/1	0/1	./.	0/1	./.	0/1	0/1	0/0	0/1	0/1	0/1	0/0	./.	0/1	0/0	0/0	0/1	0/1	0/1
57526	56	57526:55	G	A	.	PASS	AF=0.075;NS=60	GT	0/1	0/1	0/1	0/1	./.	0/0	0/0	0/1	0/0	0/0	0/0	0/0	0/0	0/0	0/0	0/0	0/0	0/0	0/0	./.	0/0	0/0	0/0	0/0	0/0	0/0	0/0	0/0	0/0	0/0	0/0	0/0	./.	0/0	0/1	0/0	0/0	./.	./.	0/0	0/0	0/0	0/0	0/0	0/0	0/0	0/0	0/0	0/0	./.	0/0	0/0	./.	0/1	0/0	0/0	0/0	0/0	0/0	0/0	0/0	0/0	0/0	0/0	0/1	0/1	0/0
57545	26	57545:25	A	G	.	PASS	AF=0.051;NS=59	GT	0/1	0/0	0/0	0/0	0/1	0/0	0/0	0/0	0/0	0/0	./.	0/0	0/0	0/0	0/0	0/0	0/1	0/0	0/0	0/0	0/0	0/0	0/0	0/1	0/0	0/0	0/0	./.	0/0	0/0	0/0	0/0	0/0	0/0	0/0	0/0	0/0	0/0	./.	0/0	0/0	0/1	0/0	./.	0/0	0/0	0/0	0/0	0/0	0/0	0/1	0/0	0/0	0/0	0/0	0/0	0/0	./.	0/0	./.	0/0	./.	./.	0/0	0/0	0/0	0/0
57545	45	57545:44	A	G	.	PASS	AF=0.059;NS=59	GT	0/1	0/0	0/0	0/0	0/1	0/0	0/0	0/0	0/0	0/0	./.	0/0	0/0	0/0	0/0	0/0	0/1	0/0	0/0	0/0	0/0	0/0	0/0	0/1	0/0	0/0	./.	./.	0/0	0/0	0/0	0/0	0/0	0/0	0/0	0/0	0/0	0/0	./.	0/0	0/0	0/1	0/0	0/1	0/0	0/0	0/0	0/0	0/0	0/0	0/1	0/0	0/0	0/0	0/0	0/0	0/0	./.	0/0	./.	0/0	./.	./.	0/0	0/0	0/0	0/0
57600	34	57600:33	T	C	.	PASS	AF=0.052;NS=58	GT	0/1	./.	0/1	0/0	0/1	0/0	./.	0/0	0/0	0/0	0/0	0/0	0/0	0/0	0/0	./.	0/0	0/0	0/0	0/0	0/0	0/0	0/0	0/0	0/0	0/0	0/0	0/0	0/0	0/0	0/0	0/0	0/0	0/0	0/0	0/1	0/0	0/0	./.	0/0	0/0	0/1	0/0	0/0	0/0	0/0	0/0	0/0	./.	0/0	./.	0/0	0/0	0/0	0/1	0/0	./.	0/0	0/0	./.	0/0	0/0	0/0	0/0	./.	0/0	0/0
57600	84	57600:83	T	C	.	PASS	AF=0.185;NS=54	GT	0/0	./.	0/0	0/0	0/0	0/1	./.	0/1	0/0	0/1	0/0	0/0	0/0	0/0	0/1	./.	0/0	0/0	0/0	0/0	0/0	0/0	0/1	0/0	0/0	0/1	0/0	./.	./.	0/0	0/0	0/1	0/1	0/0	0/0	0/0	0/0	0/0	./.	0/0	0/1	0/0	0/0	0/1	0/0	0/0	0/0	0/1	./.	0/1	./.	0/0	0/1	0/1	./.	0/1	./.	./.	0/1	0/1	0/1	0/1	0/0	0/0	./.	0/1	./.
57630	2	57630:1	T	C	.	PASS	AF=0.065;NS=54	GT	0/0	0/0	0/0	0/0	0/0	0/0	0/0	0/0	0/0	0/0	0/0	0/0	0/1	0/1	0/0	0/0	0/0	./.	./.	0/0	0/0	0/0	0/1	0/1	./.	0/0	0/0	./.	0/0	0/0	0/0	./.	./.	./.	0/0	0/0	0/1	0/0	./.	./.	0/0	0/0	./.	0/0	0/0	0/0	0/0	0/0	0/0	0/0	0/0	0/0	0/0	0/1	0/0	0/0	0/0	./.	0/0	0/0	0/0	0/0	0/1	0/0	./.	0/0	./.
57643	42	57643:41	T	A	.	PASS	AF=0.053;NS=57	GT	0/0	0/0	0/1	0/0	./.	0/0	./.	0/1	./.	0/0	0/0	0/0	0/0	0/0	./.	0/0	0/0	0/0	0/0	0/0	0/0	0/0	0/0	0/0	0/0	0/0	0/0	0/0	0/0	0/0	0/0	./.	0/0	0/0	0/0	0/0	0/0	0/0	0/0	0/0	0/0	0/0	./.	0/0	0/0	./.	0/0	0/0	0/0	0/1	./.	./.	0/0	0/0	0/1	0/1	0/1	0/0	0/0	0/0	0/0	0/0	0/0	./.	0/0	0/0	0/0
57647	4	57647:3	C	T	.	PASS	AF=0.384;NS=56	GT	0/0	0/0	0/0	0/0	0/0	0/0	0/0	0/0	1/1	0/0	1/1	0/1	1/1	1/1	1/1	1/1	1/1	0/0	1/1	1/1	1/1	0/0	1/1	1/1	0/1	1/1	1/1	1/1	0/0	0/0	0/0	0/0	./.	0/0	0/0	./.	0/0	0/0	0/0	0/1	0/1	0/0	1/1	1/1	./.	0/1	0/0	0/0	./.	./.	./.	0/1	./.	./.	0/0	./.	0/0	0/0	0/0	0/1	0/0	0/0	1/1	./.	0/0	0/0	./.
57647	6	57647:5	A	G	.	PASS	AF=0.065;NS=54	GT	0/0	0/1	0/0	0/0	0/0	0/0	0/0	0/0	0/0	0/0	0/0	0/0	0/0	0/0	0/0	0/0	0/0	0/0	0/0	0/0	0/0	0/0	0/0	0/0	0/0	0/0	0/0	0/0	0/0	0/0	0/0	0/1	./.	./.	0/0	./.	0/0	0/0	0/1	0/0	0/0	0/0	0/0	0/0	./.	0/1	0/0	./.	./.	./.	./.	0/0	./.	./.	0/1	./.	0/0	0/0	0/1	0/0	0/0	0/1	0/0	./.	0/0	0/0	./.
57691	40	57691:39	G	T	.	PASS	AF=0.083;NS=54	GT	0/1	./.	0/1	0/0	0/0	0/0	0/0	0/0	0/0	0/0	0/0	0/0	0/0	0/0	0/0	./.	./.	0/0	0/0	./.	./.	./.	0/1	0/0	0/0	0/0	./.	0/0	0/0	./.	0/1	0/1	0/0	0/0	0/0	0/0	0/0	0/0	0/0	0/0	./.	0/0	0/0	0/0	0/0	0/0	0/0	0/0	./.	./.	./.	0/0	0/1	0/0	0/0	0/0	./.	0/1	0/0	0/1	0/0	0/0	0/0	0/0	0/0	0/0	0/1
57706	100	57706:99	C	T	.	PASS	AF=0.241;NS=54	GT	0/0	./.	0/0	0/0	0/0	0/0	0/0	0/0	1/1	0/0	./.	0/1	1/1	./.	0/0	0/1	1/1	0/0	0/0	1/1	0/0	1/1	0/0	./.	1/1	1/1	1/1	./.	0/0	0/0	0/1	0/0	1/1	0/0	0/0	0/0	0/1	0/0	0/0	0/0	0/0	0/0	1/1	0/1	./.	./.	0/0	0/0	0/0	0/0	0/0	0/0	0/0	0/0	0/0	0/1	0/0	0/0	0/0	0/0	./.	0/0	./.	./.	./.	./.	./.
57740	13	57740:12	A	G	.	PASS	AF=0.315;NS=54	GT	0/0	0/0	0/0	./.	0/0	0/0	0/0	0/0	./.	1/1	0/0	1/1	1/1	./.	1/1	1/1	1/1	./.	1/1	1/1	1/1	1/1	1/1	./.	./.	0/0	./.	./.	0/0	0/0	0/1	0/1	0/0	0/0	1/1	0/0	0/0	./.	0/0	1/1	./.	0/0	1/1	./.	./.	0/0	0/0	0/0	0/0	0/0	./.	0/0	0/0	0/0	0/0	0/0	0/0	0/0	0/0	0/0	0/0	0/0	1/1	0/1	0/0	0/0	0/1
57740	14	57740:13	T	C	.	PASS	AF=0.315;NS=54	GT	0/0	0/0	0/0	./.	0/0	0/0	0/0	0/0	./.	1/1	0/0	1/1	1/1	./.	1/1	1/1	1/1	./.	1/1	1/1	1/1	1/1	1/1	./.	./.	0/0	./.	./.	0/0	0/0	0/1	0/1	0/0	0/0	1/1	0/0	0/0	./.	0/0	1/1	./.	0/0	1/1	./.	./.	0/0	0/0	0/0	0/0	0/0	./.	0/0	0/0	0/0	0/0	0/0	0/0	0/0	0/0	0/0	0/0	0/0	1/1	0/1	0/0	0/0	0/1
57765	124	57765:123	G	C	.	PASS	AF=0.056;NS=54	GT	0/0	0/0	0/1	0/0	0/0	0/0	./.	./.	0/0	0/0	0/0	0/0	0/0	./.	0/0	./.	0/0	0/0	0/0	0/0	0/0	0/0	0/0	0/0	0/0	0/0	0/0	0/0	0/1	./.	0/0	0/0	0/0	0/0	0/1	0/0	0/0	./.	0/0	0/0	./.	0/0	0/0	0/0	0/1	0/0	./.	0/0	0/0	./.	0/1	0/0	0/0	./.	./.	0/0	0/1	0/0	0/0	0/0	0/0	0/0	0/0	0/0	./.	./.	0/0
57791	115	57791:114	T	A	.	PASS	AF=0.064;NS=55	GT	0/0	0/0	0/0	0/0	0/0	0/0	0/0	0/0	./.	./.	./.	0/0	0/0	0/1	./.	0/0	0/1	./.	0/0	0/0	./.	0/0	0/0	0/0	0/0	./.	0/0	0/1	0/0	0/0	0/0	0/0	./.	0/0	0/0	0/0	0/0	0/0	0/0	0/0	0/0	0/0	0/1	./.	0/0	0/0	0/0	0/0	0/0	0/0	0/0	0/0	0/0	0/0	0/0	0/0	0/0	./.	./.	0/0	0/0	0/1	0/1	0/1	0/0	./.	0/0
57791	116	57791:115	C	T	.	PASS	AF=0.064;NS=55	GT	0/0	0/0	0/0	0/0	0/0	0/0	0/0	0/0	./.	./.	./.	0/0	0/0	0/1	./.	0/0	0/1	./.	0/0	0/0	./.	0/0	0/0	0/0	0/0	./.	0/0	0/1	0/0	0/0	0/0	0/0	./.	0/0	0/0	0/0	0/0	0/0	0/0	0/0	0/0	0/0	0/1	./.	0/0	0/0	0/0	0/0	0/0	0/0	0/0	0/0	0/0	0/0	0/0	0/0	0/0	./.	./.	0/0	0/0	0/1	0/1	0/1	0/0	./.	0/0
57872	18	57872:17	A	C	.	PASS	AF=0.069;NS=58	GT	0/0	0/0	0/0	0/0	0/0	0/0	./.	0/0	0/1	0/0	0/0	0/0	0/0	0/0	0/1	./.	0/0	./.	0/0	0/0	0/0	./.	0/0	1/1	./.	0/0	1/1	./.	0/0	0/0	0/0	0/0	0/0	0/0	0/0	0/0	0/0	0/0	0/0	0/0	0/0	0/0	0/0	0/1	./.	0/0	0/0	0/0	0/0	0/0	0/0	0/0	0/0	0/0	./.	0/0	0/0	0/0	0/0	0/0	0/0	./.	0/0	0/1	0/0	0/0	0/0
57872	54	57872:53	T	C	.	PASS	AF=0.149;NS=57	GT	0/0	0/0	0/0	0/1	0/0	0/0	./.	0/0	0/0	0/0	0/1	0/0	./.	0/1	0/1	./.	0/1	./.	0/0	1/1	0/0	./.	1/1	0/0	./.	1/1	0/0	./.	0/0	0/0	0/0	0/1	0/1	0/0	0/0	0/0	0/1	0/0	0/0	0/0	0/0	0/0	0/0	0/0	0/0	0/0	0/0	0/1	0/0	0/0	0/0	0/0	0/0	0/0	./.	0/0	0/0	0/0	0/0	0/1	0/0	./.	./.	0/0	0/0	0/0	0/1
57885	113	57885:112	G	T	.	PASS	AF=0.054;NS=56	GT	0/0	0/0	0/0	0/0	0/0	0/0	0/0	0/1	./.	./.	0/1	0/0	0/0	0/0	0/0	0/0	0/0	./.	./.	0/0	./.	0/0	0/0	./.	0/0	0/0	./.	0/0	0/0	0/0	0/0	./.	0/0	0/0	./.	0/0	0/0	0/0	0/0	0/1	0/0	0/0	0/0	0/0	0/0	0/0	0/0	0/0	0/0	0/0	0/0	0/0	0/0	0/0	0/0	0/1	0/0	0/0	0/1	0/0	0/0	0/0	./.	0/0	0/0	0/1	./.
58136	51	58136:50	C	A	.	PASS	AF=0.062;NS=56	GT	0/1	./.	0/1	0/1	0/0	./.	0/0	0/1	0/0	0/0	0/0	0/0	./.	0/0	0/0	0/0	0/0	./.	0/0	0/0	0/0	0/0	0/0	0/0	./.	0/0	0/0	./.	0/0	0/0	0/0	0/0	0/0	0/0	0/0	0/0	0/0	./.	0/0	0/0	0/0	0/0	0/0	0/0	0/0	./.	0/0	./.	0/0	0/0	0/0	0/0	./.	0/0	0/0	0/0	0/0	0/0	0/0	1/1	0/0	0/0	0/0	0/0	0/0	0/1	./.
58203	56	58203:55	T	G	.	PASS	AF=0.218;NS=55	GT	0/0	0/0	0/0	0/0	0/0	0/0	0/0	0/0	./.	./.	./.	./.	1/1	0/1	1/1	1/1	./.	0/0	0/1	0/1	1/1	1/1	1/1	1/1	./.	1/1	./.	./.	0/0	0/0	0/0	0/0	0/0	0/0	0/1	0/0	0/0	0/0	0/0	./.	0/0	0/0	0/1	./.	1/1	0/0	0/0	0/0	0/0	0/1	0/0	0/0	./.	0/0	0/0	0/0	0/0	0/0	0/0	0/0	0/0	0/0	0/0	./.	0/0	0/0	0/0
58237	39	58237:38	A	G	.	PASS	AF=0.052;NS=58	GT	0/0	0/0	0/0	0/0	0/0	0/0	0/0	0/0	0/0	0/0	0/1	0/0	0/1	0/0	./.	0/0	./.	0/1	./.	0/0	./.	0/1	0/0	0/1	0/0	0/0	./.	./.	0/0	./.	0/0	0/0	0/0	0/0	0/0	0/0	0/0	0/0	0/0	0/0	0/0	0/0	0/0	0/1	0/0	0/0	0/0	0/0	0/0	0/0	0/0	0/0	0/0	0/0	0/0	0/0	0/0	./.	0/0	0/0	0/0	0/0	./.	0/0	0/0	0/0	0/0
58269	70	58269:69	T	A	.	PASS	AF=0.062;NS=56	GT	./.	0/0	0/0	0/0	0/0	0/0	0/0	./.	./.	0/0	0/0	0/0	0/0	0/0	0/0	./.	0/0	0/0	0/0	0/0	0/0	0/0	./.	0/0	0/1	0/1	0/0	0/0	0/0	0/0	0/0	0/0	0/1	0/0	0/0	0/0	0/0	0/0	0/0	./.	0/0	0/0	./.	0/0	0/0	./.	0/0	0/0	0/0	1/1	0/0	0/0	0/1	0/0	0/1	0/0	0/0	0/0	0/0	./.	./.	0/0	0/0	0/0	./.	0/0	0/0
58288	49	58288:48	C	T	.	PASS	AF=0.056;NS=54	GT	0/0	0/0	./.	0/0	0/1	0/0	0/0	./.	0/0	0/0	0/0	./.	0/0	0/0	0/0	0/0	0/0	0/0	0/0	0/0	0/0	0/0	0/0	0/0	./.	./.	0/0	0/0	0/0	0/0	0/0	0/0	./.	0/0	0/0	1/1	0/0	0/0	0/0	0/0	0/1	0/0	./.	0/0	0/0	./.	./.	0/0	0/0	0/1	0/0	0/0	0/0	0/0	0/0	0/0	0/0	0/0	./.	./.	./.	0/0	0/0	0/0	./.	0/1	0/0
58459	50	58459:49	C	T	.	PASS	AF=0.155;NS=55	GT	1/1	1/1	1/1	1/1	./.	1/1	./.	1/1	0/0	./.	0/0	./.	0/0	0/0	0/0	0/0	0/0	0/0	0/0	0/0	./.	0/0	0/0	./.	0/0	0/0	0/0	0/0	0/0	0/0	0/0	0/0	0/0	0/0	0/0	0/0	0/0	./.	0/0	0/0	0/0	0/0	0/0	0/0	0/0	0/0	0/0	0/0	0/0	0/0	0/0	0/0	./.	./.	0/0	./.	0/1	0/0	./.	0/0	0/0	./.	0/0	0/0	1/1	1/1	0/0
58459	79	58459:78	A	G	.	PASS	AF=0.155;NS=55	GT	1/1	1/1	1/1	1/1	./.	1/1	./.	1/1	0/0	./.	0/0	./.	0/0	0/0	0/0	0/0	0/0	0/0	0/0	0/0	./.	0/0	0/0	./.	0/0	0/0	0/0	0/0	0/0	0/0	0/0	0/0	0/0	0/0	0/0	0/0	0/0	./.	0/0	0/0	0/0	0/0	0/0	0/0	0/0	0/0	0/0	0/0	0/0	0/0	0/0	0/0	./.	./.	0/0	./.	0/1	0/0	./.	0/0	0/0	./.	0/0	0/0	1/1	1/1	0/0
58459	82	58459:81	C	A	.	PASS	AF=0.155;NS=55	GT	1/1	1/1	1/1	1/1	./.	1/1	./.	1/1	0/0	./.	0/0	./.	0/0	0/0	0/0	0/0	0/0	0/0	0/0	0/0	./.	0/0	0/0	./.	0/0	0/0	0/0	0/0	0/0	0/0	0/0	0/0	0/0	0/0	0/0	0/0	0/0	./.	0/0	0/0	0/0	0/0	0/0	0/0	0/0	0/0	0/0	0/0	0/0	0/0	0/0	0/0	./.	./.	0/0	./.	0/1	0/0	./.	0/0	0/0	./.	0/0	0/0	1/1	1/1	0/0
58459	83	58459:82	C	T	.	PASS	AF=0.155;NS=55	GT	1/1	1/1	1/1	1/1	./.	1/1	./.	1/1	0/0	./.	0/0	./.	0/0	0/0	0/0	0/0	0/0	0/0	0/0	0/0	./.	0/0	0/0	./.	0/0	0/0	0/0	0/0	0/0	0/0	0/0	0/0	0/0	0/0	0/0	0/0	0/0	./.	0/0	0/0	0/0	0/0	0/0	0/0	0/0	0/0	0/0	0/0	0/0	0/0	0/0	0/0	./.	./.	0/0	./.	0/1	0/0	./.	0/0	0/0	./.	0/0	0/0	1/1	1/1	0/0
58466	23	58466:22	C	T	.	PASS	AF=0.051;NS=59	GT	0/1	0/1	0/1	./.	./.	0/1	./.	0/1	0/0	0/0	0/0	0/0	0/0	0/0	0/0	0/0	0/0	0/0	0/0	0/0	0/0	0/0	0/0	0/0	./.	0/0	0/0	0/0	0/0	0/0	0/0	0/0	0/0	0/0	0/0	0/0	0/0	0/0	0/0	0/0	0/0	./.	0/0	0/0	0/0	0/0	0/0	0/0	./.	0/0	0/0	0/0	0/0	0/0	0/0	0/0	0/0	0/0	0/0	0/0	0/0	0/0	0/0	0/0	0/1	./.	./.
[truncated: 766,912 more chars]
